# Supplementary material for: Comparative transcriptome profiling of virulent and avirulent isolates of Neoparamoeba perurans
Source: Sci Rep. 2022 Apr 7;12:5860. doi: 10.1038/s41598-022-09806-5 (PMC8989968; doi:10.1038/s41598-022-09806-5)
Supplement: Supplementary file 2 — Supplementary Information 2. [file 41598_2022_9806_MOESM2_ESM.xlsx]

## Sheet: Legend
Table S2. Differential gene expression for the constrast between the wild type against the clonal isolates using DESeq2 (Wild type vs. clonal)
Column	Definition
Trinity gene	Gene predicted during trinity assembly
baseMean	Average of normalised count values divided by size factor taken over all samples reported by DESeq2
log2FoldChange	The log2 fold change reported by DESeq2 (positive values = upregulated in wild type isolate, negative values = downregulated in wild type isolate)
lfcSE	Standard error value reported by DESeq2
stat	Wald statistic (log2foldchange divided by lfcSE) reported by DESeq2
pvalue	Probability value reported by DESeq2 (differences between deviance of reduced model and full model compared to Chi-square distrubtion)
padj	Benjamini-Hochberg adjusted P value reported by DESeq2
refseq BLAST ID	Refseq database BLAST best hit annotation
Uniprot Blast ID	Swiss-Prot database BLAST best hit annotation
Nr BLAST ID	NCBI non-redundant database BLAST best hit annotation

## Sheet: Differentially expressed genes
Table S2. Differential gene expression for the constrast between the wild type against the clonal isolates using DESeq2 ((Wild type vs. clonal)l)
Trinity gene	baseMean	log2FoldChange	lfcSE	stat	pvalue	padj	refseq BLAST ID	Uniprot Blast ID	Nr BLAST ID
TRINITY_DN0_c0_g1	1594.44	2.85025	0.339126	8.4047	4.29e-17	1.7e-15	XP_004344162.1^XP_004344162.1^Q:9-446,H:8-405^35.7%ID^E:1.5e-26^.^.	DBNL_DICDI^DBNL_DICDI^Q:136-591,H:6-156^36.129%ID^E:9.2e-23^RecName: Full=Drebrin-like protein;^Eukaryota; Amoebozoa; Evosea; Eumycetozoa; Dictyostelia; Dictyosteliales; Dictyosteliaceae; Dictyostelium`DBNL_DICDI^DBNL_DICDI^Q:1294-1452,H:427-480^62.963%ID^E:4.02e-12^RecName: Full=Drebrin-like protein;^Eukaryota; Amoebozoa; Evosea; Eumycetozoa; Dictyostelia; Dictyosteliales; Dictyosteliaceae; Dict…	XP_004344162.1^XP_004344162.1^Q:136-1452,H:7-405^35.7%ID^E:1.1e-25^.^.
TRINITY_DN0_c0_g2	2934.27	1.70991	0.328436	5.20621	1.93e-07	2.13e-06	XP_031572650.1^XP_031572650.1^Q:7-84,H:4-87^54.8%ID^E:7e-21^.^.	LASP1_CAEEL^LASP1_CAEEL^Q:107-286,H:4-65^62.903%ID^E:6.47e-18^RecName: Full=LIM and SH3 domain protein F42H10.3;^Eukaryota; Metazoa; Ecdysozoa; Nematoda; Chromadorea; Rhabditida; Rhabditina; Rhabditomorpha; Rhabditoidea; Rhabditidae; Peloderinae; Caenorhabditis	XP_031572650.1^XP_031572650.1^Q:107-340,H:4-87^54.8%ID^E:3.6e-20^.^.
TRINITY_DN10001_c0_g1	2442.23	1.84003	0.201414	9.13555	6.51e-20	3.29e-18	XP_013409790.1^XP_013409790.1^Q:2-893,H:3-893^63.8%ID^E:0^.^.	ACOC_ORYSJ^ACOC_ORYSJ^Q:2-2686,H:1-898^62.819%ID^E:0^RecName: Full=Putative aconitate hydratase, cytoplasmic;^Eukaryota; Viridiplantae; Streptophyta; Embryophyta; Tracheophyta; Spermatophyta; Magnoliopsida; Liliopsida; Poales; Poaceae; BOP clade; Oryzoideae; Oryzeae; Oryzinae; Oryza; Oryza sativa	XP_013409790.1^XP_013409790.1^Q:5-2680,H:3-893^63.8%ID^E:0^.^.
TRINITY_DN10002_c0_g1	183.043	1.9358	0.225022	8.60273	7.78e-18	3.31e-16	XP_012753391.1^XP_012753391.1^Q:25-325,H:128-426^36.3%ID^E:4.7e-58^.^.	Y7243_DICDI^Y7243_DICDI^Q:76-1041,H:107-421^25.075%ID^E:2.26e-20^RecName: Full=TNF receptor-associated factor family protein DDB_G0277243;^Eukaryota; Amoebozoa; Evosea; Eumycetozoa; Dictyostelia; Dictyosteliales; Dictyosteliaceae; Dictyostelium	XP_012753391.1^XP_012753391.1^Q:73-975,H:128-426^36.3%ID^E:2.2e-57^.^.
TRINITY_DN10004_c0_g1	77.2291	-3.54922	1.07145	-3.31253	0.000924578	0.00411896	.	.	.
TRINITY_DN10006_c0_g1	777.097	-3.36884	0.727107	-4.63321	3.6e-06	3.12e-05	.	.	.
TRINITY_DN10006_c0_g2	48.5786	1.22423	0.511211	2.39476	0.0166313	0.0466122	.	.	.
TRINITY_DN10006_c0_g3	75.5638	-1.32146	0.306696	-4.30871	1.64e-05	0.000122868	XP_022725960.1^XP_022725960.1^Q:306-557,H:370-625^34%ID^E:9.7e-28^.^.	ULP2A_ARATH^ULP2A_ARATH^Q:969-1697,H:295-538^28.4%ID^E:1.36e-17^RecName: Full=Probable ubiquitin-like-specific protease 2A;^Eukaryota; Viridiplantae; Streptophyta; Embryophyta; Tracheophyta; Spermatophyta; Magnoliopsida; eudicotyledons; Gunneridae; Pentapetalae; rosids; malvids; Brassicales; Brassicaceae; Camelineae; Arabidopsis	XP_022725960.1^XP_022725960.1^Q:957-1712,H:370-625^34%ID^E:2.2e-27^.^.
TRINITY_DN10006_c1_g1	431.223	1.22743	0.216708	5.66398	1.48e-08	1.98e-07	XP_028406785.1^XP_028406785.1^Q:21-202,H:146-322^32.4%ID^E:3.7e-16^.^.	GACN_DICDI^GACN_DICDI^Q:69-587,H:48-213^27.746%ID^E:3.38e-14^RecName: Full=Rho GTPase-activating protein gacN;^Eukaryota; Amoebozoa; Evosea; Eumycetozoa; Dictyostelia; Dictyosteliales; Dictyosteliaceae; Dictyostelium	XP_028406785.1^XP_028406785.1^Q:63-608,H:146-322^32.4%ID^E:6.4e-15^.^.
TRINITY_DN10007_c2_g1	1029.03	-1.41207	0.110294	-12.8028	1.58e-37	2.07e-35	XP_016604858.1^XP_016604858.1^Q:53-569,H:176-663^40.2%ID^E:4.7e-96^.^.	CCR4_USTMA^CCR4_USTMA^Q:288-1811,H:141-634^39.313%ID^E:1.06e-117^RecName: Full=CCR4-Not complex 3'-5'-exoribonuclease subunit Ccr4 {ECO:0000305};^Eukaryota; Fungi; Dikarya; Basidiomycota; Ustilaginomycotina; Ustilaginomycetes; Ustilaginales; Ustilaginaceae; Ustilago	PRP78127.1^PRP78127.1^Q:237-1811,H:144-661^35.6%ID^E:4.5e-101^.^.
TRINITY_DN1000_c0_g1	899.961	1.36566	0.113478	12.0346	2.34e-33	2.59e-31	XP_004364523.1^XP_004364523.1^Q:199-775,H:169-768^32.2%ID^E:4.6e-61^.^.	.	KJE90327.1^KJE90327.1^Q:673-2403,H:168-767^32.2%ID^E:2.2e-60^.^.
TRINITY_DN10010_c0_g2	92.5025	-1.03849	0.365204	-2.8436	0.00446074	0.0153731	.	.	.
TRINITY_DN10014_c2_g1	22.1374	-2.60518	1.06455	-2.44721	0.0143965	0.0412356	.	.	.
TRINITY_DN10015_c0_g2	8.12442	-6.38719	1.86221	-3.4299	0.000603794	0.00286924	.	.	.
TRINITY_DN10016_c1_g1	6.69007	-6.10855	1.70682	-3.57891	0.000345034	0.00178004	.	.	.
TRINITY_DN10018_c0_g1	196.733	3.13199	0.447005	7.00662	2.44e-12	5.66e-11	.	.	.
TRINITY_DN10019_c0_g1	26.4026	-8.08629	1.30073	-6.21673	5.08e-10	8.51e-09	XP_033688921.1^XP_033688921.1^Q:6-651,H:22-533^35.9%ID^E:9.3e-95^.^.	LSG1_YEAST^LSG1_YEAST^Q:1522-2043,H:337-503^52.299%ID^E:2.36e-49^RecName: Full=Large subunit GTPase 1;^Eukaryota; Fungi; Dikarya; Ascomycota; Saccharomycotina; Saccharomycetes; Saccharomycetales; Saccharomycetaceae; Saccharomyces`LSG1_YEAST^LSG1_YEAST^Q:265-789,H:80-265^46.561%ID^E:3.46e-41^RecName: Full=Large subunit GTPase 1;^Eukaryota; Fungi; Dikarya; Ascomycota; Saccharomycotina; Saccharomyce…	CAB1097296.1^CAB1097296.1^Q:118-2661,H:4-713^32.4%ID^E:1.3e-97^.^.
TRINITY_DN1001_c0_g2	641.363	1.36029	0.107011	12.7117	5.09e-37	6.52e-35	.	.	.
TRINITY_DN10022_c1_g1	1234.47	-1.55236	0.602789	-2.57529	0.0100155	0.0303278	XP_024376804.1^XP_024376804.1^Q:128-623,H:118-617^63.8%ID^E:2.6e-220^.^.	DDX18_DICDI^DDX18_DICDI^Q:417-1751,H:120-566^67.562%ID^E:0^RecName: Full=Probable ATP-dependent RNA helicase ddx18;^Eukaryota; Amoebozoa; Evosea; Eumycetozoa; Dictyostelia; Dictyosteliales; Dictyosteliaceae; Dictyostelium	PRW59153.1^PRW59153.1^Q:420-1865,H:6-495^63.9%ID^E:6.9e-221^.^.
TRINITY_DN10022_c2_g1	156.738	1.09302	0.226292	4.83012	1.36e-06	1.29e-05	XP_023767949.1^XP_023767949.1^Q:10-109,H:9-111^47.2%ID^E:1.2e-21^.^.	CXIP4_ARATH^CXIP4_ARATH^Q:28-327,H:9-106^47.573%ID^E:9.65e-23^RecName: Full=CAX-interacting protein 4;^Eukaryota; Viridiplantae; Streptophyta; Embryophyta; Tracheophyta; Spermatophyta; Magnoliopsida; eudicotyledons; Gunneridae; Pentapetalae; rosids; malvids; Brassicales; Brassicaceae; Camelineae; Arabidopsis	XP_042751430.1^XP_042751430.1^Q:28-327,H:9-111^47.2%ID^E:2.5e-21^.^.
TRINITY_DN10022_c4_g1	83.8266	-1.61723	0.550562	-2.93741	0.00330966	0.0119731	.	.	.
TRINITY_DN10024_c0_g2	1499.12	1.8849	0.218375	8.63145	6.06e-18	2.6e-16	XP_005780827.1^XP_005780827.1^Q:35-520,H:31-527^31.7%ID^E:3e-46^.^.	.	XP_005780827.1^XP_005780827.1^Q:163-1620,H:31-527^31.7%ID^E:1.6e-45^.^.
TRINITY_DN10029_c0_g1	168.978	-1.66356	0.298432	-5.57433	2.48e-08	3.2e-07	XP_004338104.1^XP_004338104.1^Q:32-559,H:237-779^39%ID^E:2e-101^.^.	RENT1_DICDI^RENT1_DICDI^Q:110-1648,H:471-967^34.962%ID^E:5.38e-81^RecName: Full=Regulator of nonsense transcripts 1;^Eukaryota; Amoebozoa; Evosea; Eumycetozoa; Dictyostelia; Dictyosteliales; Dictyosteliaceae; Dictyostelium	MBS84295.1^MBS84295.1^Q:44-1648,H:138-662^40.7%ID^E:2.5e-119^.^.
TRINITY_DN10031_c0_g1	159.776	-2.6917	0.397513	-6.77134	1.28e-11	2.69e-10	XP_010678576.1^XP_010678576.1^Q:64-218,H:160-316^40.5%ID^E:2.5e-26^.^.	RNZ1_ARATH^RNZ1_ARATH^Q:213-626,H:124-262^40.714%ID^E:1.39e-20^RecName: Full=tRNase Z TRZ1 {ECO:0000303|PubMed:16336119};^Eukaryota; Viridiplantae; Streptophyta; Embryophyta; Tracheophyta; Spermatophyta; Magnoliopsida; eudicotyledons; Gunneridae; Pentapetalae; rosids; malvids; Brassicales; Brassicaceae; Camelineae; Arabidopsis	PON34681.1^PON34681.1^Q:192-626,H:140-285^43.5%ID^E:6.9e-26^.^.
TRINITY_DN10032_c0_g1	142.644	1.69657	0.237543	7.14216	9.19e-13	2.25e-11	.	.	.
TRINITY_DN10032_c1_g1	162.023	-1.45203	0.241261	-6.01852	1.76e-09	2.73e-08	XP_030839453.1^XP_030839453.1^Q:69-246,H:712-891^30.4%ID^E:1.9e-20^.^.	MCPH1_PONPY^MCPH1_PONPY^Q:151-735,H:625-839^28.571%ID^E:1.58e-16^RecName: Full=Microcephalin {ECO:0000250|UniProtKB:Q8NEM0};^Eukaryota; Metazoa; Chordata; Craniata; Vertebrata; Euteleostomi; Mammalia; Eutheria; Euarchontoglires; Primates; Haplorrhini; Catarrhini; Hominidae; Pongo	XP_041484034.1^XP_041484034.1^Q:121-738,H:922-1139^29%ID^E:1.3e-20^.^.
TRINITY_DN10035_c0_g1	17.8649	-7.52257	1.34524	-5.59197	2.25e-08	2.92e-07	.	.	.
TRINITY_DN10035_c1_g1	4.64979	-5.58083	1.75692	-3.17649	0.00149068	0.00613876	XP_009864194.1^XP_009864194.1^Q:276-426,H:32-182^52.3%ID^E:3.3e-43^.^.	GOR_HUMAN^GOR_HUMAN^Q:961-1389,H:500-642^50.35%ID^E:1.35e-37^RecName: Full=Putative exonuclease GOR;^Eukaryota; Metazoa; Chordata; Craniata; Vertebrata; Euteleostomi; Mammalia; Eutheria; Euarchontoglires; Primates; Haplorrhini; Catarrhini; Hominidae; Homo	KAG5182066.1^KAG5182066.1^Q:973-2280,H:101-550^31.3%ID^E:2.1e-49^.^.
TRINITY_DN10035_c2_g1	5.5949	-5.84524	1.86489	-3.13437	0.00172224	0.00692208	.	.	.
TRINITY_DN10035_c3_g1	90.6818	-1.88706	0.41132	-4.58781	4.48e-06	3.8e-05	XP_002291326.1^XP_002291326.1^Q:20-119,H:601-681^42.6%ID^E:4.7e-12^.^.	.	XP_002291326.1^XP_002291326.1^Q:59-358,H:601-681^42.6%ID^E:9.5e-12^.^.
TRINITY_DN10037_c0_g1	27.3966	-8.14046	1.28477	-6.33612	2.36e-10	4.14e-09	XP_015891881.1^XP_015891881.1^Q:45-347,H:11-301^59.1%ID^E:8.6e-121^.^.	FOLD2_ARATH^FOLD2_ARATH^Q:135-1031,H:9-295^57.86%ID^E:3.52e-109^RecName: Full=Bifunctional protein FolD 2;^Eukaryota; Viridiplantae; Streptophyta; Embryophyta; Tracheophyta; Spermatophyta; Magnoliopsida; eudicotyledons; Gunneridae; Pentapetalae; rosids; malvids; Brassicales; Brassicaceae; Camelineae; Arabidopsis	KAG5192820.1^KAG5192820.1^Q:135-1046,H:60-363^68.1%ID^E:4.8e-137^.^.
TRINITY_DN10038_c0_g1	178.069	-2.5414	0.699632	-3.63248	0.000280709	0.00149125	.	.	.
TRINITY_DN10039_c1_g1	3.97504	-5.35346	2.08863	-2.56314	0.010373	0.0312444	.	.	.
TRINITY_DN1003_c0_g1	213.174	-1.13911	0.26168	-4.35308	1.34e-05	0.000102708	.	.	.
TRINITY_DN10041_c0_g3	119.509	1.10226	0.341504	3.22766	0.00124807	0.00529043	.	.	.
TRINITY_DN10041_c0_g4	61.2513	-1.17511	0.295967	-3.97039	7.18e-05	0.00045448	.	.	.
TRINITY_DN10043_c1_g1	77.3113	1.26197	0.40003	3.15468	0.00160677	0.00652423	.	.	.
TRINITY_DN10043_c3_g1	47.1348	2.03637	0.825691	2.46626	0.0136531	0.0393914	XP_015922764.1^XP_015922764.1^Q:82-220,H:9-144^33.1%ID^E:5.1e-16^.^.	COG4_BOVIN^COG4_BOVIN^Q:247-660,H:33-170^28.261%ID^E:6.01e-10^RecName: Full=Conserved oligomeric Golgi complex subunit 4;^Eukaryota; Metazoa; Chordata; Craniata; Vertebrata; Euteleostomi; Mammalia; Eutheria; Laurasiatheria; Artiodactyla; Ruminantia; Pecora; Bovidae; Bovinae; Bos	KAF2076345.1^KAF2076345.1^Q:289-765,H:35-193^35%ID^E:9.5e-17^.^.
TRINITY_DN10046_c0_g1	110.061	1.45741	0.379566	3.83968	0.000123194	0.000731702	.	.	.
TRINITY_DN10052_c0_g1	25.8206	-8.05398	1.29568	-6.21602	5.1e-10	8.54e-09	XP_009537832.1^XP_009537832.1^Q:1183-1555,H:132-498^28.3%ID^E:1.1e-28^.^.	IF4G_WHEAT^IF4G_WHEAT^Q:4112-4699,H:957-1131^38.579%ID^E:5.04e-28^RecName: Full=Eukaryotic translation initiation factor 4G;^Eukaryota; Viridiplantae; Streptophyta; Embryophyta; Tracheophyta; Spermatophyta; Magnoliopsida; Liliopsida; Poales; Poaceae; BOP clade; Pooideae; Triticodae; Triticeae; Triticinae; Triticum`IF4G_WHEAT^IF4G_WHEAT^Q:3578-3748,H:888-944^45.614%ID^E:2.01e-08^RecName: Full=Euka…	GAY02369.1^GAY02369.1^Q:3578-5626,H:637-1308^25.6%ID^E:1.4e-37^.^.
TRINITY_DN10053_c0_g1	11850.3	1.66873	0.17112	9.75183	1.81e-22	1.11e-20	XP_004350448.1^XP_004350448.1^Q:1-319,H:1-313^67.1%ID^E:2.3e-148^.^.	CYRI_DICDI^CYRI_DICDI^Q:76-1032,H:1-312^64.375%ID^E:2.54e-136^RecName: Full=CYFIP-related Rac1 interactor homolog {ECO:0000305};^Eukaryota; Amoebozoa; Evosea; Eumycetozoa; Dictyostelia; Dictyosteliales; Dictyosteliaceae; Dictyostelium	XP_004350448.1^XP_004350448.1^Q:76-1032,H:1-313^67.1%ID^E:2.6e-147^.^.
TRINITY_DN10055_c0_g1	47.85	-7.9773	1.24199	-6.42298	1.34e-10	2.44e-09	XP_009832665.1^XP_009832665.1^Q:10-234,H:3-225^64.6%ID^E:3.2e-96^.^.	RPE1_ORYSJ^RPE1_ORYSJ^Q:47-682,H:9-222^55.556%ID^E:6.39e-75^RecName: Full=Ribulose-phosphate 3-epimerase, cytoplasmic isoform;^Eukaryota; Viridiplantae; Streptophyta; Embryophyta; Tracheophyta; Spermatophyta; Magnoliopsida; Liliopsida; Poales; Poaceae; BOP clade; Oryzoideae; Oryzeae; Oryzinae; Oryza; Oryza sativa	XP_009832665.1^XP_009832665.1^Q:29-703,H:3-225^64.6%ID^E:2.5e-96^.^.
TRINITY_DN10056_c0_g1	57.0154	-9.19718	1.23443	-7.45057	9.29e-14	2.57e-12	.	.	.
TRINITY_DN10057_c0_g1	186.743	-1.47673	0.305364	-4.83596	1.33e-06	1.25e-05	XP_016748210.1^XP_016748210.1^Q:105-516,H:83-494^73.8%ID^E:5.6e-219^.^.	RH6_ORYSJ^RH6_ORYSJ^Q:449-1672,H:89-496^74.02%ID^E:0^RecName: Full=DEAD-box ATP-dependent RNA helicase 6;^Eukaryota; Viridiplantae; Streptophyta; Embryophyta; Tracheophyta; Spermatophyta; Magnoliopsida; Liliopsida; Poales; Poaceae; BOP clade; Oryzoideae; Oryzeae; Oryzinae; Oryza; Oryza sativa	KAE8785102.1^KAE8785102.1^Q:467-1672,H:5-406^75.4%ID^E:5.6e-218^.^.
TRINITY_DN10058_c0_g1	5071.88	1.23701	0.370214	3.34133	0.000833794	0.00377613	XP_005844875.1^XP_005844875.1^Q:24-75,H:1-49^57.7%ID^E:3.5e-14^.^.	NDS5B_ARATH^NDS5B_ARATH^Q:72-305,H:1-75^35.897%ID^E:1.43e-09^RecName: Full=NADH dehydrogenase [ubiquinone] iron-sulfur protein 5-B;^Eukaryota; Viridiplantae; Streptophyta; Embryophyta; Tracheophyta; Spermatophyta; Magnoliopsida; eudicotyledons; Gunneridae; Pentapetalae; rosids; malvids; Brassicales; Brassicaceae; Camelineae; Arabidopsis	XP_005844875.1^XP_005844875.1^Q:72-227,H:1-49^57.7%ID^E:1.6e-13^.^.
TRINITY_DN10059_c0_g1	25.7969	-8.05411	1.29775	-6.20622	5.43e-10	9.05e-09	XP_002286566.1^XP_002286566.1^Q:312-858,H:17-561^53.5%ID^E:2e-172^.^.	NOE4_RHIML^NOE4_RHIML^Q:1708-2487,H:143-364^30.224%ID^E:8.14e-10^RecName: Full=Nodulation protein E;^Bacteria; Proteobacteria; Alphaproteobacteria; Rhizobiales; Rhizobiaceae; Sinorhizobium/Ensifer group; Sinorhizobium	CAE7381543.1^CAE7381543.1^Q:1117-2592,H:1-452^58.7%ID^E:4.6e-176^.^.
TRINITY_DN10062_c0_g1	29.6477	-8.25427	1.27715	-6.46302	1.03e-10	1.9e-09	.	.	.
TRINITY_DN10065_c0_g1	111.45	-1.05135	0.378998	-2.77401	0.00553692	0.0184367	.	.	KNH07128.1^KNH07128.1^Q:45-860,H:1-274^46.8%ID^E:6.7e-65^.^.
TRINITY_DN10066_c0_g1	13.8251	-7.15392	1.3851	-5.16491	2.41e-07	2.61e-06	XP_009037166.1^XP_009037166.1^Q:209-295,H:212-298^41.4%ID^E:4.7e-11^.^.	.	CAE7592611.1^CAE7592611.1^Q:275-916,H:1-167^36.9%ID^E:1.2e-24^.^.
TRINITY_DN1006_c0_g1	76.3662	1.33522	0.37828	3.52972	0.000415996	0.0020849	XP_016585057.1^XP_016585057.1^Q:87-241,H:930-1093^26.2%ID^E:1.7e-09^.^.	RPGF5_MOUSE^RPGF5_MOUSE^Q:180-701,H:529-730^24.878%ID^E:6.56e-10^RecName: Full=Rap guanine nucleotide exchange factor 5;^Eukaryota; Metazoa; Chordata; Craniata; Vertebrata; Euteleostomi; Mammalia; Eutheria; Euarchontoglires; Glires; Rodentia; Myomorpha; Muroidea; Muridae; Murinae; Mus; Mus	KAF7269538.1^KAF7269538.1^Q:270-725,H:1300-1457^29.1%ID^E:6.1e-10^.^.
TRINITY_DN10070_c0_g1	186.195	1.3043	0.194638	6.70118	2.07e-11	4.23e-10	XP_004335096.1^XP_004335096.1^Q:19-144,H:530-654^33.1%ID^E:7.1e-10^.^.	.	XP_004335096.1^XP_004335096.1^Q:55-432,H:530-654^33.1%ID^E:1.4e-09^.^.
TRINITY_DN10071_c0_g1	6947.45	4.14612	0.570098	7.27265	3.52e-13	9.11e-12	.	.	XP_004358247.1^XP_004358247.1^Q:1-192,H:33-97^53.8%ID^E:7e-11^.^.
TRINITY_DN10073_c0_g1	43.7703	1.4765	0.350953	4.2071	2.59e-05	0.000184397	XP_004334663.1^XP_004334663.1^Q:1-360,H:601-927^28.8%ID^E:1.8e-32^.^.	GXCDD_DICDI^GXCDD_DICDI^Q:47-826,H:460-700^31.418%ID^E:2.08e-26^RecName: Full=Guanine exchange factor for Rac 30;^Eukaryota; Amoebozoa; Evosea; Eumycetozoa; Dictyostelia; Dictyosteliales; Dictyosteliaceae; Dictyostelium	XP_004334663.1^XP_004334663.1^Q:47-1321,H:533-927^29.5%ID^E:9.6e-43^.^.
TRINITY_DN10073_c1_g1	56.6951	-2.51886	0.745255	-3.37987	0.000725211	0.00335356	.	.	.
TRINITY_DN10074_c0_g1	618.444	-1.50775	0.59771	-2.52255	0.0116507	0.0344536	XP_012751398.1^XP_012751398.1^Q:27-426,H:18-417^64%ID^E:3.5e-184^.^.	DDX47_BOVIN^DDX47_BOVIN^Q:97-1278,H:27-420^63.959%ID^E:0^RecName: Full=Probable ATP-dependent RNA helicase DDX47;^Eukaryota; Metazoa; Chordata; Craniata; Vertebrata; Euteleostomi; Mammalia; Eutheria; Laurasiatheria; Artiodactyla; Ruminantia; Pecora; Bovidae; Bovinae; Bos	XP_012751398.1^XP_012751398.1^Q:79-1278,H:18-417^64%ID^E:7.1e-184^.^.
TRINITY_DN10075_c0_g1	98.8415	-1.67479	0.257229	-6.5109	7.47e-11	1.41e-09	.	.	.
TRINITY_DN10081_c0_g1	28.9151	-8.21815	1.27847	-6.4281	1.29e-10	2.36e-09	XP_008616997.1^XP_008616997.1^Q:17-976,H:13-930^52%ID^E:0^.^.	PSD1B_ARATH^PSD1B_ARATH^Q:179-2941,H:22-953^44.398%ID^E:0^RecName: Full=26S proteasome non-ATPase regulatory subunit 1 homolog B;^Eukaryota; Viridiplantae; Streptophyta; Embryophyta; Tracheophyta; Spermatophyta; Magnoliopsida; eudicotyledons; Gunneridae; Pentapetalae; rosids; malvids; Brassicales; Brassicaceae; Camelineae; Arabidopsis	CBJ31859.1^CBJ31859.1^Q:137-3013,H:26-1027^53.8%ID^E:0^.^.
TRINITY_DN10084_c0_g1	14.8125	-7.25266	1.40374	-5.16667	2.38e-07	2.59e-06	XP_033749822.1^XP_033749822.1^Q:1-153,H:462-617^52.6%ID^E:6.1e-43^.^.	ACBG2_XENLA^ACBG2_XENLA^Q:1-462,H:570-726^52.229%ID^E:8.54e-40^RecName: Full=Long-chain-fatty-acid--CoA ligase ACSBG2 {ECO:0000250|UniProtKB:Q5FVE4};^Eukaryota; Metazoa; Chordata; Craniata; Vertebrata; Euteleostomi; Amphibia; Batrachia; Anura; Pipoidea; Pipidae; Xenopodinae; Xenopus; Xenopus	RYG65399.1^RYG65399.1^Q:1-471,H:198-355^61.4%ID^E:9.3e-58^.^.
TRINITY_DN10085_c0_g1	47.2673	3.43624	0.802091	4.2841	1.83e-05	0.000135943	.	.	.
TRINITY_DN10086_c0_g1	71.6341	-1.52209	0.623156	-2.44254	0.0145842	0.0417009	XP_025182430.1^XP_025182430.1^Q:54-599,H:508-1072^25%ID^E:2.5e-26^.^.	PRT6_ARATH^PRT6_ARATH^Q:1065-1781,H:759-951^22.917%ID^E:5.07e-11^RecName: Full=E3 ubiquitin-protein ligase PRT6 {ECO:0000305};^Eukaryota; Viridiplantae; Streptophyta; Embryophyta; Tracheophyta; Spermatophyta; Magnoliopsida; eudicotyledons; Gunneridae; Pentapetalae; rosids; malvids; Brassicales; Brassicaceae; Camelineae; Arabidopsis`PRT6_ARATH^PRT6_ARATH^Q:135-485,H:295-412^28.099%ID^E:2.41e-06^Re…	EXX53734.1^EXX53734.1^Q:162-1799,H:508-1035^25.8%ID^E:3.2e-29^.^.
TRINITY_DN10088_c0_g1	24.7158	-7.99189	1.29527	-6.17006	6.83e-10	1.12e-08	XP_009523291.1^XP_009523291.1^Q:38-1132,H:41-1087^27.5%ID^E:1.8e-100^.^.	CLU_ARATH^CLU_ARATH^Q:184-2736,H:127-871^24.018%ID^E:1.73e-51^RecName: Full=Clustered mitochondria protein;^Eukaryota; Viridiplantae; Streptophyta; Embryophyta; Tracheophyta; Spermatophyta; Magnoliopsida; eudicotyledons; Gunneridae; Pentapetalae; rosids; malvids; Brassicales; Brassicaceae; Camelineae; Arabidopsis`CLU_ARATH^CLU_ARATH^Q:3010-3729,H:953-1175^29.876%ID^E:2.26e-19^RecName: Full=Cluste…	TMW57390.1^TMW57390.1^Q:160-3444,H:26-1058^29.3%ID^E:2.3e-108^.^.
TRINITY_DN10089_c0_g1	17.8864	-7.52609	1.36022	-5.533	3.15e-08	3.98e-07	.	.	OYW96004.1^OYW96004.1^Q:327-851,H:11-189^34.1%ID^E:3.9e-29^.^.
TRINITY_DN10090_c0_g1	21.5064	3.3341	1.04011	3.20552	0.00134817	0.00564164	.	.	.
TRINITY_DN10091_c0_g1	7.85993	-6.34095	1.64821	-3.84717	0.000119491	0.00071182	.	.	RYG63789.1^RYG63789.1^Q:186-584,H:45-178^67.9%ID^E:1.6e-56^.^.
TRINITY_DN10096_c0_g1	76.5078	-9.62185	1.21809	-7.89911	2.81e-15	9.34e-14	XP_004339486.1^XP_004339486.1^Q:74-469,H:65-418^35.1%ID^E:1.1e-51^.^.	DCD1B_DICDI^DCD1B_DICDI^Q:114-1418,H:59-464^30.31%ID^E:7.83e-46^RecName: Full=Protein dcd1B;^Eukaryota; Amoebozoa; Evosea; Eumycetozoa; Dictyostelia; Dictyosteliales; Dictyosteliaceae; Dictyostelium	RYH10733.1^RYH10733.1^Q:315-1424,H:2-364^61.6%ID^E:3.7e-163^.^.
TRINITY_DN10099_c0_g1	56.1819	-2.73502	1.09718	-2.49278	0.0126748	0.0370133	NP_187328.1^NP_187328.1^Q:58-258,H:81-286^39.6%ID^E:1e-36^.^.	IMPA1_ARATH^IMPA1_ARATH^Q:174-1040,H:81-374^41.077%ID^E:2.95e-76^RecName: Full=Importin subunit alpha-1 {ECO:0000305};^Eukaryota; Viridiplantae; Streptophyta; Embryophyta; Tracheophyta; Spermatophyta; Magnoliopsida; eudicotyledons; Gunneridae; Pentapetalae; rosids; malvids; Brassicales; Brassicaceae; Camelineae; Arabidopsis`IMPA1_ARATH^IMPA1_ARATH^Q:1034-1402,H:372-498^38.583%ID^E:2.95e-76^RecNam…	AAD09923.1^AAD09923.1^Q:174-776,H:81-286^39.6%ID^E:4.4e-36^.^.
TRINITY_DN10099_c0_g2	11.7444	-3.95769	1.13807	-3.47754	0.000506046	0.00246837	.	.	.
TRINITY_DN10103_c3_g1	1073.01	1.03795	0.144597	7.17826	7.06e-13	1.75e-11	XP_031025763.1^XP_031025763.1^Q:44-361,H:35-350^64.8%ID^E:3.2e-151^.^.	PRKX_HUMAN^PRKX_HUMAN^Q:332-1249,H:46-351^60.458%ID^E:1.21e-138^RecName: Full=cAMP-dependent protein kinase catalytic subunit PRKX;^Eukaryota; Metazoa; Chordata; Craniata; Vertebrata; Euteleostomi; Mammalia; Eutheria; Euarchontoglires; Primates; Haplorrhini; Catarrhini; Hominidae; Homo	KAG9290589.1^KAG9290589.1^Q:245-1276,H:58-412^61.1%ID^E:6.7e-152^.^.
TRINITY_DN10105_c0_g1	63.1784	-9.34552	1.22947	-7.60126	2.93e-14	8.61e-13	XP_004998096.1^XP_004998096.1^Q:1-205,H:54-236^46.9%ID^E:5.5e-50^.^.	HOL3_ARATH^HOL3_ARATH^Q:56-487,H:58-192^49.306%ID^E:2.66e-43^RecName: Full=Probable thiol methyltransferase 2;^Eukaryota; Viridiplantae; Streptophyta; Embryophyta; Tracheophyta; Spermatophyta; Magnoliopsida; eudicotyledons; Gunneridae; Pentapetalae; rosids; malvids; Brassicales; Brassicaceae; Camelineae; Arabidopsis	XP_004998096.1^XP_004998096.1^Q:2-616,H:54-236^46.9%ID^E:2.7e-50^.^.
TRINITY_DN10107_c0_g1	315.114	-2.27788	0.289686	-7.86328	3.74e-15	1.22e-13	.	.	.
TRINITY_DN10107_c2_g1	48.9325	-3.39702	0.684093	-4.96573	6.84e-07	6.84e-06	WP_132076805.1^WP_132076805.1^Q:44-184,H:14-155^42.7%ID^E:5.4e-21^.^.	VAO15_MYCTT^VAO15_MYCTT^Q:441-713,H:207-298^48.913%ID^E:9.24e-12^RecName: Full=VAO-type flavoprotein oxidase VAO615 {ECO:0000312|EMBL:AEO58370.1};^Eukaryota; Fungi; Dikarya; Ascomycota; Pezizomycotina; Sordariomycetes; Sordariomycetidae; Sordariales; Chaetomiaceae; Thermothelomyces	KAF4332826.1^KAF4332826.1^Q:114-758,H:5-232^42.4%ID^E:8.5e-40^.^.
TRINITY_DN10111_c0_g1	1333.59	-13.7453	1.18809	-11.5693	5.9e-31	5.75e-29	.	RL29_BOVIN^RL29_BOVIN^Q:74-211,H:1-46^63.043%ID^E:3.43e-11^RecName: Full=60S ribosomal protein L29;^Eukaryota; Metazoa; Chordata; Craniata; Vertebrata; Euteleostomi; Mammalia; Eutheria; Laurasiatheria; Artiodactyla; Ruminantia; Pecora; Bovidae; Bovinae; Bos	EWM29317.1^EWM29317.1^Q:68-235,H:19-74^71.4%ID^E:4.9e-16^.^.
TRINITY_DN10114_c0_g1	151.832	-2.53713	0.255622	-9.92534	3.23e-23	2.06e-21	XP_004352078.1^XP_004352078.1^Q:189-486,H:1-280^38.4%ID^E:2.9e-57^.^.	PDAT_SCHPO^PDAT_SCHPO^Q:566-1432,H:133-386^26.71%ID^E:1.1e-30^RecName: Full=Phospholipid:diacylglycerol acyltransferase;^Eukaryota; Fungi; Dikarya; Ascomycota; Taphrinomycotina; Schizosaccharomycetes; Schizosaccharomycetales; Schizosaccharomycetaceae; Schizosaccharomyces	XP_004352078.1^XP_004352078.1^Q:566-1459,H:1-280^38.4%ID^E:5.9e-57^.^.
TRINITY_DN10116_c0_g1	61.6671	-1.84299	0.603447	-3.0541	0.00225736	0.00866792	WP_139677271.1^WP_139677271.1^Q:198-358,H:673-827^30.9%ID^E:4.7e-18^.^.	LUXQ_VIBPA^LUXQ_VIBPA^Q:748-1257,H:458-623^28.161%ID^E:1.16e-12^RecName: Full=Autoinducer 2 sensor kinase/phosphatase LuxQ;^Bacteria; Proteobacteria; Gammaproteobacteria; Vibrionales; Vibrionaceae; Vibrio	WP_139677271.1^WP_139677271.1^Q:802-1284,H:673-827^30.9%ID^E:2.4e-17^.^.
TRINITY_DN10119_c0_g1	36.2666	-8.5443	1.26664	-6.74564	1.52e-11	3.18e-10	XP_009037460.1^XP_009037460.1^Q:7-118,H:2-111^48.2%ID^E:1.1e-33^.^.	RPB11_DICDI^RPB11_DICDI^Q:19-252,H:2-77^44.872%ID^E:6.88e-18^RecName: Full=DNA-directed RNA polymerase II subunit rpb11;^Eukaryota; Amoebozoa; Evosea; Eumycetozoa; Dictyostelia; Dictyosteliales; Dictyosteliaceae; Dictyostelium	XP_009037460.1^XP_009037460.1^Q:19-375,H:2-118^46.2%ID^E:3.8e-33^.^.
TRINITY_DN1011_c0_g1	833.246	2.5937	0.720719	3.59877	0.000319723	0.00166688	XP_001011144.2^XP_001011144.2^Q:51-382,H:6-330^37.4%ID^E:1.5e-56^.^.	MECR_BOVIN^MECR_BOVIN^Q:145-975,H:39-315^24.825%ID^E:3.18e-07^RecName: Full=Enoyl-[acyl-carrier-protein] reductase, mitochondrial;^Eukaryota; Metazoa; Chordata; Craniata; Vertebrata; Euteleostomi; Mammalia; Eutheria; Laurasiatheria; Artiodactyla; Ruminantia; Pecora; Bovidae; Bovinae; Bos	GBG26671.1^GBG26671.1^Q:151-1149,H:45-380^44.8%ID^E:4.7e-91^.^.
TRINITY_DN10120_c0_g1	1371.17	1.15696	0.0860118	13.4512	3.03e-41	4.56e-39	.	STX7A_DICDI^STX7A_DICDI^Q:340-936,H:143-352^26.887%ID^E:3.06e-17^RecName: Full=Syntaxin-7A;^Eukaryota; Amoebozoa; Evosea; Eumycetozoa; Dictyostelia; Dictyosteliales; Dictyosteliaceae; Dictyostelium	.
TRINITY_DN1012_c0_g1	225.392	-2.59768	0.495693	-5.24049	1.6e-07	1.8e-06	.	.	.
TRINITY_DN10130_c0_g1	2199.92	1.08533	0.121737	8.91535	4.86e-19	2.29e-17	.	.	.
TRINITY_DN10131_c0_g1	1233.51	1.46489	0.16518	8.86845	7.42e-19	3.44e-17	XP_012755604.1^XP_012755604.1^Q:60-258,H:2-199^35%ID^E:4.3e-29^.^.	PLS2_BOVIN^PLS2_BOVIN^Q:202-792,H:109-288^26.768%ID^E:2.99e-19^RecName: Full=Phospholipid scramblase 2;^Eukaryota; Metazoa; Chordata; Craniata; Vertebrata; Euteleostomi; Mammalia; Eutheria; Laurasiatheria; Artiodactyla; Ruminantia; Pecora; Bovidae; Bovinae; Bos	XP_012755604.1^XP_012755604.1^Q:199-795,H:2-199^35%ID^E:1.7e-28^.^.
TRINITY_DN10132_c1_g1	2131.26	1.20676	0.174093	6.93173	4.16e-12	9.31e-11	XP_021727272.1^XP_021727272.1^Q:4-146,H:8-150^81.1%ID^E:6.4e-82^.^.	MGN2_ORYSJ^MGN2_ORYSJ^Q:116-544,H:16-158^80.42%ID^E:2.66e-83^RecName: Full=Protein mago nashi homolog 2 {ECO:0000305};^Eukaryota; Viridiplantae; Streptophyta; Embryophyta; Tracheophyta; Spermatophyta; Magnoliopsida; Liliopsida; Poales; Poaceae; BOP clade; Oryzoideae; Oryzeae; Oryzinae; Oryza; Oryza sativa	XP_021727272.1^XP_021727272.1^Q:116-544,H:8-150^81.1%ID^E:3.8e-80^.^.
TRINITY_DN10132_c3_g1	42.6701	3.16741	0.615251	5.14816	2.63e-07	2.84e-06	XP_004353492.1^XP_004353492.1^Q:4-121,H:359-478^40.8%ID^E:5.7e-15^.^.	GXCDD_DICDI^GXCDD_DICDI^Q:6-347,H:541-651^31.579%ID^E:1e-13^RecName: Full=Guanine exchange factor for Rac 30;^Eukaryota; Amoebozoa; Evosea; Eumycetozoa; Dictyostelia; Dictyosteliales; Dictyosteliaceae; Dictyostelium	XP_004353492.1^XP_004353492.1^Q:12-365,H:359-478^40.8%ID^E:1.2e-14^.^.
TRINITY_DN10135_c0_g1	43.7647	-8.81625	1.2467	-7.07164	1.53e-12	3.64e-11	XP_002176617.1^XP_002176617.1^Q:45-348,H:48-351^60.5%ID^E:2.2e-87^.^.	YH77_SCHPO^YH77_SCHPO^Q:153-1064,H:43-336^35.065%ID^E:1.38e-52^RecName: Full=Uncharacterized protein C16G5.07c;^Eukaryota; Fungi; Dikarya; Ascomycota; Taphrinomycotina; Schizosaccharomycetes; Schizosaccharomycetales; Schizosaccharomycetaceae; Schizosaccharomyces	CAE7433682.1^CAE7433682.1^Q:141-1082,H:1-315^67%ID^E:4.4e-115^.^.
TRINITY_DN10136_c0_g1	25.2246	2.23606	0.561084	3.98526	6.74e-05	0.000430878	.	.	.
TRINITY_DN10138_c0_g1	16.8986	-7.44386	1.36088	-5.46989	4.5e-08	5.55e-07	XP_009041661.1^XP_009041661.1^Q:3-456,H:1-455^81.8%ID^E:1.3e-268^.^.	RUVB1_XENLA^RUVB1_XENLA^Q:69-1409,H:1-448^76.339%ID^E:0^RecName: Full=RuvB-like 1;^Eukaryota; Metazoa; Chordata; Craniata; Vertebrata; Euteleostomi; Amphibia; Batrachia; Anura; Pipoidea; Pipidae; Xenopodinae; Xenopus; Xenopus	KAG5187250.1^KAG5187250.1^Q:69-1430,H:1-454^82.8%ID^E:1.8e-271^.^.
TRINITY_DN1013_c0_g1	763.534	-1.87455	0.176225	-10.6372	2e-26	1.5e-24	.	.	.
TRINITY_DN10141_c0_g1	83.3455	-8.78012	1.21853	-7.20548	5.78e-13	1.45e-11	XP_009034284.1^XP_009034284.1^Q:51-322,H:1106-1378^37.8%ID^E:9.7e-49^.^.	.	RYH12717.1^RYH12717.1^Q:101-835,H:23-268^52.2%ID^E:4.2e-87^.^.
TRINITY_DN10142_c0_g1	10.9851	-6.82234	1.45715	-4.68197	2.84e-06	2.52e-05	XP_009830732.1^XP_009830732.1^Q:148-516,H:113-520^42.4%ID^E:4.8e-81^.^.	RBM39_PONAB^RBM39_PONAB^Q:464-1561,H:142-509^34.439%ID^E:2.77e-48^RecName: Full=RNA-binding protein 39;^Eukaryota; Metazoa; Chordata; Craniata; Vertebrata; Euteleostomi; Mammalia; Eutheria; Euarchontoglires; Primates; Haplorrhini; Catarrhini; Hominidae; Pongo	RQM24768.1^RQM24768.1^Q:443-1549,H:76-483^42.4%ID^E:1.1e-80^.^.
TRINITY_DN10144_c0_g1	24.8314	-7.99878	1.29452	-6.17896	6.45e-10	1.07e-08	.	.	KAG7361188.1^KAG7361188.1^Q:494-628,H:74-115^57.8%ID^E:7.5e-08^.^.
TRINITY_DN10146_c0_g1	20.5303	-7.72342	1.33544	-5.78345	7.32e-09	1.03e-07	WP_015132845.1^WP_015132845.1^Q:85-313,H:4-231^42.4%ID^E:1.2e-57^.^.	PEBA_NOSP7^PEBA_NOSP7^Q:288-980,H:4-233^39.056%ID^E:3.66e-50^RecName: Full=15,16-dihydrobiliverdin:ferredoxin oxidoreductase;^Bacteria; Cyanobacteria; Nostocales; Nostocaceae; Nostoc	KAA8491825.1^KAA8491825.1^Q:204-980,H:55-311^41.4%ID^E:7.1e-58^.^.
TRINITY_DN1014_c0_g1	63.1442	2.10394	0.393164	5.35131	8.73e-08	1.03e-06	.	.	.
TRINITY_DN1014_c1_g1	110.923	1.20836	0.273435	4.41919	9.91e-06	7.81e-05	XP_004340580.1^XP_004340580.1^Q:91-341,H:185-433^26.4%ID^E:3.8e-16^.^.	.	XP_004340580.1^XP_004340580.1^Q:273-1025,H:185-433^26.4%ID^E:1.3e-15^.^.
TRINITY_DN10152_c0_g1	47.7626	1.89254	0.44849	4.21981	2.45e-05	0.000175383	WP_048048827.1^WP_048048827.1^Q:3-243,H:18-217^22.8%ID^E:5.6e-09^.^.	.	WP_048048827.1^WP_048048827.1^Q:8-730,H:18-217^22.8%ID^E:1.1e-08^.^.
TRINITY_DN10152_c2_g1	132.072	-2.17413	0.624523	-3.48127	0.000499043	0.00243752	.	.	.
TRINITY_DN10152_c2_g3	332.012	-3.70728	0.491559	-7.54187	4.63e-14	1.32e-12	.	.	.
TRINITY_DN10152_c2_g4	31.2967	-1.77051	0.565205	-3.13251	0.00173318	0.00695882	.	.	.
TRINITY_DN10152_c4_g1	8.88681	-6.51654	1.70059	-3.83193	0.000127143	0.000751237	.	.	.
TRINITY_DN10155_c0_g1	873.096	-11.2763	1.03039	-10.9437	7.12e-28	5.71e-26	XP_012201509.1^XP_012201509.1^Q:2-120,H:4-125^71.3%ID^E:2.9e-50^.^.	RL22_XENTR^RL22_XENTR^Q:58-384,H:3-118^62.069%ID^E:4.27e-30^RecName: Full=60S ribosomal protein L22;^Eukaryota; Metazoa; Chordata; Craniata; Vertebrata; Euteleostomi; Amphibia; Batrachia; Anura; Pipoidea; Pipidae; Xenopodinae; Xenopus; Silurana	XP_012201509.1^XP_012201509.1^Q:52-405,H:5-125^71.9%ID^E:6.8e-49^.^.
TRINITY_DN10157_c0_g1	21.1559	-7.76656	1.31968	-5.88519	3.98e-09	5.81e-08	.	.	.
TRINITY_DN10158_c2_g1	198.688	-1.74515	0.212443	-8.21466	2.13e-16	7.88e-15	YP_009011194.1^YP_009011194.1^Q:271-342,H:213-285^46.6%ID^E:3.2e-10^.^.	DIAP1_DROME^DIAP1_DROME^Q:857-1027,H:383-438^49.123%ID^E:1.37e-09^RecName: Full=Death-associated inhibitor of apoptosis 1;^Eukaryota; Metazoa; Ecdysozoa; Arthropoda; Hexapoda; Insecta; Pterygota; Neoptera; Endopterygota; Diptera; Brachycera; Muscomorpha; Ephydroidea; Drosophilidae; Drosophila; Sophophora	YP_009011194.1^YP_009011194.1^Q:812-1027,H:213-285^46.6%ID^E:6e-10^.^.
TRINITY_DN10158_c4_g1	31.8232	1.21358	0.400008	3.03388	0.00241434	0.0091842	XP_004359130.1^XP_004359130.1^Q:231-421,H:630-820^32.7%ID^E:1.6e-22^.^.	.	KYQ93881.1^KYQ93881.1^Q:752-1264,H:643-813^35.2%ID^E:1.2e-22^.^.
TRINITY_DN10159_c0_g1	119.078	1.83277	0.632935	2.89567	0.00378349	0.0134083	.	.	.
TRINITY_DN10161_c0_g1	47.8984	-8.94577	1.24184	-7.20364	5.86e-13	1.47e-11	XP_024580201.1^XP_024580201.1^Q:12-323,H:24-330^44.2%ID^E:1.9e-78^.^.	YIE2_SCHPO^YIE2_SCHPO^Q:403-1020,H:7-212^44.286%ID^E:1.62e-44^RecName: Full=SH3 domain-containing protein PJ696.02;^Eukaryota; Fungi; Dikarya; Ascomycota; Taphrinomycotina; Schizosaccharomycetes; Schizosaccharomycetales; Schizosaccharomycetaceae; Schizosaccharomyces	TYZ66535.1^TYZ66535.1^Q:40-1083,H:7-350^45.4%ID^E:3.3e-84^.^.
TRINITY_DN10166_c0_g2	334.756	-1.05197	0.3845	-2.73593	0.00622042	0.0202503	.	.	.
TRINITY_DN10166_c1_g1	96.7124	-1.28132	0.42852	-2.9901	0.00278884	0.0103852	XP_001431535.1^XP_001431535.1^Q:68-532,H:32-510^27%ID^E:1.8e-38^.^.	TYW23_ORYSJ^TYW23_ORYSJ^Q:250-1191,H:302-624^30.03%ID^E:2e-34^RecName: Full=tRNA wybutosine-synthesizing protein 2/3/4;^Eukaryota; Viridiplantae; Streptophyta; Embryophyta; Tracheophyta; Spermatophyta; Magnoliopsida; Liliopsida; Poales; Poaceae; BOP clade; Oryzoideae; Oryzeae; Oryzinae; Oryza; Oryza sativa`TYW23_ORYSJ^TYW23_ORYSJ^Q:229-906,H:349-568^22.907%ID^E:3.35e-07^RecName: Full=tRNA wybutos…	CEM13230.1^CEM13230.1^Q:211-1614,H:23-505^28.4%ID^E:2.8e-40^.^.
TRINITY_DN10166_c3_g1	132.466	-1.03951	0.377092	-2.75666	0.00583957	0.0192207	XP_037949014.1^XP_037949014.1^Q:1-107,H:3-106^38.3%ID^E:1.1e-18^.^.	LIMB_DICDI^LIMB_DICDI^Q:183-458,H:226-312^41.304%ID^E:1.4e-06^RecName: Full=LIM domain-containing protein B;^Eukaryota; Amoebozoa; Evosea; Eumycetozoa; Dictyostelia; Dictyosteliales; Dictyosteliaceae; Dictyostelium	XP_037949014.1^XP_037949014.1^Q:105-425,H:3-106^38.3%ID^E:7.2e-18^.^.
TRINITY_DN10166_c4_g1	231.828	-1.23054	0.327883	-3.75299	0.000174737	0.000990723	XP_023470311.1^XP_023470311.1^Q:7-108,H:219-327^42.2%ID^E:2.7e-11^.^.	SMP3_KLULA^SMP3_KLULA^Q:7-333,H:209-298^38.393%ID^E:3.77e-11^RecName: Full=GPI mannosyltransferase 4;^Eukaryota; Fungi; Dikarya; Ascomycota; Saccharomycotina; Saccharomycetes; Saccharomycetales; Saccharomycetaceae; Kluyveromyces	CEG79828.1^CEG79828.1^Q:19-285,H:219-314^46.9%ID^E:5.7e-12^.^.
TRINITY_DN10166_c8_g1	13.1929	7.31985	2.87885	2.54263	0.0110021	0.0328131	.	.	.
TRINITY_DN10168_c0_g2	13.5597	-3.57079	0.907215	-3.93599	8.29e-05	0.000515407	.	.	.
TRINITY_DN10169_c0_g1	110.781	2.48048	0.384545	6.45043	1.12e-10	2.06e-09	.	.	.
TRINITY_DN10172_c0_g1	27.0612	-8.12282	1.28768	-6.30809	2.82e-10	4.9e-09	XP_009827730.1^XP_009827730.1^Q:18-441,H:50-477^45.8%ID^E:1.9e-103^.^.	ACA10_ARATH^ACA10_ARATH^Q:161-1372,H:126-550^36.916%ID^E:2.28e-63^RecName: Full=Calcium-transporting ATPase 10, plasma membrane-type;^Eukaryota; Viridiplantae; Streptophyta; Embryophyta; Tracheophyta; Spermatophyta; Magnoliopsida; eudicotyledons; Gunneridae; Pentapetalae; rosids; malvids; Brassicales; Brassicaceae; Camelineae; Arabidopsis	KAG5188374.1^KAG5188374.1^Q:131-1417,H:102-536^53.6%ID^E:2.3e-142^.^.
TRINITY_DN10172_c0_g2	4.4901	-5.5307	1.78526	-3.09798	0.00194843	0.00766564	XP_010197765.1^XP_010197765.1^Q:16-111,H:138-233^62.5%ID^E:9.6e-31^.^.	AT2B2_RAT^AT2B2_RAT^Q:291-1,H:437-526^64.948%ID^E:1.04e-33^RecName: Full=Plasma membrane calcium-transporting ATPase 2;^Eukaryota; Metazoa; Chordata; Craniata; Vertebrata; Euteleostomi; Mammalia; Eutheria; Euarchontoglires; Glires; Rodentia; Myomorpha; Muroidea; Muridae; Murinae; Rattus	CAE7572387.1^CAE7572387.1^Q:378-22,H:127-245^76.5%ID^E:8.1e-54^.^.
TRINITY_DN10172_c1_g1	2.89901	-4.89739	2.05893	-2.37861	0.0173781	0.048375	XP_002178277.1^XP_002178277.1^Q:28-400,H:463-856^48.7%ID^E:2.9e-100^.^.	ATC1_DICDI^ATC1_DICDI^Q:1200-13,H:420-756^43.577%ID^E:2.13e-78^RecName: Full=Calcium-transporting ATPase PAT1;^Eukaryota; Amoebozoa; Evosea; Eumycetozoa; Dictyostelia; Dictyosteliales; Dictyosteliaceae; Dictyostelium	RYH15829.1^RYH15829.1^Q:1200-1,H:123-521^74.3%ID^E:5.3e-209^.^.
TRINITY_DN10177_c0_g1	89.1314	2.50857	0.589862	4.25281	2.11e-05	0.000153897	XP_013759600.1^XP_013759600.1^Q:45-389,H:4468-4813^29.9%ID^E:1.6e-31^.^.	RKP_ARATH^RKP_ARATH^Q:516-971,H:128-271^35.484%ID^E:3.17e-17^RecName: Full=E3 ubiquitin-protein ligase RKP;^Eukaryota; Viridiplantae; Streptophyta; Embryophyta; Tracheophyta; Spermatophyta; Magnoliopsida; eudicotyledons; Gunneridae; Pentapetalae; rosids; malvids; Brassicales; Brassicaceae; Camelineae; Arabidopsis	KAA0168399.1^KAA0168399.1^Q:21-1016,H:5128-5466^32.6%ID^E:1.2e-37^.^.
TRINITY_DN10178_c0_g1	858.299	1.58519	0.464197	3.41491	0.000638024	0.00300442	.	.	.
TRINITY_DN1017_c0_g1	295.81	-2.57018	0.199686	-12.8711	6.55e-38	8.72e-36	.	.	.
TRINITY_DN10183_c0_g1	238.276	1.08688	0.251633	4.3193	1.57e-05	0.000117784	.	.	.
TRINITY_DN10187_c0_g1	333.532	-1.33196	0.561202	-2.3734	0.017625	0.0489776	XP_022130042.1^XP_022130042.1^Q:75-603,H:115-655^34.1%ID^E:4.4e-84^.^.	ABCG1_HUMAN^ABCG1_HUMAN^Q:218-1819,H:98-610^33.832%ID^E:9.18e-76^RecName: Full=ATP-binding cassette sub-family G member 1 {ECO:0000305};^Eukaryota; Metazoa; Chordata; Craniata; Vertebrata; Euteleostomi; Mammalia; Eutheria; Euarchontoglires; Primates; Haplorrhini; Catarrhini; Hominidae; Homo	GBG30961.1^GBG30961.1^Q:224-1855,H:48-569^37.1%ID^E:1.5e-100^.^.
TRINITY_DN10188_c0_g1	36.9142	-8.57067	1.26193	-6.7917	1.11e-11	2.35e-10	WP_170756574.1^WP_170756574.1^Q:59-275,H:12-230^24.8%ID^E:1.1e-08^.^.	.	WP_209197335.1^WP_209197335.1^Q:175-825,H:12-230^25.2%ID^E:1e-08^.^.
TRINITY_DN10189_c0_g2	222.117	1.28978	0.452049	2.85317	0.00432848	0.014979	.	.	.
TRINITY_DN10189_c0_g3	188.201	1.53249	0.540013	2.83787	0.0045415	0.0155998	XP_019464192.1^XP_019464192.1^Q:37-238,H:13-207^35.3%ID^E:7.5e-32^.^.	NEN1_ARATH^NEN1_ARATH^Q:105-683,H:3-187^33.659%ID^E:1.5e-27^RecName: Full=Protein NEN1 {ECO:0000303|PubMed:25081480};^Eukaryota; Viridiplantae; Streptophyta; Embryophyta; Tracheophyta; Spermatophyta; Magnoliopsida; eudicotyledons; Gunneridae; Pentapetalae; rosids; malvids; Brassicales; Brassicaceae; Camelineae; Arabidopsis	RKY22969.1^RKY22969.1^Q:123-698,H:3-171^41.5%ID^E:2.9e-40^.^.
TRINITY_DN10189_c4_g1	39.7573	-2.47336	0.740582	-3.33975	0.000838526	0.0037947	.	.	.
TRINITY_DN1018_c0_g1	164.108	1.09479	0.181926	6.01778	1.77e-09	2.74e-08	XP_012751336.1^XP_012751336.1^Q:35-214,H:725-903^31.5%ID^E:1.1e-14^.^.	FGD3_PONAB^FGD3_PONAB^Q:188-670,H:162-321^29.268%ID^E:3.01e-11^RecName: Full=FYVE, RhoGEF and PH domain-containing protein 3;^Eukaryota; Metazoa; Chordata; Craniata; Vertebrata; Euteleostomi; Mammalia; Eutheria; Euarchontoglires; Primates; Haplorrhini; Catarrhini; Hominidae; Pongo	XP_012751336.1^XP_012751336.1^Q:188-727,H:725-903^31.5%ID^E:4.1e-14^.^.
TRINITY_DN10194_c0_g1	15.5075	3.39477	0.84757	4.00529	6.19e-05	0.000400466	XP_023890614.1^XP_023890614.1^Q:184-311,H:144-278^30.9%ID^E:1.1e-08^.^.	RHG12_MACFA^RHG12_MACFA^Q:547-930,H:686-813^32.331%ID^E:8.88e-09^RecName: Full=Rho GTPase-activating protein 12;^Eukaryota; Metazoa; Chordata; Craniata; Vertebrata; Euteleostomi; Mammalia; Eutheria; Euarchontoglires; Primates; Haplorrhini; Catarrhini; Cercopithecidae; Cercopithecinae; Macaca	KAF2725416.1^KAF2725416.1^Q:550-933,H:226-360^34.3%ID^E:1.5e-09^.^.
TRINITY_DN101_c0_g1	3051.45	2.95756	0.197599	14.9675	1.2e-50	2.48e-48	XP_637740.1^XP_637740.1^Q:14-905,H:7-858^49.2%ID^E:8.4e-262^.^.	MYS2_DICDI^MYS2_DICDI^Q:85-5955,H:7-1922^35.953%ID^E:0^RecName: Full=Myosin-2 heavy chain;^Eukaryota; Amoebozoa; Evosea; Eumycetozoa; Dictyostelia; Dictyosteliales; Dictyosteliaceae; Dictyostelium`MYS2_DICDI^MYS2_DICDI^Q:2842-5301,H:1278-2012^23.239%ID^E:5.83e-08^RecName: Full=Myosin-2 heavy chain;^Eukaryota; Amoebozoa; Evosea; Eumycetozoa; Dictyostelia; Dictyosteliales; Dictyosteliaceae; Dictyos…	AAA33227.1^AAA33227.1^Q:85-2760,H:7-858^49.3%ID^E:6.5e-263^.^.
TRINITY_DN10201_c2_g1	303.628	1.66833	0.29793	5.59974	2.15e-08	2.8e-07	XP_014154546.1^XP_014154546.1^Q:1-251,H:1-246^46.4%ID^E:2.6e-65^.^.	1433Z_CHICK^1433Z_CHICK^Q:163-882,H:3-235^47.718%ID^E:7.48e-61^RecName: Full=14-3-3 protein zeta;^Eukaryota; Metazoa; Chordata; Craniata; Vertebrata; Euteleostomi; Archelosauria; Archosauria; Dinosauria; Saurischia; Theropoda; Coelurosauria; Aves; Neognathae; Galloanserae; Galliformes; Phasianidae; Phasianinae; Gallus	KAF2666005.1^KAF2666005.1^Q:163-906,H:7-249^48.2%ID^E:4.6e-66^.^.
TRINITY_DN10201_c3_g1	229.623	2.15567	0.27577	7.81691	5.41e-15	1.74e-13	.	.	.
TRINITY_DN10202_c0_g1	51.9866	-1.86504	0.685261	-2.72165	0.00649566	0.0209943	.	.	.
TRINITY_DN10203_c0_g1	36.2143	-8.54284	1.26971	-6.72819	1.72e-11	3.56e-10	.	.	RYH30039.1^RYH30039.1^Q:29-295,H:1-84^46.7%ID^E:2.2e-18^.^.
TRINITY_DN10204_c0_g1	50.8044	1.06133	0.430647	2.46451	0.0137201	0.0395687	.	.	.
TRINITY_DN10204_c1_g1	142.704	-1.41182	0.289641	-4.87437	1.09e-06	1.05e-05	.	.	.
TRINITY_DN10204_c2_g1	153.55	-1.31964	0.343264	-3.84438	0.000120857	0.00071918	.	P2C76_ARATH^P2C76_ARATH^Q:74-238,H:293-347^47.273%ID^E:5.4e-09^RecName: Full=Probable protein phosphatase 2C 76;^Eukaryota; Viridiplantae; Streptophyta; Embryophyta; Tracheophyta; Spermatophyta; Magnoliopsida; eudicotyledons; Gunneridae; Pentapetalae; rosids; malvids; Brassicales; Brassicaceae; Camelineae; Arabidopsis	XP_003284821.1^XP_003284821.1^Q:77-238,H:953-1006^53.7%ID^E:3e-10^.^.
TRINITY_DN10205_c0_g1	76.2309	-2.75878	0.82904	-3.32768	0.000875716	0.00393846	.	.	.
TRINITY_DN10206_c0_g1	16.1288	-7.37574	1.35861	-5.42889	5.67e-08	6.86e-07	.	.	.
TRINITY_DN10207_c0_g1	40.0962	2.1551	0.466115	4.62354	3.77e-06	3.26e-05	.	.	.
TRINITY_DN10209_c0_g1	142.512	1.56495	0.346362	4.51826	6.23e-06	5.13e-05	XP_004334989.1^XP_004334989.1^Q:320-637,H:3-320^40.8%ID^E:1.1e-68^.^.	CNRN_DICDI^CNRN_DICDI^Q:1024-1557,H:8-187^53.889%ID^E:1.05e-61^RecName: Full=Phosphatidylinositol 3,4,5-trisphosphate 3-phosphatase cnrN;^Eukaryota; Amoebozoa; Evosea; Eumycetozoa; Dictyostelia; Dictyosteliales; Dictyosteliaceae; Dictyostelium	XP_004334989.1^XP_004334989.1^Q:1015-1968,H:3-320^40.8%ID^E:3.4e-68^.^.
TRINITY_DN1020_c1_g2	79.8293	2.36829	0.322835	7.33593	2.2e-13	5.82e-12	XP_016999737.1^XP_016999737.1^Q:25-111,H:338-424^37.9%ID^E:4.7e-08^.^.	DCC1_DANRE^DCC1_DANRE^Q:76-324,H:301-383^40.698%ID^E:1.27e-08^RecName: Full=Sister chromatid cohesion protein DCC1;^Eukaryota; Metazoa; Chordata; Craniata; Vertebrata; Euteleostomi; Actinopterygii; Neopterygii; Teleostei; Ostariophysi; Cypriniformes; Danionidae; Danioninae; Danio	KAF0297044.1^KAF0297044.1^Q:73-324,H:125-208^41.2%ID^E:2.5e-07^.^.
TRINITY_DN1020_c2_g1	145.699	-1.46805	0.391017	-3.75445	0.000173725	0.000985751	XP_025179250.1^XP_025179250.1^Q:46-145,H:34-134^37.3%ID^E:8.9e-14^.^.	DCAF5_HUMAN^DCAF5_HUMAN^Q:279-743,H:48-173^32.692%ID^E:2.78e-11^RecName: Full=DDB1- and CUL4-associated factor 5;^Eukaryota; Metazoa; Chordata; Craniata; Vertebrata; Euteleostomi; Mammalia; Eutheria; Euarchontoglires; Primates; Haplorrhini; Catarrhini; Hominidae; Homo	RGB25549.1^RGB25549.1^Q:225-743,H:557-701^34.9%ID^E:1.9e-17^.^.
TRINITY_DN10211_c0_g1	40.864	-8.71747	1.25531	-6.9445	3.8e-12	8.56e-11	XP_002185905.1^XP_002185905.1^Q:177-332,H:213-366^29.1%ID^E:8.1e-06^.^.	.	.
TRINITY_DN10212_c0_g1	60.1686	-3.57031	1.04199	-3.42644	0.000611552	0.0028994	.	.	.
TRINITY_DN10212_c0_g2	82.5912	-4.90424	0.774517	-6.332	2.42e-10	4.25e-09	.	.	.
TRINITY_DN10214_c0_g1	36.0203	-8.53478	1.25865	-6.78093	1.19e-11	2.53e-10	XP_005780827.1^XP_005780827.1^Q:33-624,H:24-525^25.1%ID^E:7e-37^.^.	.	GBG28839.1^GBG28839.1^Q:84-1886,H:43-594^26.8%ID^E:3.6e-38^.^.
TRINITY_DN10216_c0_g2	103.32	1.73795	0.332073	5.23363	1.66e-07	1.86e-06	.	.	.
TRINITY_DN10217_c0_g1	64.5237	1.6729	0.41554	4.02584	5.68e-05	0.000370776	.	.	.
TRINITY_DN10219_c0_g1	131.326	1.37849	0.234443	5.87984	4.11e-09	5.99e-08	.	.	.
TRINITY_DN10222_c0_g1	39.5659	-8.67083	1.25768	-6.89429	5.41e-12	1.2e-10	XP_002296289.1^XP_002296289.1^Q:39-171,H:50-183^38.2%ID^E:4.1e-17^.^.	.	TFJ86445.1^TFJ86445.1^Q:49-543,H:6-176^38.3%ID^E:2.8e-19^.^.
TRINITY_DN10227_c0_g1	94.0268	1.6239	0.406766	3.99222	6.55e-05	0.00042008	XP_021744547.1^XP_021744547.1^Q:19-175,H:97-227^30.6%ID^E:4.6e-07^.^.	.	XP_021744547.1^XP_021744547.1^Q:55-525,H:97-227^30.6%ID^E:9.3e-07^.^.
TRINITY_DN10228_c0_g1	844.362	-2.24104	0.386296	-5.80135	6.58e-09	9.3e-08	.	VMS1_CAEEL^VMS1_CAEEL^Q:237-623,H:180-311^36.364%ID^E:3.11e-22^RecName: Full=Protein vms-1;^Eukaryota; Metazoa; Ecdysozoa; Nematoda; Chromadorea; Rhabditida; Rhabditina; Rhabditomorpha; Rhabditoidea; Rhabditidae; Peloderinae; Caenorhabditis	KAD3069192.1^KAD3069192.1^Q:225-623,H:224-359^43.4%ID^E:4e-26^.^.
TRINITY_DN10229_c0_g1	104.27	-1.19385	0.492306	-2.42501	0.0153078	0.0435138	.	.	.
TRINITY_DN1022_c0_g1	2261.04	1.17884	0.280006	4.21006	2.55e-05	0.000182427	XP_025188500.1^XP_025188500.1^Q:65-142,H:7-84^43.6%ID^E:2.7e-09^.^.	KCNRG_XENTR^KCNRG_XENTR^Q:200-475,H:5-94^33.696%ID^E:1.17e-08^RecName: Full=Putative potassium channel regulatory protein;^Eukaryota; Metazoa; Chordata; Craniata; Vertebrata; Euteleostomi; Amphibia; Batrachia; Anura; Pipoidea; Pipidae; Xenopodinae; Xenopus; Silurana	RUP48269.1^RUP48269.1^Q:197-502,H:4-110^42.1%ID^E:8.3e-11^.^.
TRINITY_DN10232_c0_g1	55.7203	-1.33167	0.549662	-2.4227	0.0154057	0.0437506	.	.	.
TRINITY_DN10234_c3_g1	145.235	2.39274	0.540853	4.42401	9.69e-06	7.65e-05	.	.	.
TRINITY_DN10234_c4_g1	224.105	1.12899	0.360561	3.1312	0.00174096	0.00698456	.	.	.
TRINITY_DN10235_c0_g1	8.23844	-6.40615	1.52643	-4.19681	2.71e-05	0.000191834	XP_005778389.1^XP_005778389.1^Q:204-358,H:11-162^34%ID^E:1.2e-14^.^.	.	CBJ26512.1^CBJ26512.1^Q:356-1765,H:145-560^43.5%ID^E:7.3e-111^.^.
TRINITY_DN1023_c0_g1	165.614	1.21061	0.385637	3.13925	0.00169383	0.00682045	.	.	.
TRINITY_DN1023_c1_g1	1724.42	-2.03916	0.434975	-4.68799	2.76e-06	2.46e-05	XP_635923.1^XP_635923.1^Q:17-354,H:48-343^34.2%ID^E:1.3e-43^.^.	REIL2_ARATH^REIL2_ARATH^Q:302-1261,H:64-386^30.084%ID^E:2.13e-32^RecName: Full=Cytoplasmic 60S subunit biogenesis factor REI1 homolog 2 {ECO:0000305};^Eukaryota; Viridiplantae; Streptophyta; Embryophyta; Tracheophyta; Spermatophyta; Magnoliopsida; eudicotyledons; Gunneridae; Pentapetalae; rosids; malvids; Brassicales; Brassicaceae; Camelineae; Arabidopsis	KAF2076989.1^KAF2076989.1^Q:242-1285,H:48-354^33.1%ID^E:3.8e-42^.^.
TRINITY_DN1023_c2_g1	1022.55	-1.20909	0.38233	-3.16242	0.00156462	0.00638607	XP_026426017.1^XP_026426017.1^Q:38-183,H:27-163^30.4%ID^E:2.6e-06^.^.	.	TNE84968.1^TNE84968.1^Q:203-601,H:27-144^34.6%ID^E:1.1e-10^.^.
TRINITY_DN1023_c2_g2	19.2441	-3.01291	0.797123	-3.77973	0.000156996	0.000903471	.	.	.
TRINITY_DN10242_c0_g1	26.0461	4.67737	1.77467	2.63563	0.00839811	0.0260866	.	.	.
TRINITY_DN10244_c0_g1	1409.27	-1.34284	0.406757	-3.30134	0.000962236	0.00426401	WP_036201343.1^WP_036201343.1^Q:50-523,H:40-511^32.2%ID^E:6.8e-71^.^.	MENE_BACVZ^MENE_BACVZ^Q:383-1897,H:10-481^29.724%ID^E:2.23e-49^RecName: Full=2-succinylbenzoate--CoA ligase {ECO:0000255|HAMAP-Rule:MF_00731};^Bacteria; Firmicutes; Bacilli; Bacillales; Bacillaceae; Bacillus; Bacillus amyloliquefaciens group	WP_036201343.1^WP_036201343.1^Q:485-1906,H:40-511^32.2%ID^E:4.6e-69^.^.
TRINITY_DN10245_c0_g1	1100.55	1.38526	0.258685	5.35502	8.55e-08	1.01e-06	.	.	.
TRINITY_DN10249_c0_g1	53.5512	1.92904	0.668014	2.88771	0.00388052	0.0136919	.	.	.
TRINITY_DN10253_c0_g1	43.6275	1.46187	0.618213	2.36468	0.0180458	0.0499392	XP_018280567.1^XP_018280567.1^Q:5-905,H:282-1173^36.5%ID^E:7.3e-138^.^.	SMC4_DICDI^SMC4_DICDI^Q:78-2723,H:146-1027^37.788%ID^E:1.05e-128^RecName: Full=Structural maintenance of chromosomes protein 4;^Eukaryota; Amoebozoa; Evosea; Eumycetozoa; Dictyostelia; Dictyosteliales; Dictyosteliaceae; Dictyostelium	KZV88820.1^KZV88820.1^Q:66-2732,H:199-1079^37.3%ID^E:1.8e-145^.^.
TRINITY_DN10255_c0_g1	24.1778	-7.95982	1.29578	-6.14289	8.1e-10	1.32e-08	.	FUCM_HUMAN^FUCM_HUMAN^Q:67-528,H:4-148^41.935%ID^E:3.25e-33^RecName: Full=Fucose mutarotase;^Eukaryota; Metazoa; Chordata; Craniata; Vertebrata; Euteleostomi; Mammalia; Eutheria; Euarchontoglires; Primates; Haplorrhini; Catarrhini; Hominidae; Homo	CAE7522471.1^CAE7522471.1^Q:61-528,H:1-145^56.4%ID^E:6.2e-50^.^.
TRINITY_DN10256_c0_g1	124.009	1.11276	0.239107	4.65381	3.26e-06	2.85e-05	.	.	.
TRINITY_DN10256_c0_g2	18.4908	3.9532	1.544	2.56037	0.0104561	0.0314207	.	.	.
TRINITY_DN10257_c0_g1	135.513	1.21783	0.356371	3.41731	0.000632425	0.00298103	.	.	.
TRINITY_DN10258_c0_g1	21.7952	-2.39992	0.876195	-2.73902	0.00616229	0.0200927	.	.	.
TRINITY_DN10261_c0_g1	604.031	-3.1633	0.258119	-12.2552	1.58e-34	1.83e-32	XP_012750364.1^XP_012750364.1^Q:60-337,H:24-314^33.3%ID^E:3e-43^.^.	SHKD_DICDI^SHKD_DICDI^Q:234-1106,H:290-604^31.962%ID^E:4.61e-42^RecName: Full=Dual specificity protein kinase shkD;^Eukaryota; Amoebozoa; Evosea; Eumycetozoa; Dictyostelia; Dictyosteliales; Dictyosteliaceae; Dictyostelium`SHKD_DICDI^SHKD_DICDI^Q:1168-1413,H:601-683^29.762%ID^E:4.61e-42^RecName: Full=Dual specificity protein kinase shkD;^Eukaryota; Amoebozoa; Evosea; Eumycetozoa; Dictyostelia; Dic…	XP_012750364.1^XP_012750364.1^Q:180-1013,H:24-314^33.3%ID^E:9.9e-42^.^.
TRINITY_DN10262_c0_g1	147.32	-5.03002	0.447389	-11.2431	2.51e-29	2.19e-27	.	.	.
TRINITY_DN10263_c0_g1	19.1509	-7.62326	1.32766	-5.74186	9.36e-09	1.29e-07	.	.	RYH14171.1^RYH14171.1^Q:287-649,H:61-179^36.4%ID^E:3.9e-11^.^.
TRINITY_DN10264_c0_g1	61.7227	2.04298	0.599943	3.40529	0.00066093	0.00309601	.	.	.
TRINITY_DN10270_c0_g1	21.708	-7.80486	1.31391	-5.94018	2.85e-09	4.27e-08	WP_202945280.1^WP_202945280.1^Q:136-319,H:4-181^36.9%ID^E:2.4e-21^.^.	YBPT_CAEEL^YBPT_CAEEL^Q:412-1059,H:30-258^31.78%ID^E:5.86e-21^RecName: Full=UPF0046 protein C25E10.12;^Eukaryota; Metazoa; Ecdysozoa; Nematoda; Chromadorea; Rhabditida; Rhabditina; Rhabditomorpha; Rhabditoidea; Rhabditidae; Peloderinae; Caenorhabditis	RYY86897.1^RYY86897.1^Q:628-894,H:4-92^62.9%ID^E:3.8e-32^.^.
TRINITY_DN10272_c0_g1	129.898	-2.93391	0.492225	-5.96051	2.51e-09	3.8e-08	XP_022376507.1^XP_022376507.1^Q:64-314,H:123-332^27.7%ID^E:3.3e-11^.^.	ANK3_HUMAN^ANK3_HUMAN^Q:716-1711,H:89-436^26.944%ID^E:1.75e-19^RecName: Full=Ankyrin-3 {ECO:0000303|PubMed:7836469};^Eukaryota; Metazoa; Chordata; Craniata; Vertebrata; Euteleostomi; Mammalia; Eutheria; Euarchontoglires; Primates; Haplorrhini; Catarrhini; Hominidae; Homo`ANK3_HUMAN^ANK3_HUMAN^Q:734-1669,H:225-554^27.988%ID^E:8.07e-18^RecName: Full=Ankyrin-3 {ECO:0000303|PubMed:7836469};^Eukaryota…	XP_022376507.1^XP_022376507.1^Q:722-1474,H:123-332^27.7%ID^E:1.3e-10^.^.
TRINITY_DN10274_c2_g1	415.171	-3.56915	0.383158	-9.31508	1.22e-20	6.49e-19	XP_002735076.1^XP_002735076.1^Q:1-133,H:275-387^29.5%ID^E:1.2e-08^.^.	.	ELU01936.1^ELU01936.1^Q:738-355,H:280-381^35.2%ID^E:1.2e-07^.^.
TRINITY_DN10275_c0_g1	25.7764	8.28576	2.01782	4.10629	4.02e-05	0.00027333	.	.	.
TRINITY_DN10283_c0_g4	10.1898	-6.71551	1.72557	-3.89177	9.95e-05	0.000607281	.	.	.
TRINITY_DN10283_c2_g1	7.7348	6.54947	1.84405	3.55168	0.000382777	0.00194303	.	.	.
TRINITY_DN10283_c3_g1	8.0098	2.57735	1.07497	2.3976	0.016503	0.0463331	.	.	.
TRINITY_DN10284_c0_g1	22.3904	-7.84899	1.30731	-6.00395	1.93e-09	2.96e-08	XP_009821523.1^XP_009821523.1^Q:11-682,H:26-682^53.9%ID^E:9.5e-230^.^.	FTSH5_ORYSJ^FTSH5_ORYSJ^Q:224-2044,H:66-658^52.614%ID^E:0^RecName: Full=ATP-dependent zinc metalloprotease FTSH 5, mitochondrial;^Eukaryota; Viridiplantae; Streptophyta; Embryophyta; Tracheophyta; Spermatophyta; Magnoliopsida; Liliopsida; Poales; Poaceae; BOP clade; Oryzoideae; Oryzeae; Oryzinae; Oryza; Oryza sativa	EWM27565.1^EWM27565.1^Q:182-2113,H:116-751^57.6%ID^E:2.2e-236^.^.
TRINITY_DN10286_c0_g1	34.7488	-8.48227	1.27759	-6.63928	3.15e-11	6.28e-10	XP_008894924.1^XP_008894924.1^Q:22-130,H:5-111^35.7%ID^E:1.1e-09^.^.	VATG2_MOUSE^VATG2_MOUSE^Q:65-391,H:6-115^32.727%ID^E:8.02e-10^RecName: Full=V-type proton ATPase subunit G 2;^Eukaryota; Metazoa; Chordata; Craniata; Vertebrata; Euteleostomi; Mammalia; Eutheria; Euarchontoglires; Glires; Rodentia; Myomorpha; Muroidea; Muridae; Murinae; Mus; Mus	RYH24577.1^RYH24577.1^Q:71-394,H:1-108^62%ID^E:1e-33^.^.
TRINITY_DN10287_c0_g1	18.3056	-7.55805	1.47147	-5.1364	2.8e-07	3.01e-06	.	.	.
TRINITY_DN10288_c0_g1	203.664	2.61101	0.453915	5.7522	8.81e-09	1.22e-07	.	.	.
TRINITY_DN10294_c0_g1	11.1752	-6.84549	1.51841	-4.50834	6.53e-06	5.36e-05	XP_001423760.1^XP_001423760.1^Q:1-176,H:114-295^45.9%ID^E:1.6e-43^.^.	LIP_RHIMI^LIP_RHIMI^Q:1-504,H:186-358^35.26%ID^E:3.38e-22^RecName: Full=Lipase;^Eukaryota; Fungi; Fungi incertae sedis; Mucoromycota; Mucoromycotina; Mucoromycetes; Mucorales; Lichtheimiaceae; Rhizomucor	RYH26470.1^RYH26470.1^Q:1-381,H:35-161^64.6%ID^E:7.4e-55^.^.
TRINITY_DN10294_c0_g2	8.09376	-6.3789	1.60768	-3.96775	7.26e-05	0.000458714	.	.	RYH26469.1^RYH26469.1^Q:106-348,H:16-96^59.3%ID^E:3.1e-27^.^.
TRINITY_DN10296_c0_g1	793.604	2.5169	0.144993	17.3589	1.69e-67	5.35e-65	WP_076350000.1^WP_076350000.1^Q:108-418,H:1-305^36.5%ID^E:4.8e-63^.^.	.	HBI41363.1^HBI41363.1^Q:323-1225,H:1-294^39.2%ID^E:4.2e-67^.^.
TRINITY_DN102_c0_g2	45859.1	-1.04916	0.23784	-4.41118	1.03e-05	8.08e-05	XP_020626501.1^XP_020626501.1^Q:26-216,H:1-191^79.6%ID^E:9.7e-111^.^.	RAC1_RAT^RAC1_RAT^Q:77-613,H:1-179^81.006%ID^E:2.53e-108^RecName: Full=Ras-related C3 botulinum toxin substrate 1 {ECO:0000305};^Eukaryota; Metazoa; Chordata; Craniata; Vertebrata; Euteleostomi; Mammalia; Eutheria; Euarchontoglires; Glires; Rodentia; Myomorpha; Muroidea; Muridae; Murinae; Rattus	XP_020626501.1^XP_020626501.1^Q:77-649,H:1-191^79.6%ID^E:1.4e-108^.^.
TRINITY_DN102_c0_g3	12064	1.46674	0.137438	10.672	1.38e-26	1.04e-24	XP_001750310.1^XP_001750310.1^Q:15-213,H:1-192^77.9%ID^E:2.2e-111^.^.	RAC1_RAT^RAC1_RAT^Q:44-583,H:1-180^81.111%ID^E:4.65e-110^RecName: Full=Ras-related C3 botulinum toxin substrate 1 {ECO:0000305};^Eukaryota; Metazoa; Chordata; Craniata; Vertebrata; Euteleostomi; Mammalia; Eutheria; Euarchontoglires; Glires; Rodentia; Myomorpha; Muroidea; Muridae; Murinae; Rattus	XP_001750310.1^XP_001750310.1^Q:44-640,H:1-192^76.9%ID^E:3.2e-109^.^.
TRINITY_DN10300_c0_g1	125.99	1.17101	0.23923	4.8949	9.84e-07	9.54e-06	XP_009861912.1^XP_009861912.1^Q:18-297,H:26-311^34%ID^E:5.2e-46^.^.	GNAT2_HUMAN^GNAT2_HUMAN^Q:102-908,H:35-307^33.455%ID^E:2.17e-45^RecName: Full=Guanine nucleotide-binding protein G(t) subunit alpha-2;^Eukaryota; Metazoa; Chordata; Craniata; Vertebrata; Euteleostomi; Mammalia; Eutheria; Euarchontoglires; Primates; Haplorrhini; Catarrhini; Hominidae; Homo	XP_009861912.1^XP_009861912.1^Q:75-914,H:26-311^34%ID^E:1.9e-45^.^.
TRINITY_DN10305_c0_g1	30.1135	-8.27729	1.28274	-6.45282	1.1e-10	2.02e-09	XP_002291212.1^XP_002291212.1^Q:58-353,H:153-467^47.2%ID^E:3e-84^.^.	P4H3_ARATH^P4H3_ARATH^Q:433-1020,H:78-285^32.719%ID^E:1.37e-25^RecName: Full=Probable prolyl 4-hydroxylase 3 {ECO:0000305};^Eukaryota; Viridiplantae; Streptophyta; Embryophyta; Tracheophyta; Spermatophyta; Magnoliopsida; eudicotyledons; Gunneridae; Pentapetalae; rosids; malvids; Brassicales; Brassicaceae; Camelineae; Arabidopsis	GBG33148.1^GBG33148.1^Q:175-1053,H:163-458^50.5%ID^E:4.9e-91^.^.
TRINITY_DN1030_c1_g1	222.905	1.60175	0.24883	6.43714	1.22e-10	2.23e-09	.	.	.
TRINITY_DN10312_c0_g1	50.7493	-1.48362	0.479192	-3.09608	0.00196098	0.00770813	.	.	.
TRINITY_DN10313_c0_g1	23.8385	-7.93903	1.32569	-5.98861	2.12e-09	3.24e-08	XP_009837769.1^XP_009837769.1^Q:2-193,H:4-212^56.7%ID^E:1.1e-73^.^.	UBE2S_DROAN^UBE2S_DROAN^Q:37-516,H:9-167^56.25%ID^E:2.5e-65^RecName: Full=Ubiquitin-conjugating enzyme E2 S;^Eukaryota; Metazoa; Ecdysozoa; Arthropoda; Hexapoda; Insecta; Pterygota; Neoptera; Endopterygota; Diptera; Brachycera; Muscomorpha; Ephydroidea; Drosophilidae; Drosophila; Sophophora	RYY83171.1^RYY83171.1^Q:28-606,H:24-221^66.7%ID^E:1.9e-85^.^.
TRINITY_DN10314_c0_g1	24.0685	-7.95307	1.30169	-6.10983	9.97e-10	1.6e-08	.	.	.
TRINITY_DN1031_c0_g1	108.485	-1.17776	0.386351	-3.04841	0.00230054	0.00880709	.	.	.
TRINITY_DN10320_c0_g1	62.7506	2.61083	0.705239	3.70205	0.000213863	0.00117917	.	.	.
TRINITY_DN10322_c0_g1	16.6216	-7.41986	1.35695	-5.46803	4.55e-08	5.6e-07	XP_002290668.1^XP_002290668.1^Q:1-902,H:1-810^50.4%ID^E:1.8e-292^.^.	VHAA2_ARATH^VHAA2_ARATH^Q:71-2737,H:19-813^35.682%ID^E:2.68e-171^RecName: Full=V-type proton ATPase subunit a2;^Eukaryota; Viridiplantae; Streptophyta; Embryophyta; Tracheophyta; Spermatophyta; Magnoliopsida; eudicotyledons; Gunneridae; Pentapetalae; rosids; malvids; Brassicales; Brassicaceae; Camelineae; Arabidopsis	RYH14284.1^RYH14284.1^Q:452-2767,H:10-782^68.7%ID^E:0^.^.
TRINITY_DN10328_c0_g1	44.5026	-2.54023	0.4474	-5.67778	1.36e-08	1.83e-07	.	.	.
TRINITY_DN10328_c0_g2	95.6474	-2.0717	0.332355	-6.2334	4.56e-10	7.71e-09	.	.	.
TRINITY_DN10328_c1_g1	62.1802	1.13112	0.438217	2.58118	0.00984635	0.0299006	.	.	.
TRINITY_DN10328_c2_g1	366.286	1.56442	0.228669	6.84143	7.84e-12	1.7e-10	.	.	.
TRINITY_DN10329_c0_g1	191.464	1.62624	0.181656	8.95229	3.48e-19	1.65e-17	XP_012749528.1^XP_012749528.1^Q:96-330,H:1029-1264^47.9%ID^E:2e-62^.^.	VILD_DICDI^VILD_DICDI^Q:305-973,H:1170-1397^33.193%ID^E:2.74e-30^RecName: Full=Villidin;^Eukaryota; Amoebozoa; Evosea; Eumycetozoa; Dictyostelia; Dictyosteliales; Dictyosteliaceae; Dictyostelium	XP_012749528.1^XP_012749528.1^Q:287-991,H:1029-1264^47.9%ID^E:4e-62^.^.
TRINITY_DN1032_c0_g1	602.437	-12.5989	1.18903	-10.5959	3.11e-26	2.31e-24	XP_008620787.1^XP_008620787.1^Q:1-109,H:1-109^63.3%ID^E:2.1e-17^.^.	RLA4_CANAX^RLA4_CANAX^Q:45-230,H:1-62^59.677%ID^E:3.52e-18^RecName: Full=60S acidic ribosomal protein P2-B;^Eukaryota; Fungi; Dikarya; Ascomycota; Saccharomycotina; Saccharomycetes; Saccharomycetales; Debaryomycetaceae; Candida/Lodderomyces clade; Candida	RYH28340.1^RYH28340.1^Q:45-371,H:1-108^75.2%ID^E:2.7e-27^.^.
TRINITY_DN10330_c1_g1	10.4833	-6.75265	1.53914	-4.38729	1.15e-05	8.91e-05	.	.	.
TRINITY_DN10330_c1_g5	13.5174	-7.1217	2.08641	-3.41338	0.000641634	0.00301884	.	.	.
TRINITY_DN10331_c0_g1	9.21563	-6.57054	1.92715	-3.40945	0.000650929	0.00305605	.	.	.
TRINITY_DN10331_c0_g2	38.6675	-8.63843	1.46096	-5.91283	3.36e-09	4.97e-08	.	.	.
TRINITY_DN10333_c0_g1	28.6834	-8.20628	1.28441	-6.38914	1.67e-10	3.01e-09	.	.	.
TRINITY_DN10336_c0_g1	29.2002	-8.23184	1.29922	-6.33599	2.36e-10	4.15e-09	.	.	.
TRINITY_DN1033_c0_g1	270.69	1.81909	0.41942	4.33716	1.44e-05	0.000109597	XP_038061315.1^XP_038061315.1^Q:6-117,H:2-107^57.1%ID^E:6.4e-31^.^.	G3P_COTJA^G3P_COTJA^Q:69-404,H:2-106^51.786%ID^E:1.57e-28^RecName: Full=Glyceraldehyde-3-phosphate dehydrogenase;^Eukaryota; Metazoa; Chordata; Craniata; Vertebrata; Euteleostomi; Archelosauria; Archosauria; Dinosauria; Saurischia; Theropoda; Coelurosauria; Aves; Neognathae; Galloanserae; Galliformes; Phasianidae; Perdicinae; Coturnix	XP_038061315.1^XP_038061315.1^Q:69-404,H:2-107^57.1%ID^E:1.8e-30^.^.
TRINITY_DN10341_c0_g1	19.536	-7.6524	1.3262	-5.77019	7.92e-09	1.11e-07	XP_008909782.1^XP_008909782.1^Q:36-612,H:41-610^65.5%ID^E:1.3e-286^.^.	ETFD_MOUSE^ETFD_MOUSE^Q:105-1862,H:38-616^52.658%ID^E:0^RecName: Full=Electron transfer flavoprotein-ubiquinone oxidoreductase, mitochondrial;^Eukaryota; Metazoa; Chordata; Craniata; Vertebrata; Euteleostomi; Mammalia; Eutheria; Euarchontoglires; Glires; Rodentia; Myomorpha; Muroidea; Muridae; Murinae; Mus; Mus	KAG3183072.1^KAG3183072.1^Q:132-1862,H:41-610^65.9%ID^E:1.3e-286^.^.
TRINITY_DN10343_c0_g1	978.609	1.66863	0.558946	2.98531	0.00283289	0.010519	.	.	.
TRINITY_DN10346_c0_g1	87.6129	-1.68175	0.475037	-3.54025	0.000399748	0.00201535	.	.	.
TRINITY_DN10347_c0_g1	24.3014	-7.96732	1.29484	-6.15313	7.6e-10	1.24e-08	XP_002906718.1^XP_002906718.1^Q:15-624,H:16-685^45%ID^E:4.2e-182^.^.	SYCC_DICDI^SYCC_DICDI^Q:118-1677,H:21-513^49.338%ID^E:2.27e-150^RecName: Full=Cysteine--tRNA ligase, cytoplasmic;^Eukaryota; Amoebozoa; Evosea; Eumycetozoa; Dictyostelia; Dictyosteliales; Dictyosteliaceae; Dictyostelium	CAE7567363.1^CAE7567363.1^Q:112-1938,H:1-627^61.3%ID^E:4.1e-271^.^.
TRINITY_DN10349_c1_g1	22.8345	-7.87738	1.3056	-6.03354	1.6e-09	2.5e-08	.	.	.
TRINITY_DN1034_c0_g1	1115.21	-1.66124	0.282069	-5.88948	3.87e-09	5.67e-08	.	.	.
TRINITY_DN1034_c1_g1	4974.9	2.54774	0.0926015	27.513	1.23e-166	1.76e-163	.	.	.
TRINITY_DN10350_c0_g1	79.8427	-1.12999	0.393763	-2.86973	0.00410827	0.0143581	.	.	.
TRINITY_DN10351_c0_g1	1304.67	2.42822	0.362565	6.69733	2.12e-11	4.33e-10	WP_108353203.1^WP_108353203.1^Q:20-157,H:4-141^62.3%ID^E:9.1e-52^.^.	.	MBM3359523.1^MBM3359523.1^Q:60-464,H:4-138^65.9%ID^E:1.1e-53^.^.
TRINITY_DN10353_c0_g1	17.9227	-7.52695	1.36326	-5.5213	3.37e-08	4.22e-07	XP_008613039.1^XP_008613039.1^Q:12-297,H:3071-3340^28.8%ID^E:2.2e-07^.^.	.	RYH22921.1^RYH22921.1^Q:31-984,H:749-1063^32.7%ID^E:5.2e-20^.^.
TRINITY_DN10353_c0_g2	15.604	-7.32848	1.38849	-5.27801	1.31e-07	1.49e-06	.	.	RYH22921.1^RYH22921.1^Q:19-294,H:382-473^43.5%ID^E:3.3e-10^.^.
TRINITY_DN10353_c1_g1	6.226	-6.00331	1.62942	-3.68432	0.000229315	0.00125422	.	.	.
TRINITY_DN10353_c2_g1	16.579	-7.41694	1.443	-5.13993	2.75e-07	2.95e-06	.	.	.
TRINITY_DN10359_c0_g1	1281.37	2.12265	0.364647	5.82111	5.85e-09	8.33e-08	XP_024401747.1^XP_024401747.1^Q:175-291,H:30-146^28.6%ID^E:2e-07^.^.	.	TAH34579.1^TAH34579.1^Q:390-974,H:33-227^28.9%ID^E:3.7e-10^.^.
TRINITY_DN1035_c2_g1	17.2365	-3.92282	1.4752	-2.65918	0.00783314	0.024607	.	.	QBK87824.1^QBK87824.1^Q:414-64,H:91-206^44.1%ID^E:3.6e-17^.^.
TRINITY_DN10360_c0_g1	119.425	-1.50493	0.412323	-3.64989	0.000262356	0.00140813	.	.	.
TRINITY_DN10363_c0_g2	23.0934	-2.74498	1.0467	-2.62251	0.00872852	0.0269346	.	.	.
TRINITY_DN10364_c0_g1	104.197	1.66818	0.24793	6.72843	1.72e-11	3.55e-10	XP_024586448.1^XP_024586448.1^Q:36-319,H:628-930^32.4%ID^E:9.2e-33^.^.	HT1_ARATH^HT1_ARATH^Q:325-945,H:132-336^33.962%ID^E:2.16e-23^RecName: Full=Serine/threonine/tyrosine-protein kinase HT1 {ECO:0000305};^Eukaryota; Viridiplantae; Streptophyta; Embryophyta; Tracheophyta; Spermatophyta; Magnoliopsida; eudicotyledons; Gunneridae; Pentapetalae; rosids; malvids; Brassicales; Brassicaceae; Camelineae; Arabidopsis	TMW63367.1^TMW63367.1^Q:250-957,H:611-847^35.1%ID^E:6.5e-33^.^.
TRINITY_DN10371_c0_g1	26.4713	4.3896	0.724309	6.0604	1.36e-09	2.14e-08	.	.	.
TRINITY_DN10374_c0_g1	52.361	-9.0744	1.24085	-7.31305	2.61e-13	6.83e-12	XP_008900668.1^XP_008900668.1^Q:8-165,H:33-189^42.1%ID^E:1.4e-33^.^.	NDUAC_DICDI^NDUAC_DICDI^Q:37-315,H:4-96^41.935%ID^E:8.26e-22^RecName: Full=NADH dehydrogenase [ubiquinone] 1 alpha subcomplex subunit 12;^Eukaryota; Amoebozoa; Evosea; Eumycetozoa; Dictyostelia; Dictyosteliales; Dictyosteliaceae; Dictyostelium	CBJ29333.1^CBJ29333.1^Q:37-528,H:6-168^43.1%ID^E:4.6e-42^.^.
TRINITY_DN10378_c3_g1	2009.86	-3.21617	0.228874	-14.0521	7.47e-45	1.29e-42	.	.	.
TRINITY_DN1037_c0_g1	152.6	1.46889	0.491555	2.98826	0.00280569	0.0104338	XP_012753589.1^XP_012753589.1^Q:20-207,H:348-534^26.6%ID^E:1.9e-16^.^.	S35B3_DROPS^S35B3_DROPS^Q:69-611,H:168-356^27.513%ID^E:3.76e-06^RecName: Full=Adenosine 3'-phospho 5'-phosphosulfate transporter 2;^Eukaryota; Metazoa; Ecdysozoa; Arthropoda; Hexapoda; Insecta; Pterygota; Neoptera; Endopterygota; Diptera; Brachycera; Muscomorpha; Ephydroidea; Drosophilidae; Drosophila; Sophophora	XP_012753589.1^XP_012753589.1^Q:60-623,H:348-534^26.6%ID^E:2.3e-16^.^.
TRINITY_DN10380_c0_g1	33.8402	1.26665	0.514867	2.46016	0.0138876	0.0399929	XP_038078914.1^XP_038078914.1^Q:44-299,H:9-224^34.8%ID^E:1.3e-30^.^.	LACT2_CAEEL^LACT2_CAEEL^Q:226-636,H:66-201^39.716%ID^E:1.86e-18^RecName: Full=Beta-lactamase domain-containing protein 2;^Eukaryota; Metazoa; Ecdysozoa; Nematoda; Chromadorea; Rhabditida; Rhabditina; Rhabditomorpha; Rhabditoidea; Rhabditidae; Peloderinae; Caenorhabditis	RIB03586.1^RIB03586.1^Q:100-861,H:15-236^35.5%ID^E:6.8e-36^.^.
TRINITY_DN10381_c0_g1	22331.1	1.44858	0.313238	4.62455	3.75e-06	3.24e-05	.	.	.
TRINITY_DN10382_c0_g1	1483.95	-1.62411	0.566807	-2.86536	0.0041653	0.0145131	.	.	.
TRINITY_DN10383_c0_g1	494.499	1.11584	0.17332	6.43802	1.21e-10	2.22e-09	.	.	.
TRINITY_DN10386_c0_g1	17.3464	2.36631	0.677711	3.49162	0.000480109	0.00235654	.	.	.
TRINITY_DN10393_c0_g1	1474.53	1.88888	0.754896	2.50218	0.0123432	0.0361776	WP_144292963.1^WP_144292963.1^Q:4-289,H:9-295^29.4%ID^E:3.2e-30^.^.	EFTS_MARMM^EFTS_MARMM^Q:60-896,H:9-291^29.545%ID^E:2.26e-30^RecName: Full=Elongation factor Ts {ECO:0000255|HAMAP-Rule:MF_00050};^Bacteria; Proteobacteria; Alphaproteobacteria; Maricaulales; Maricaulaceae; Maricaulis	PCJ60399.1^PCJ60399.1^Q:54-896,H:7-289^31.1%ID^E:2.2e-30^.^.
TRINITY_DN10394_c0_g1	26.2609	-1.65716	0.510166	-3.24828	0.00116106	0.00497654	.	.	.
TRINITY_DN10395_c0_g1	11.4239	-2.46488	0.798071	-3.08855	0.00201136	0.00787571	.	MIK2_ARATH^MIK2_ARATH^Q:293-490,H:535-602^42.647%ID^E:2.03e-07^RecName: Full=MDIS1-interacting receptor like kinase 2 {ECO:0000303|PubMed:26863186};^Eukaryota; Viridiplantae; Streptophyta; Embryophyta; Tracheophyta; Spermatophyta; Magnoliopsida; eudicotyledons; Gunneridae; Pentapetalae; rosids; malvids; Brassicales; Brassicaceae; Camelineae; Arabidopsis`MIK2_ARATH^MIK2_ARATH^Q:228-302,H:488-512^4…	.
TRINITY_DN10396_c0_g1	14.2029	-7.19211	1.38143	-5.20628	1.93e-07	2.13e-06	XP_009037266.1^XP_009037266.1^Q:82-275,H:1-183^42.3%ID^E:4.6e-26^.^.	ATH1_SCHPO^ATH1_SCHPO^Q:676-912,H:146-226^53.086%ID^E:1.69e-16^RecName: Full=Ataxin-2 homolog {ECO:0000312|PomBase:SPBC21B10.03c};^Eukaryota; Fungi; Dikarya; Ascomycota; Taphrinomycotina; Schizosaccharomycetes; Schizosaccharomycetales; Schizosaccharomycetaceae; Schizosaccharomyces	GAX27038.1^GAX27038.1^Q:103-912,H:23-306^35.9%ID^E:5.8e-35^.^.
TRINITY_DN10396_c1_g1	5.07778	-5.71095	1.8516	-3.08434	0.00204005	0.00796164	XP_009040567.1^XP_009040567.1^Q:5-116,H:1170-1285^36.2%ID^E:2.4e-09^.^.	.	RYH29824.1^RYH29824.1^Q:18-347,H:1123-1232^53.2%ID^E:4.2e-25^.^.
TRINITY_DN10398_c0_g1	8.88442	-6.51761	1.61172	-4.04389	5.26e-05	0.000346361	XP_031022056.1^XP_031022056.1^Q:37-247,H:8-218^39.9%ID^E:2.1e-36^.^.	.	RKO85889.1^RKO85889.1^Q:105-743,H:6-218^38.1%ID^E:4.7e-37^.^.
TRINITY_DN1039_c0_g1	221.112	-11.1527	1.19658	-9.32049	1.16e-20	6.19e-19	XP_004993594.1^XP_004993594.1^Q:8-366,H:37-391^48.9%ID^E:3.4e-113^.^.	CEP2_ARATH^CEP2_ARATH^Q:109-1134,H:38-343^33.718%ID^E:2.08e-49^RecName: Full=KDEL-tailed cysteine endopeptidase CEP2;^Eukaryota; Viridiplantae; Streptophyta; Embryophyta; Tracheophyta; Spermatophyta; Magnoliopsida; eudicotyledons; Gunneridae; Pentapetalae; rosids; malvids; Brassicales; Brassicaceae; Camelineae; Arabidopsis	CAE7556459.1^CAE7556459.1^Q:172-1140,H:35-358^54%ID^E:3.2e-112^.^.
TRINITY_DN103_c0_g1	1626.5	-5.2837	0.521481	-10.1321	3.98e-24	2.66e-22	XP_024580837.1^XP_024580837.1^Q:85-437,H:2-309^30.7%ID^E:1.2e-38^.^.	YCV6_SCHPO^YCV6_SCHPO^Q:290-883,H:19-191^30.732%ID^E:3.41e-15^RecName: Full=Putative hydrolase C777.06c;^Eukaryota; Fungi; Dikarya; Ascomycota; Taphrinomycotina; Schizosaccharomycetes; Schizosaccharomycetales; Schizosaccharomycetaceae; Schizosaccharomyces	XP_024580837.1^XP_024580837.1^Q:254-1312,H:2-309^30.7%ID^E:2.2e-38^.^.
TRINITY_DN10400_c0_g1	339.841	-1.87407	0.213386	-8.78251	1.6e-18	7.23e-17	.	.	.
TRINITY_DN10400_c1_g1	413.191	-3.11186	0.180941	-17.1981	2.74e-66	8.47e-64	.	.	.
TRINITY_DN10401_c0_g2	116.874	1.07969	0.257378	4.19496	2.73e-05	0.000193177	XP_011120779.1^XP_011120779.1^Q:31-139,H:374-481^40.2%ID^E:5.5e-17^.^.	DHC24_MACFA^DHC24_MACFA^Q:79-363,H:426-516^31.579%ID^E:3.04e-09^RecName: Full=Delta(24)-sterol reductase;^Eukaryota; Metazoa; Chordata; Craniata; Vertebrata; Euteleostomi; Mammalia; Eutheria; Euarchontoglires; Primates; Haplorrhini; Catarrhini; Cercopithecidae; Cercopithecinae; Macaca	KAF3281911.1^KAF3281911.1^Q:91-417,H:354-461^40.2%ID^E:1.5e-16^.^.
TRINITY_DN10403_c0_g1	9.04493	-6.54022	1.51912	-4.30526	1.67e-05	0.000124586	XP_009519521.1^XP_009519521.1^Q:73-810,H:63-807^44.9%ID^E:1.5e-225^.^.	KGP1_HUMAN^KGP1_HUMAN^Q:656-2503,H:76-664^35.599%ID^E:6.56e-117^RecName: Full=cGMP-dependent protein kinase 1;^Eukaryota; Metazoa; Chordata; Craniata; Vertebrata; Euteleostomi; Mammalia; Eutheria; Euarchontoglires; Primates; Haplorrhini; Catarrhini; Hominidae; Homo`KGP1_HUMAN^KGP1_HUMAN^Q:308-1078,H:76-334^38.61%ID^E:1.1e-44^RecName: Full=cGMP-dependent protein kinase 1;^Eukaryota; Metazoa; Chord…	RYG66653.1^RYG66653.1^Q:923-2431,H:9-511^80.2%ID^E:5.4e-288^.^.
TRINITY_DN10404_c0_g1	110.649	2.50815	0.547994	4.57696	4.72e-06	3.99e-05	.	.	.
TRINITY_DN10405_c0_g1	13.4901	-7.11976	1.44551	-4.92545	8.42e-07	8.27e-06	.	.	.
TRINITY_DN10406_c1_g1	97.5858	1.56466	0.303123	5.16179	2.45e-07	2.65e-06	.	.	.
TRINITY_DN1040_c0_g1	257.521	1.34814	0.254764	5.29172	1.21e-07	1.39e-06	WP_028975463.1^WP_028975463.1^Q:353-550,H:34-205^31.3%ID^E:3.5e-15^.^.	.	WP_220122416.1^WP_220122416.1^Q:1065-1544,H:34-177^35.2%ID^E:5.1e-15^.^.
TRINITY_DN10410_c0_g1	81.7947	1.43487	0.606079	2.36746	0.0179106	0.04965	.	UAP1L_XENTR^UAP1L_XENTR^Q:4-216,H:169-237^46.479%ID^E:3.96e-14^RecName: Full=UDP-N-acetylhexosamine pyrophosphorylase-like protein 1;^Eukaryota; Metazoa; Chordata; Craniata; Vertebrata; Euteleostomi; Amphibia; Batrachia; Anura; Pipoidea; Pipidae; Xenopodinae; Xenopus; Silurana	GBG33777.1^GBG33777.1^Q:4-216,H:168-237^43.7%ID^E:2.4e-14^.^.
TRINITY_DN10412_c0_g1	6.50185	-6.06618	1.62082	-3.74266	0.000182085	0.00102596	.	.	.
TRINITY_DN10412_c0_g2	10.4105	-6.74459	1.45288	-4.64223	3.45e-06	3e-05	XP_011396481.1^XP_011396481.1^Q:1-522,H:1-448^36.4%ID^E:4.8e-75^.^.	P2C60_ARATH^P2C60_ARATH^Q:1049-1591,H:150-330^51.351%ID^E:1.64e-49^RecName: Full=Probable protein phosphatase 2C 60;^Eukaryota; Viridiplantae; Streptophyta; Embryophyta; Tracheophyta; Spermatophyta; Magnoliopsida; eudicotyledons; Gunneridae; Pentapetalae; rosids; malvids; Brassicales; Brassicaceae; Camelineae; Arabidopsis`P2C60_ARATH^P2C60_ARATH^Q:26-346,H:1-99^44.86%ID^E:9.46e-18^RecName: Full=P…	CAE7650338.1^CAE7650338.1^Q:26-1495,H:1-395^36.1%ID^E:3.9e-84^.^.
TRINITY_DN10412_c1_g1	11.2175	-6.85166	1.43399	-4.77804	1.77e-06	1.63e-05	.	.	.
TRINITY_DN10413_c0_g1	24.3822	-7.97172	1.29896	-6.13702	8.41e-10	1.36e-08	XP_009038444.1^XP_009038444.1^Q:51-927,H:1-921^44.5%ID^E:1.3e-237^.^.	UBA1_RABIT^UBA1_RABIT^Q:128-3121,H:54-985^34.283%ID^E:3.45e-159^RecName: Full=Ubiquitin-like modifier-activating enzyme 1;^Eukaryota; Metazoa; Chordata; Craniata; Vertebrata; Euteleostomi; Mammalia; Eutheria; Euarchontoglires; Glires; Lagomorpha; Leporidae; Oryctolagus	RYH21016.1^RYH21016.1^Q:302-3607,H:1-1103^67.1%ID^E:0^.^.
TRINITY_DN10417_c0_g1	23.1818	-7.89966	1.30518	-6.05253	1.43e-09	2.23e-08	.	.	.
TRINITY_DN10417_c1_g1	9.81509	-6.66091	1.56641	-4.25235	2.12e-05	0.000154167	.	.	.
TRINITY_DN10418_c0_g1	892.592	-3.77172	0.168575	-22.3741	7.04e-111	4.95e-108	XP_005787876.1^XP_005787876.1^Q:1-85,H:533-610^34.1%ID^E:9.2e-07^.^.	.	TMW64047.1^TMW64047.1^Q:3-269,H:458-543^38.9%ID^E:3.9e-07^.^.
TRINITY_DN10418_c0_g2	100.577	-4.4507	0.394339	-11.2865	1.53e-29	1.37e-27	.	.	.
TRINITY_DN10419_c0_g1	79.6324	-9.67876	1.24359	-7.78293	7.09e-15	2.25e-13	.	.	.
TRINITY_DN1041_c0_g1	357.786	1.39102	0.402756	3.45374	0.00055286	0.00265872	WP_136549396.1^WP_136549396.1^Q:54-331,H:3-265^52%ID^E:4.8e-86^.^.	YNGF_BACSU^YNGF_BACSU^Q:297-1037,H:18-255^32.8%ID^E:2.06e-30^RecName: Full=Putative enoyl-CoA hydratase/isomerase YngF;^Bacteria; Firmicutes; Bacilli; Bacillales; Bacillaceae; Bacillus	MAL97601.1^MAL97601.1^Q:249-1082,H:3-265^52.3%ID^E:1.5e-85^.^.
TRINITY_DN10422_c0_g1	33.8194	-8.44469	1.28213	-6.58648	4.5e-11	8.8e-10	.	.	.
TRINITY_DN10423_c0_g2	49.6561	-1.29945	0.540712	-2.40322	0.0162513	0.0457316	XP_009799402.1^XP_009799402.1^Q:15-378,H:79-422^43.4%ID^E:5.9e-93^.^.	ANM6_ARATH^ANM6_ARATH^Q:43-1134,H:78-422^44.231%ID^E:1.91e-94^RecName: Full=Probable protein arginine N-methyltransferase 6;^Eukaryota; Viridiplantae; Streptophyta; Embryophyta; Tracheophyta; Spermatophyta; Magnoliopsida; eudicotyledons; Gunneridae; Pentapetalae; rosids; malvids; Brassicales; Brassicaceae; Camelineae; Arabidopsis	XP_009799402.1^XP_009799402.1^Q:43-1134,H:79-422^43.4%ID^E:1.4e-92^.^.
TRINITY_DN10423_c0_g3	19.007	-3.13259	0.748708	-4.184	2.86e-05	0.000201556	.	.	.
TRINITY_DN10423_c1_g1	75.3965	-1.53591	0.348804	-4.40337	1.07e-05	8.35e-05	.	.	.
TRINITY_DN10424_c0_g1	142.693	1.11943	0.464591	2.4095	0.0159743	0.0450844	.	.	.
TRINITY_DN10430_c0_g1	34.7138	-8.48091	1.27268	-6.66383	2.67e-11	5.37e-10	.	.	TMW68050.1^TMW68050.1^Q:36-284,H:1-86^43%ID^E:1.5e-11^.^.
TRINITY_DN10434_c0_g1	227.029	-2.16969	0.247558	-8.76435	1.88e-18	8.41e-17	.	.	XP_024365835.1^XP_024365835.1^Q:12-254,H:349-415^43.2%ID^E:1.3e-10^.^.
TRINITY_DN10435_c0_g1	106.56	-3.12854	1.17305	-2.66703	0.00765253	0.0241313	.	.	.
TRINITY_DN10437_c0_g1	12.3937	-6.99567	1.41541	-4.94249	7.71e-07	7.64e-06	XP_020432236.1^XP_020432236.1^Q:616-762,H:402-541^25.9%ID^E:2.5e-08^.^.	MSL10_ARATH^MSL10_ARATH^Q:1893-2486,H:478-664^25.359%ID^E:3.01e-06^RecName: Full=Mechanosensitive ion channel protein 10;^Eukaryota; Viridiplantae; Streptophyta; Embryophyta; Tracheophyta; Spermatophyta; Magnoliopsida; eudicotyledons; Gunneridae; Pentapetalae; rosids; malvids; Brassicales; Brassicaceae; Camelineae; Arabidopsis	RYH22798.1^RYH22798.1^Q:1443-2420,H:38-368^42.5%ID^E:9.3e-74^.^.
TRINITY_DN10438_c0_g1	22.13	-7.83194	1.3109	-5.97448	2.31e-09	3.51e-08	.	.	.
TRINITY_DN1043_c0_g1	294.573	-1.76542	0.171388	-10.3007	7e-25	4.86e-23	WP_132321834.1^WP_132321834.1^Q:48-426,H:15-387^33.4%ID^E:5.3e-65^.^.	.	MBV1859115.1^MBV1859115.1^Q:131-1282,H:9-382^36.5%ID^E:6.1e-66^.^.
TRINITY_DN10440_c0_g1	54.031	-9.11995	1.23509	-7.38405	1.54e-13	4.14e-12	.	.	.
TRINITY_DN10441_c0_g1	1027.15	-1.2473	0.377211	-3.30665	0.000944182	0.00419555	.	.	.
TRINITY_DN10444_c0_g1	229.407	-2.52904	0.285505	-8.85813	8.14e-19	3.75e-17	.	.	.
TRINITY_DN10445_c0_g1	21.1701	-7.76831	1.312	-5.92097	3.2e-09	4.74e-08	XP_008904899.1^XP_008904899.1^Q:8-413,H:29-396^53.3%ID^E:2.1e-129^.^.	PCY2_DICDI^PCY2_DICDI^Q:330-1610,H:8-355^39.72%ID^E:1.02e-95^RecName: Full=Ethanolamine-phosphate cytidylyltransferase;^Eukaryota; Amoebozoa; Evosea; Eumycetozoa; Dictyostelia; Dictyosteliales; Dictyosteliaceae; Dictyostelium	CBJ49051.1^CBJ49051.1^Q:159-1610,H:154-565^48.6%ID^E:1.5e-130^.^.
TRINITY_DN10447_c0_g1	7.45428	-6.26246	1.56936	-3.99046	6.59e-05	0.000422768	XP_003747456.1^XP_003747456.1^Q:212-303,H:4-95^32.6%ID^E:3.8e-06^.^.	.	XP_003747456.1^XP_003747456.1^Q:684-959,H:4-95^32.6%ID^E:8e-06^.^.
TRINITY_DN10447_c1_g1	28.9806	3.38228	0.656475	5.15219	2.57e-07	2.78e-06	.	.	.
TRINITY_DN10449_c0_g1	36.377	-8.54882	1.26097	-6.77957	1.21e-11	2.55e-10	XP_009823845.1^XP_009823845.1^Q:6-80,H:28-102^41.3%ID^E:3e-11^.^.	.	TYZ63024.1^TYZ63024.1^Q:60-323,H:10-94^43.2%ID^E:3.2e-12^.^.
TRINITY_DN10450_c0_g1	709.826	1.29934	0.391755	3.31673	0.00091079	0.00407071	.	.	.
TRINITY_DN10450_c1_g1	206.269	2.17505	0.532115	4.08756	4.36e-05	0.000293447	.	.	.
TRINITY_DN10450_c2_g1	71.5624	-9.52481	1.22689	-7.76337	8.27e-15	2.61e-13	.	.	.
TRINITY_DN10450_c4_g1	272.343	1.78091	0.35957	4.9529	7.31e-07	7.27e-06	XP_009537358.1^XP_009537358.1^Q:58-397,H:285-644^41%ID^E:4.7e-81^.^.	SYM_THET8^SYM_THET8^Q:190-1218,H:255-605^31.335%ID^E:2.15e-42^RecName: Full=Methionine--tRNA ligase;^Bacteria; Deinococcus-Thermus; Deinococci; Thermales; Thermaceae; Thermus	KAG6965731.1^KAG6965731.1^Q:172-1191,H:285-644^40.7%ID^E:4e-83^.^.
TRINITY_DN10450_c5_g1	25.1589	-8.01679	1.29436	-6.19364	5.88e-10	9.75e-09	XP_037963357.1^XP_037963357.1^Q:15-234,H:40-252^30.5%ID^E:1.5e-21^.^.	NOVA1_MACFA^NOVA1_MACFA^Q:92-574,H:37-200^33.133%ID^E:1.26e-18^RecName: Full=RNA-binding protein Nova-1;^Eukaryota; Metazoa; Chordata; Craniata; Vertebrata; Euteleostomi; Mammalia; Eutheria; Euarchontoglires; Primates; Haplorrhini; Catarrhini; Cercopithecidae; Cercopithecinae; Macaca	XP_037963357.1^XP_037963357.1^Q:44-703,H:40-252^30.5%ID^E:1.2e-20^.^.
TRINITY_DN10450_c6_g1	886.547	-1.91521	0.517939	-3.69776	0.000217512	0.0011968	.	.	.
TRINITY_DN10451_c0_g1	32.3895	-8.38076	1.28879	-6.50283	7.88e-11	1.48e-09	XP_009533780.1^XP_009533780.1^Q:1-272,H:43-311^72.1%ID^E:1.7e-142^.^.	PSDE_MOUSE^PSDE_MOUSE^Q:72-947,H:21-309^68.493%ID^E:5.66e-133^RecName: Full=26S proteasome non-ATPase regulatory subunit 14;^Eukaryota; Metazoa; Chordata; Craniata; Vertebrata; Euteleostomi; Mammalia; Eutheria; Euarchontoglires; Glires; Rodentia; Myomorpha; Muroidea; Muridae; Murinae; Mus; Mus	KAG5192832.1^KAG5192832.1^Q:12-947,H:1-309^72.1%ID^E:3.6e-159^.^.
TRINITY_DN10452_c0_g1	20.3941	-7.71379	1.33099	-5.79551	6.81e-09	9.61e-08	XP_024573209.1^XP_024573209.1^Q:1-763,H:1-772^43.3%ID^E:5.5e-196^.^.	HSP88_DICDI^HSP88_DICDI^Q:84-2330,H:4-721^34.305%ID^E:1.02e-111^RecName: Full=Heat shock protein 88;^Eukaryota; Amoebozoa; Evosea; Eumycetozoa; Dictyostelia; Dictyosteliales; Dictyosteliaceae; Dictyostelium	RYG67246.1^RYG67246.1^Q:276-2471,H:1-734^59%ID^E:1.3e-292^.^.
TRINITY_DN10453_c0_g1	24.315	-7.96878	1.30293	-6.11604	9.59e-10	1.54e-08	XP_012204474.1^XP_012204474.1^Q:3-371,H:1-369^73.8%ID^E:8.5e-197^.^.	GMPR_PHYIN^GMPR_PHYIN^Q:8-1039,H:1-345^73.623%ID^E:0^RecName: Full=GMP reductase;^Eukaryota; Sar; Stramenopiles; Oomycota; Peronosporales; Peronosporaceae; Phytophthora	XP_012204474.1^XP_012204474.1^Q:8-1114,H:1-369^73.8%ID^E:8.4e-196^.^.
TRINITY_DN10454_c0_g1	121.797	-1.90319	0.745912	-2.55149	0.0107262	0.0321018	.	.	.
TRINITY_DN10454_c0_g2	427.4	-1.64467	0.534142	-3.0791	0.00207629	0.0080811	.	.	.
TRINITY_DN10454_c0_g4	82.1471	-2.59091	0.541934	-4.78087	1.75e-06	1.62e-05	.	.	.
TRINITY_DN10454_c2_g1	126.117	-2.85204	0.608382	-4.68791	2.76e-06	2.46e-05	.	.	.
TRINITY_DN10454_c3_g1	52.9343	-1.59697	0.364366	-4.38289	1.17e-05	9.07e-05	.	HCD2_DROME^HCD2_DROME^Q:378-85,H:156-253^52.041%ID^E:9.64e-27^RecName: Full=3-hydroxyacyl-CoA dehydrogenase type-2;^Eukaryota; Metazoa; Ecdysozoa; Arthropoda; Hexapoda; Insecta; Pterygota; Neoptera; Endopterygota; Diptera; Brachycera; Muscomorpha; Ephydroidea; Drosophilidae; Drosophila; Sophophora	KEP22750.1^KEP22750.1^Q:378-85,H:152-249^60.2%ID^E:3e-29^.^.
TRINITY_DN10454_c5_g1	83.9585	3.07231	1.24402	2.46966	0.013524	0.0390787	.	.	.
TRINITY_DN1045_c1_g1	117.014	-1.02418	0.219311	-4.67001	3.01e-06	2.65e-05	XP_008862463.1^XP_008862463.1^Q:39-526,H:14-486^49.1%ID^E:1.1e-156^.^.	BGL04_ORYSJ^BGL04_ORYSJ^Q:115-1548,H:15-472^45.53%ID^E:2.8e-129^RecName: Full=Beta-glucosidase 4;^Eukaryota; Viridiplantae; Streptophyta; Embryophyta; Tracheophyta; Spermatophyta; Magnoliopsida; Liliopsida; Poales; Poaceae; BOP clade; Oryzoideae; Oryzeae; Oryzinae; Oryza; Oryza sativa	CAE7477949.1^CAE7477949.1^Q:115-1668,H:25-519^45.2%ID^E:8.4e-170^.^.
TRINITY_DN10462_c0_g1	59.3865	1.61003	0.593306	2.71366	0.0066544	0.0214282	.	.	.
TRINITY_DN10464_c0_g1	437.405	1.81552	0.480609	3.77754	0.000158386	0.000910362	XP_004338641.1^XP_004338641.1^Q:6-263,H:11-270^29.9%ID^E:5.2e-22^.^.	.	XP_004338641.1^XP_004338641.1^Q:46-816,H:12-270^30%ID^E:1.8e-21^.^.
TRINITY_DN10466_c0_g1	51.6097	1.55984	0.575463	2.71058	0.00671654	0.0215899	.	.	.
TRINITY_DN1046_c0_g1	36.6764	3.50829	0.934475	3.75428	0.000173838	0.000986222	.	.	.
TRINITY_DN10471_c0_g1	27.1347	-8.12574	1.2916	-6.29122	3.15e-10	5.42e-09	XP_024574341.1^XP_024574341.1^Q:3-706,H:65-711^54%ID^E:8.3e-256^.^.	NADE_YEAST^NADE_YEAST^Q:69-2378,H:7-712^48.849%ID^E:0^RecName: Full=Glutamine-dependent NAD(+) synthetase;^Eukaryota; Fungi; Dikarya; Ascomycota; Saccharomycotina; Saccharomycetes; Saccharomycetales; Saccharomycetaceae; Saccharomyces	RYH28661.1^RYH28661.1^Q:42-2174,H:9-696^63.3%ID^E:0^.^.
TRINITY_DN10474_c0_g1	21.2544	-3.17573	0.735724	-4.31647	1.59e-05	0.000119124	.	.	.
TRINITY_DN10475_c0_g4	65.6389	-2.64743	0.528858	-5.00595	5.56e-07	5.64e-06	.	.	.
TRINITY_DN10475_c1_g1	139.971	-2.37751	0.7048	-3.37331	0.000742711	0.0034218	.	.	.
TRINITY_DN10477_c1_g1	39.798	1.54145	0.651566	2.36577	0.0179928	0.0498195	.	.	.
TRINITY_DN10480_c0_g1	19.5951	-7.65562	1.34877	-5.67602	1.38e-08	1.85e-07	XP_004348174.1^XP_004348174.1^Q:100-599,H:50-411^27.2%ID^E:4.1e-40^.^.	SNMP1_OSTFU^SNMP1_OSTFU^Q:454-1851,H:59-413^22.526%ID^E:7.61e-21^RecName: Full=Sensory neuron membrane protein 1 {ECO:0000312|EMBL:ADQ73894.1};^Eukaryota; Metazoa; Ecdysozoa; Arthropoda; Hexapoda; Insecta; Pterygota; Neoptera; Endopterygota; Lepidoptera; Glossata; Ditrysia; Pyraloidea; Crambidae; Pyraustinae; Ostrinia	RYH18302.1^RYH18302.1^Q:784-2319,H:4-513^46.3%ID^E:5.7e-158^.^.
TRINITY_DN10481_c0_g1	50.5671	-4.36933	1.51405	-2.88585	0.00390358	0.0137586	.	.	.
TRINITY_DN10486_c0_g1	35.3672	1.58898	0.51214	3.10262	0.00191813	0.00756671	.	.	.
TRINITY_DN10486_c0_g2	156.689	-1.52551	0.205315	-7.43011	1.09e-13	2.98e-12	XP_033640387.1^XP_033640387.1^Q:10-103,H:44-134^52.1%ID^E:9e-20^.^.	N6MT1_MOUSE^N6MT1_MOUSE^Q:44-310,H:48-133^39.326%ID^E:1.38e-07^RecName: Full=Methyltransferase N6AMT1 {ECO:0000305};^Eukaryota; Metazoa; Chordata; Craniata; Vertebrata; Euteleostomi; Mammalia; Eutheria; Euarchontoglires; Glires; Rodentia; Myomorpha; Muroidea; Muridae; Murinae; Mus; Mus	CCI47938.1^CCI47938.1^Q:29-310,H:41-135^53.7%ID^E:2.1e-21^.^.
TRINITY_DN10487_c0_g1	408.122	2.00529	0.515368	3.89099	9.98e-05	0.00060902	XP_005706680.1^XP_005706680.1^Q:2-161,H:74-239^29.9%ID^E:9.7e-15^.^.	MTX3_DANRE^MTX3_DANRE^Q:256-486,H:166-242^37.662%ID^E:4.3e-09^RecName: Full=Metaxin-3;^Eukaryota; Metazoa; Chordata; Craniata; Vertebrata; Euteleostomi; Actinopterygii; Neopterygii; Teleostei; Ostariophysi; Cypriniformes; Danionidae; Danioninae; Danio	XP_005706680.1^XP_005706680.1^Q:4-483,H:74-239^29.9%ID^E:2.2e-14^.^.
TRINITY_DN10489_c1_g1	759.553	-2.44752	0.132008	-18.5406	9.71e-77	3.84e-74	XP_023465284.1^XP_023465284.1^Q:7-318,H:10-312^37.5%ID^E:6.3e-56^.^.	ST32A_MOUSE^ST32A_MOUSE^Q:170-1165,H:23-341^30.233%ID^E:7.33e-47^RecName: Full=Serine/threonine-protein kinase 32A;^Eukaryota; Metazoa; Chordata; Craniata; Vertebrata; Euteleostomi; Mammalia; Eutheria; Euarchontoglires; Glires; Rodentia; Myomorpha; Muroidea; Muridae; Murinae; Mus; Mus	TFK75141.1^TFK75141.1^Q:170-1147,H:23-340^36.5%ID^E:7.8e-57^.^.
TRINITY_DN10489_c2_g1	365.158	1.00619	0.357586	2.81385	0.00489527	0.0166107	XP_004361492.1^XP_004361492.1^Q:84-622,H:54-582^48.2%ID^E:9.5e-156^.^.	NCL2_ORYSJ^NCL2_ORYSJ^Q:356-1864,H:52-574^32.9%ID^E:3.9e-78^RecName: Full=Sodium/calcium exchanger NCL2 {ECO:0000305};^Eukaryota; Viridiplantae; Streptophyta; Embryophyta; Tracheophyta; Spermatophyta; Magnoliopsida; Liliopsida; Poales; Poaceae; BOP clade; Oryzoideae; Oryzeae; Oryzinae; Oryza; Oryza sativa	XP_004361492.1^XP_004361492.1^Q:251-1867,H:54-582^48.2%ID^E:2.9e-155^.^.
TRINITY_DN10489_c4_g1	473.724	-1.12324	0.222425	-5.04996	4.42e-07	4.58e-06	.	.	.
TRINITY_DN10491_c0_g5	66.6332	-1.18321	0.299678	-3.94827	7.87e-05	0.000492759	XP_023324488.1^XP_023324488.1^Q:68-104,H:409-445^56.8%ID^E:1.2e-06^.^.	.	CAE7658008.1^CAE7658008.1^Q:175-315,H:5-51^57.4%ID^E:2.8e-07^.^.
TRINITY_DN10492_c0_g1	21.9915	-7.8228	1.30853	-5.97831	2.25e-09	3.43e-08	XP_008612539.1^XP_008612539.1^Q:11-705,H:5-688^58.7%ID^E:1.8e-291^.^.	DCP_ECOLI^DCP_ECOLI^Q:219-2255,H:18-679^35.953%ID^E:3.43e-121^RecName: Full=Dipeptidyl carboxypeptidase {ECO:0000303|PubMed:8226676};^Bacteria; Proteobacteria; Gammaproteobacteria; Enterobacterales; Enterobacteriaceae; Escherichia	XP_008612539.1^XP_008612539.1^Q:174-2258,H:5-688^58.7%ID^E:2.1e-289^.^.
TRINITY_DN10494_c0_g1	36.6846	-1.22982	0.480194	-2.56108	0.0104347	0.0313971	XP_036439897.1^XP_036439897.1^Q:54-201,H:261-403^34.9%ID^E:2.1e-16^.^.	RHG08_MOUSE^RHG08_MOUSE^Q:158-604,H:209-352^32.667%ID^E:1.05e-11^RecName: Full=Rho GTPase-activating protein 8;^Eukaryota; Metazoa; Chordata; Craniata; Vertebrata; Euteleostomi; Mammalia; Eutheria; Euarchontoglires; Glires; Rodentia; Myomorpha; Muroidea; Muridae; Murinae; Mus; Mus	TRY73315.1^TRY73315.1^Q:161-625,H:302-451^34.4%ID^E:4.3e-17^.^.
TRINITY_DN10495_c0_g3	12.2801	-6.98356	1.73505	-4.02499	5.7e-05	0.000371803	.	.	.
TRINITY_DN10499_c0_g1	254.576	-1.37574	0.203869	-6.74816	1.5e-11	3.13e-10	.	YR840_MIMIV^YR840_MIMIV^Q:535-1173,H:206-435^27.391%ID^E:4.54e-17^RecName: Full=Putative ankyrin repeat protein R840;^Viruses; Varidnaviria; Bamfordvirae; Nucleocytoviricota; Megaviricetes; Imitervirales; Mimiviridae; Mimivirus`YR840_MIMIV^YR840_MIMIV^Q:448-1170,H:232-526^24.324%ID^E:6.15e-14^RecName: Full=Putative ankyrin repeat protein R840;^Viruses; Varidnaviria; Bamfordvirae; Nucleocytovirico…	.
TRINITY_DN104_c0_g1	75955.9	-1.68273	0.345435	-4.87132	1.11e-06	1.06e-05	XP_012067472.1^XP_012067472.1^Q:3-617,H:6-623^76.7%ID^E:0^.^.	HSP70_ONCMY^HSP70_ONCMY^Q:260-2095,H:1-612^76.835%ID^E:0^RecName: Full=Heat shock cognate 70 kDa protein;^Eukaryota; Metazoa; Chordata; Craniata; Vertebrata; Euteleostomi; Actinopterygii; Neopterygii; Teleostei; Protacanthopterygii; Salmoniformes; Salmonidae; Salmoninae; Oncorhynchus	KAG1049597.1^KAG1049597.1^Q:230-2113,H:1202-1831^76.5%ID^E:0^.^.
TRINITY_DN104_c0_g2	23383.4	-2.14648	0.889928	-2.41197	0.0158665	0.0448281	XP_015797521.1^XP_015797521.1^Q:28-441,H:45-459^82.2%ID^E:1.5e-238^.^.	HSP71_ORYLA^HSP71_ORYLA^Q:102-1325,H:9-416^83.374%ID^E:0^RecName: Full=Heat shock 70 kDa protein 1;^Eukaryota; Metazoa; Chordata; Craniata; Vertebrata; Euteleostomi; Actinopterygii; Neopterygii; Teleostei; Neoteleostei; Acanthomorphata; Ovalentaria; Atherinomorphae; Beloniformes; Adrianichthyidae; Oryziinae; Oryzias	XP_042249232.1^XP_042249232.1^Q:84-1325,H:3-416^83.4%ID^E:4.2e-240^.^.
TRINITY_DN10501_c2_g1	111.757	1.76228	0.669084	2.63388	0.00844163	0.0261983	XP_004368043.1^XP_004368043.1^Q:49-473,H:33-459^25.2%ID^E:2.3e-17^.^.	FMP42_YEAST^FMP42_YEAST^Q:287-817,H:9-178^26.344%ID^E:7.9e-09^RecName: Full=Protein FMP42;^Eukaryota; Fungi; Dikarya; Ascomycota; Saccharomycotina; Saccharomycetes; Saccharomycetales; Saccharomycetaceae; Saccharomyces	ORX50404.1^ORX50404.1^Q:329-1603,H:26-460^23.1%ID^E:1.5e-20^.^.
TRINITY_DN10503_c0_g1	15.2423	-7.29408	1.36519	-5.3429	9.15e-08	1.07e-06	.	.	.
TRINITY_DN10504_c0_g1	48.726	-8.97065	1.24062	-7.23075	4.8e-13	1.22e-11	XP_002895718.1^XP_002895718.1^Q:19-539,H:9-528^68.8%ID^E:4.5e-262^.^.	GUAA_KLULA^GUAA_KLULA^Q:118-1668,H:13-524^59.117%ID^E:0^RecName: Full=GMP synthase [glutamine-hydrolyzing];^Eukaryota; Fungi; Dikarya; Ascomycota; Saccharomycotina; Saccharomycetes; Saccharomycetales; Saccharomycetaceae; Kluyveromyces	KAG5190817.1^KAG5190817.1^Q:97-1668,H:10-533^70.7%ID^E:2.1e-274^.^.
TRINITY_DN10505_c1_g1	44.6855	2.42371	0.571226	4.243	2.21e-05	0.000159848	XP_014245730.1^XP_014245730.1^Q:198-549,H:58-382^44%ID^E:9.4e-66^.^.	KIF3B_MOUSE^KIF3B_MOUSE^Q:595-1632,H:52-369^41.714%ID^E:5.6e-67^RecName: Full=Kinesin-like protein KIF3B;^Eukaryota; Metazoa; Chordata; Craniata; Vertebrata; Euteleostomi; Mammalia; Eutheria; Euarchontoglires; Glires; Rodentia; Myomorpha; Muroidea; Muridae; Murinae; Mus; Mus	XP_014245730.1^XP_014245730.1^Q:592-1647,H:58-382^44%ID^E:1.9e-65^.^.
TRINITY_DN10508_c0_g1	163.021	-3.00255	0.502718	-5.97263	2.33e-09	3.55e-08	.	.	.
TRINITY_DN1050_c0_g1	215.059	1.23813	0.166645	7.42975	1.09e-13	2.98e-12	XP_004341861.1^XP_004341861.1^Q:292-603,H:2339-2653^52.7%ID^E:2.2e-97^.^.	Y7071_DICDI^Y7071_DICDI^Q:1204-2115,H:1628-1932^53.77%ID^E:5.28e-136^RecName: Full=Probable serine/threonine-protein kinase DDB_G0277071;^Eukaryota; Amoebozoa; Evosea; Eumycetozoa; Dictyostelia; Dictyosteliales; Dictyosteliaceae; Dictyostelium`Y7071_DICDI^Y7071_DICDI^Q:2111-2707,H:1931-2184^31.496%ID^E:5.28e-136^RecName: Full=Probable serine/threonine-protein kinase DDB_G0277071;^Eukaryota; Amoeb…	XP_004341861.1^XP_004341861.1^Q:1183-2118,H:2339-2653^52.7%ID^E:2.9e-92^.^.
TRINITY_DN10510_c0_g1	159.762	2.18149	0.335243	6.5072	7.66e-11	1.44e-09	.	.	.
TRINITY_DN10517_c0_g2	33.6452	-8.43582	1.27202	-6.63184	3.32e-11	6.59e-10	XP_005856374.1^XP_005856374.1^Q:1-363,H:77-447^38.9%ID^E:4.9e-79^.^.	YHET_ECOLI^YHET_ECOLI^Q:86-1021,H:14-311^28.981%ID^E:1.21e-39^RecName: Full=Putative esterase YheT;^Bacteria; Proteobacteria; Gammaproteobacteria; Enterobacterales; Enterobacteriaceae; Escherichia	RYY88321.1^RYY88321.1^Q:56-1138,H:66-415^54.4%ID^E:1.8e-130^.^.
TRINITY_DN10517_c0_g5	10.9631	-6.82049	1.78731	-3.81607	0.000135595	0.000795417	.	.	.
TRINITY_DN10518_c1_g1	49.9323	1.58436	0.432837	3.66041	0.00025181	0.00136036	.	.	.
TRINITY_DN10519_c0_g4	15.8791	-1.63677	0.594173	-2.7547	0.00587464	0.0193178	.	.	.
TRINITY_DN1051_c1_g1	2322.73	-1.26994	0.537123	-2.36435	0.018062	0.0499754	WP_203473160.1^WP_203473160.1^Q:42-1373,H:20-1323^52.7%ID^E:0^.^.	PUR4_DICDI^PUR4_DICDI^Q:174-4118,H:32-1352^48.827%ID^E:0^RecName: Full=Phosphoribosylformylglycinamidine synthase;^Eukaryota; Amoebozoa; Evosea; Eumycetozoa; Dictyostelia; Dictyosteliales; Dictyosteliaceae; Dictyostelium	NOX20473.1^NOX20473.1^Q:165-4121,H:33-1315^55.3%ID^E:0^.^.
TRINITY_DN1051_c4_g1	332.36	2.13381	0.844575	2.52649	0.0115209	0.0341355	XP_027216923.1^XP_027216923.1^Q:52-136,H:23-114^41.1%ID^E:1.8e-11^.^.	.	KAA8497487.1^KAA8497487.1^Q:154-405,H:30-114^52.3%ID^E:7.9e-17^.^.
TRINITY_DN10520_c0_g1	43.0434	-1.04252	0.385643	-2.70332	0.006865	0.0219965	XP_012748618.1^XP_012748618.1^Q:3-276,H:32-328^36.8%ID^E:4e-53^.^.	T1843_DICDI^T1843_DICDI^Q:59-769,H:15-257^40.984%ID^E:2.5e-54^RecName: Full=Transmembrane protein 184 homolog DDB_G0279555;^Eukaryota; Amoebozoa; Evosea; Eumycetozoa; Dictyostelia; Dictyosteliales; Dictyosteliaceae; Dictyostelium	XP_012748618.1^XP_012748618.1^Q:59-895,H:27-328^36.5%ID^E:1.4e-52^.^.
TRINITY_DN10522_c0_g1	898.365	1.38926	0.198858	6.9862	2.82e-12	6.48e-11	XP_005761262.1^XP_005761262.1^Q:88-321,H:8-237^36.9%ID^E:1.2e-43^.^.	ATPF2_HUMAN^ATPF2_HUMAN^Q:243-950,H:42-274^30.672%ID^E:8.68e-32^RecName: Full=ATP synthase mitochondrial F1 complex assembly factor 2;^Eukaryota; Metazoa; Chordata; Craniata; Vertebrata; Euteleostomi; Mammalia; Eutheria; Euarchontoglires; Primates; Haplorrhini; Catarrhini; Hominidae; Homo	KAA6424572.1^KAA6424572.1^Q:258-959,H:56-286^36.7%ID^E:1.3e-43^.^.
TRINITY_DN10523_c0_g1	483.121	-2.24592	0.152126	-14.7635	2.52e-49	4.97e-47	XP_012755514.1^XP_012755514.1^Q:64-294,H:512-707^30.6%ID^E:3.2e-21^.^.	Y5521_DICDI^Y5521_DICDI^Q:255-998,H:598-811^29.2%ID^E:1.24e-17^RecName: Full=Uncharacterized protein DDB_G0292642;^Eukaryota; Amoebozoa; Evosea; Eumycetozoa; Dictyostelia; Dictyosteliales; Dictyosteliaceae; Dictyostelium	CAA7060499.1^CAA7060499.1^Q:267-1049,H:108-324^28.2%ID^E:1.2e-20^.^.
TRINITY_DN10526_c0_g2	65.7819	1.78883	0.283524	6.30925	2.8e-10	4.87e-09	.	.	.
TRINITY_DN10527_c0_g1	91.2376	-1.35902	0.522356	-2.6017	0.00927618	0.0283831	.	.	.
TRINITY_DN10530_c0_g1	89.1738	2.66474	0.580028	4.59417	4.34e-06	3.7e-05	.	.	.
TRINITY_DN10531_c0_g1	309.937	1.91228	0.56937	3.35859	0.000783421	0.00358448	WP_012599632.1^WP_012599632.1^Q:55-421,H:77-424^29.9%ID^E:1.8e-39^.^.	.	MBC8187699.1^MBC8187699.1^Q:330-1433,H:40-390^30.3%ID^E:8.7e-40^.^.
TRINITY_DN10532_c2_g1	80.744	2.70725	0.50074	5.40649	6.43e-08	7.72e-07	.	.	.
TRINITY_DN10535_c0_g1	569.96	1.3393	0.181779	7.36771	1.74e-13	4.64e-12	.	P5CS2_ORYSJ^P5CS2_ORYSJ^Q:114-314,H:237-303^39.706%ID^E:2.85e-06^RecName: Full=Delta-1-pyrroline-5-carboxylate synthase 2 {ECO:0000305};^Eukaryota; Viridiplantae; Streptophyta; Embryophyta; Tracheophyta; Spermatophyta; Magnoliopsida; Liliopsida; Poales; Poaceae; BOP clade; Oryzoideae; Oryzeae; Oryzinae; Oryza; Oryza sativa	CEO96297.1^CEO96297.1^Q:99-344,H:236-320^47.1%ID^E:4e-11^.^.
TRINITY_DN10536_c0_g1	26.8501	-8.1111	1.2999	-6.2398	4.38e-10	7.41e-09	.	.	.
TRINITY_DN10539_c0_g1	35.5324	2.24172	0.942931	2.3774	0.0174351	0.0485173	.	.	.
TRINITY_DN10539_c0_g2	68.2702	2.23815	0.697819	3.20735	0.00133962	0.00561226	.	.	.
TRINITY_DN1053_c0_g1	340.955	-11.778	1.19355	-9.86797	5.73e-23	3.62e-21	XP_002287546.1^XP_002287546.1^Q:40-337,H:1-297^70.5%ID^E:1.2e-148^.^.	MPCP_YEAST^MPCP_YEAST^Q:180-1028,H:12-291^51.943%ID^E:2.45e-87^RecName: Full=Mitochondrial phosphate carrier protein;^Eukaryota; Fungi; Dikarya; Ascomycota; Saccharomycotina; Saccharomycetes; Saccharomycetales; Saccharomycetaceae; Saccharomyces	CAE7655356.1^CAE7655356.1^Q:69-1079,H:1-338^73.1%ID^E:4.2e-172^.^.
TRINITY_DN10545_c0_g1	37.4946	-8.59322	1.25648	-6.83914	7.97e-12	1.73e-10	XP_002292597.1^XP_002292597.1^Q:26-206,H:31-216^82.8%ID^E:6.1e-108^.^.	NDUS7_RECAM^NDUS7_RECAM^Q:147-593,H:15-163^83.221%ID^E:2.14e-94^RecName: Full=NADH-ubiquinone oxidoreductase 20 kDa subunit;^Eukaryota; Discoba; Jakobida; Histionina; Histionidae; Reclinomonas	RYG69372.1^RYG69372.1^Q:135-650,H:2-173^93%ID^E:1.4e-118^.^.
TRINITY_DN10553_c0_g1	19.318	-7.63568	1.32756	-5.75167	8.84e-09	1.22e-07	XP_013906212.1^XP_013906212.1^Q:28-103,H:17-90^46.1%ID^E:5.1e-10^.^.	.	ORY50232.1^ORY50232.1^Q:130-918,H:22-284^48.1%ID^E:7.8e-30^.^.
TRINITY_DN10555_c0_g1	9.51026	-6.61245	1.49901	-4.41122	1.03e-05	8.08e-05	XP_008864630.1^XP_008864630.1^Q:140-517,H:389-768^51.6%ID^E:1.7e-106^.^.	KN14R_ORYSJ^KN14R_ORYSJ^Q:462-1529,H:323-680^52.747%ID^E:2.67e-110^RecName: Full=Kinesin-like protein KIN-14R {ECO:0000305};^Eukaryota; Viridiplantae; Streptophyta; Embryophyta; Tracheophyta; Spermatophyta; Magnoliopsida; Liliopsida; Poales; Poaceae; BOP clade; Oryzoideae; Oryzeae; Oryzinae; Oryza; Oryza sativa	RYG63317.1^RYG63317.1^Q:426-1526,H:10-391^63.3%ID^E:5.7e-148^.^.
TRINITY_DN10556_c0_g1	60.9238	-2.14286	0.311177	-6.8863	5.73e-12	1.26e-10	XP_032038698.1^XP_032038698.1^Q:1-707,H:1-745^45%ID^E:3.2e-193^.^.	RA54B_CHICK^RA54B_CHICK^Q:143-2413,H:117-911^43.176%ID^E:0^RecName: Full=DNA repair and recombination protein RAD54B;^Eukaryota; Metazoa; Chordata; Craniata; Vertebrata; Euteleostomi; Archelosauria; Archosauria; Dinosauria; Saurischia; Theropoda; Coelurosauria; Aves; Neognathae; Galloanserae; Galliformes; Phasianidae; Phasianinae; Gallus	XP_027748305.1^XP_027748305.1^Q:140-2404,H:112-907^44%ID^E:4.7e-203^.^.
TRINITY_DN1055_c0_g1	1108.35	-2.39565	0.984144	-2.43425	0.0149227	0.042538	XP_004994652.1^XP_004994652.1^Q:183-547,H:208-557^40.8%ID^E:6.2e-76^.^.	GGPPS_BOVIN^GGPPS_BOVIN^Q:741-1451,H:12-221^36.287%ID^E:8.11e-38^RecName: Full=Geranylgeranyl pyrophosphate synthase;^Eukaryota; Metazoa; Chordata; Craniata; Vertebrata; Euteleostomi; Mammalia; Eutheria; Laurasiatheria; Artiodactyla; Ruminantia; Pecora; Bovidae; Bovinae; Bos	XP_004994652.1^XP_004994652.1^Q:621-1718,H:208-558^40.7%ID^E:4.2e-75^.^.
TRINITY_DN10561_c0_g1	34.4217	-8.46967	1.26185	-6.71211	1.92e-11	3.94e-10	XP_009032816.1^XP_009032816.1^Q:10-585,H:2-603^43.4%ID^E:2.2e-127^.^.	EIF3A_ARATH^EIF3A_ARATH^Q:104-2380,H:6-767^34.214%ID^E:6.57e-114^RecName: Full=Eukaryotic translation initiation factor 3 subunit A {ECO:0000255|HAMAP-Rule:MF_03000};^Eukaryota; Viridiplantae; Streptophyta; Embryophyta; Tracheophyta; Spermatophyta; Magnoliopsida; eudicotyledons; Gunneridae; Pentapetalae; rosids; malvids; Brassicales; Brassicaceae; Camelineae; Arabidopsis	RYG65670.1^RYG65670.1^Q:152-1861,H:1-561^49.9%ID^E:5.9e-175^.^.
TRINITY_DN10563_c0_g1	709.279	-3.98414	0.599475	-6.64605	3.01e-11	6.01e-10	XP_004339764.1^XP_004339764.1^Q:55-327,H:206-479^45.6%ID^E:7.3e-83^.^.	MKCA_DICDI^MKCA_DICDI^Q:183-986,H:591-859^43.333%ID^E:3.35e-72^RecName: Full=Probable serine/threonine-protein kinase mkcA {ECO:0000312|EMBL:EAL64551.1};^Eukaryota; Amoebozoa; Evosea; Eumycetozoa; Dictyostelia; Dictyosteliales; Dictyosteliaceae; Dictyostelium	XP_004339764.1^XP_004339764.1^Q:165-983,H:206-479^45.6%ID^E:2.9e-82^.^.
TRINITY_DN10567_c0_g1	607.559	1.66392	0.201101	8.27406	1.29e-16	4.89e-15	XP_024343447.1^XP_024343447.1^Q:238-529,H:130-421^40.1%ID^E:4.1e-65^.^.	RHG39_HUMAN^RHG39_HUMAN^Q:574-1755,H:681-1074^34.719%ID^E:6.93e-58^RecName: Full=Rho GTPase-activating protein 39;^Eukaryota; Metazoa; Chordata; Craniata; Vertebrata; Euteleostomi; Mammalia; Eutheria; Euarchontoglires; Primates; Haplorrhini; Catarrhini; Hominidae; Homo	RKP26474.1^RKP26474.1^Q:625-1758,H:10-385^36.1%ID^E:2.9e-65^.^.
TRINITY_DN10570_c0_g1	410.369	2.13155	0.222645	9.57376	1.03e-21	5.94e-20	.	.	.
TRINITY_DN10572_c0_g1	42.4234	9.00485	2.63355	3.41928	0.000627863	0.0029627	.	.	.
TRINITY_DN10575_c0_g1	163.135	2.20366	0.458899	4.80207	1.57e-06	1.47e-05	.	.	.
TRINITY_DN10577_c0_g1	36.8944	1.38318	0.368416	3.7544	0.000173754	0.000985828	.	.	.
TRINITY_DN10581_c0_g1	45.3924	-8.86896	1.24686	-7.11303	1.14e-12	2.74e-11	XP_009033150.1^XP_009033150.1^Q:16-375,H:37-393^44.6%ID^E:7e-102^.^.	NDUA9_BOVIN^NDUA9_BOVIN^Q:11-1090,H:15-357^38.187%ID^E:2.21e-70^RecName: Full=NADH dehydrogenase [ubiquinone] 1 alpha subcomplex subunit 9, mitochondrial;^Eukaryota; Metazoa; Chordata; Craniata; Vertebrata; Euteleostomi; Mammalia; Eutheria; Laurasiatheria; Artiodactyla; Ruminantia; Pecora; Bovidae; Bovinae; Bos	TFJ86378.1^TFJ86378.1^Q:98-1126,H:25-368^46.5%ID^E:2.5e-105^.^.
TRINITY_DN10582_c0_g1	105.966	-3.22469	0.698621	-4.6158	3.92e-06	3.37e-05	.	.	.
TRINITY_DN10584_c0_g1	5369.53	2.18667	0.148384	14.7366	3.75e-49	7.34e-47	.	.	.
TRINITY_DN10585_c0_g1	123.404	2.11836	0.461041	4.59472	4.33e-06	3.7e-05	.	.	.
TRINITY_DN10587_c0_g1	39.4425	-8.66533	1.25665	-6.8956	5.36e-12	1.18e-10	XP_008615260.1^XP_008615260.1^Q:37-283,H:24-261^39.5%ID^E:7e-37^.^.	RL4_RHORT^RL4_RHORT^Q:273-851,H:15-205^39.175%ID^E:2.61e-30^RecName: Full=50S ribosomal protein L4 {ECO:0000255|HAMAP-Rule:MF_01328};^Bacteria; Proteobacteria; Alphaproteobacteria; Rhodospirillales; Rhodospirillaceae; Rhodospirillum	RYH17073.1^RYH17073.1^Q:75-890,H:39-307^57.3%ID^E:4.6e-88^.^.
TRINITY_DN10588_c0_g1	78.213	1.24648	0.296784	4.19996	2.67e-05	0.000189576	.	.	.
TRINITY_DN1058_c0_g1	622.361	1.13359	0.410982	2.75825	0.0058111	0.0191546	XP_013780542.1^XP_013780542.1^Q:33-117,H:1-86^54.7%ID^E:7.5e-24^.^.	ACTNA_DICDI^ACTNA_DICDI^Q:112-351,H:138-218^50.617%ID^E:2.81e-23^RecName: Full=Alpha-actinin A;^Eukaryota; Amoebozoa; Evosea; Eumycetozoa; Dictyostelia; Dictyosteliales; Dictyosteliaceae; Dictyostelium	VDP74576.1^VDP74576.1^Q:76-351,H:36-127^52.2%ID^E:8.9e-25^.^.
TRINITY_DN10590_c0_g2	172.152	-1.09165	0.386956	-2.82113	0.00478552	0.016323	.	.	.
TRINITY_DN10591_c0_g1	59.1311	-4.73794	1.45841	-3.2487	0.00115934	0.00497076	.	.	.
TRINITY_DN10594_c0_g1	35.714	-8.523	1.26027	-6.76285	1.35e-11	2.85e-10	XP_016667845.1^XP_016667845.1^Q:28-200,H:26-198^69.9%ID^E:1.8e-78^.^.	TBP_SOLTU^TBP_SOLTU^Q:131-649,H:25-197^69.942%ID^E:2.72e-84^RecName: Full=TATA-box-binding protein;^Eukaryota; Viridiplantae; Streptophyta; Embryophyta; Tracheophyta; Spermatophyta; Magnoliopsida; eudicotyledons; Gunneridae; Pentapetalae; asterids; lamiids; Solanales; Solanaceae; Solanoideae; Solaneae; Solanum	XP_016667845.1^XP_016667845.1^Q:131-655,H:26-200^69.1%ID^E:6.2e-78^.^.
TRINITY_DN10594_c1_g1	3.37809	-5.11794	2.12871	-2.40425	0.0162058	0.045624	XP_031117022.1^XP_031117022.1^Q:2-116,H:225-343^40.3%ID^E:2e-22^.^.	TBCC_BOVIN^TBCC_BOVIN^Q:15-350,H:223-336^35.965%ID^E:6.83e-22^RecName: Full=Tubulin-specific chaperone C;^Eukaryota; Metazoa; Chordata; Craniata; Vertebrata; Euteleostomi; Mammalia; Eutheria; Laurasiatheria; Artiodactyla; Ruminantia; Pecora; Bovidae; Bovinae; Bos	RYG67456.1^RYG67456.1^Q:6-338,H:104-217^46.6%ID^E:1e-22^.^.
TRINITY_DN10595_c0_g1	14.3053	-7.20292	1.38555	-5.1986	2.01e-07	2.21e-06	XP_008876818.1^XP_008876818.1^Q:321-681,H:187-532^35.8%ID^E:3.3e-51^.^.	U2AF2_DROME^U2AF2_DROME^Q:1032-2108,H:89-409^31.233%ID^E:5.31e-44^RecName: Full=Splicing factor U2AF 50 kDa subunit;^Eukaryota; Metazoa; Ecdysozoa; Arthropoda; Hexapoda; Insecta; Pterygota; Neoptera; Endopterygota; Diptera; Brachycera; Muscomorpha; Ephydroidea; Drosophilidae; Drosophila; Sophophora	KAF0728427.1^KAF0728427.1^Q:1035-2117,H:15-362^35.1%ID^E:3.2e-53^.^.
TRINITY_DN10598_c0_g1	14.4282	-7.21643	1.42315	-5.07073	3.96e-07	4.14e-06	.	.	.
TRINITY_DN1059_c0_g1	16687.6	3.51544	0.366571	9.59006	8.8e-22	5.09e-20	XP_016610879.1^XP_016610879.1^Q:1-522,H:1-536^55.4%ID^E:1.1e-199^.^.	ACEA_BRANA^ACEA_BRANA^Q:81-1676,H:1-551^49.732%ID^E:0^RecName: Full=Isocitrate lyase {ECO:0000250|UniProtKB:P28297};^Eukaryota; Viridiplantae; Streptophyta; Embryophyta; Tracheophyta; Spermatophyta; Magnoliopsida; eudicotyledons; Gunneridae; Pentapetalae; rosids; malvids; Brassicales; Brassicaceae; Brassiceae; Brassica	GBG25117.1^GBG25117.1^Q:138-1676,H:8-523^64.4%ID^E:9.8e-242^.^.
TRINITY_DN105_c0_g1	113.563	2.15077	0.298893	7.1958	6.21e-13	1.55e-11	.	.	.
TRINITY_DN10600_c0_g1	22.544	-7.85756	1.34164	-5.85667	4.72e-09	6.81e-08	XP_012201528.1^XP_012201528.1^Q:2-411,H:3-400^44.3%ID^E:5.1e-109^.^.	MPI_BOVIN^MPI_BOVIN^Q:38-1213,H:9-406^42.402%ID^E:1.88e-101^RecName: Full=Mannose-6-phosphate isomerase;^Eukaryota; Metazoa; Chordata; Craniata; Vertebrata; Euteleostomi; Mammalia; Eutheria; Laurasiatheria; Artiodactyla; Ruminantia; Pecora; Bovidae; Bovinae; Bos	XP_012201528.1^XP_012201528.1^Q:35-1264,H:3-400^44.3%ID^E:8.2e-107^.^.
TRINITY_DN10601_c0_g1	21.0836	-7.7629	1.32842	-5.84373	5.1e-09	7.33e-08	XP_012277661.1^XP_012277661.1^Q:52-184,H:469-598^33.8%ID^E:7e-13^.^.	CPL3_ARATH^CPL3_ARATH^Q:215-520,H:1142-1240^35.294%ID^E:2.82e-11^RecName: Full=RNA polymerase II C-terminal domain phosphatase-like 3;^Eukaryota; Viridiplantae; Streptophyta; Embryophyta; Tracheophyta; Spermatophyta; Magnoliopsida; eudicotyledons; Gunneridae; Pentapetalae; rosids; malvids; Brassicales; Brassicaceae; Camelineae; Arabidopsis	XP_012277661.1^XP_012277661.1^Q:155-553,H:469-598^33.8%ID^E:1.5e-12^.^.
TRINITY_DN10602_c0_g1	41.7586	-8.74875	1.2502	-6.99791	2.6e-12	5.99e-11	XP_002178740.1^XP_002178740.1^Q:83-197,H:6-120^41.7%ID^E:9.7e-29^.^.	FUND1_XENTR^FUND1_XENTR^Q:301-594,H:37-135^30.303%ID^E:2e-09^RecName: Full=FUN14 domain-containing protein 1;^Eukaryota; Metazoa; Chordata; Craniata; Vertebrata; Euteleostomi; Amphibia; Batrachia; Anura; Pipoidea; Pipidae; Xenopodinae; Xenopus; Silurana	OEU09521.1^OEU09521.1^Q:292-633,H:4-117^42.1%ID^E:7.1e-30^.^.
TRINITY_DN10607_c0_g1	639.768	-1.05422	0.103096	-10.2256	1.52e-24	1.04e-22	XP_004334780.1^XP_004334780.1^Q:46-396,H:8-314^26.9%ID^E:2.5e-19^.^.	.	ORX76394.1^ORX76394.1^Q:234-1142,H:37-335^31.9%ID^E:9.5e-27^.^.
TRINITY_DN10609_c0_g1	22.8997	-7.88194	1.30912	-6.0208	1.74e-09	2.69e-08	XP_005855540.1^XP_005855540.1^Q:109-372,H:22-275^32.6%ID^E:2.7e-31^.^.	.	KAG5191468.1^KAG5191468.1^Q:375-1223,H:117-390^34%ID^E:8.4e-36^.^.
TRINITY_DN1060_c0_g2	23.8829	-7.94264	1.3941	-5.69734	1.22e-08	1.65e-07	.	.	.
TRINITY_DN1060_c1_g1	919.521	1.20017	0.447519	2.68183	0.00732216	0.0232616	XP_004335476.1^XP_004335476.1^Q:134-382,H:65-377^21.5%ID^E:2.5e-06^.^.	.	HGI32856.1^HGI32856.1^Q:397-1146,H:25-212^25.2%ID^E:5.4e-09^.^.
TRINITY_DN1060_c1_g2	495.238	1.58662	0.504413	3.14548	0.00165816	0.00669997	.	.	.
TRINITY_DN1060_c3_g1	209.025	1.7619	0.408668	4.31133	1.62e-05	0.000121696	XP_006838527.1^XP_006838527.1^Q:54-467,H:80-455^29.3%ID^E:2.8e-41^.^.	.	KCW90897.1^KCW90897.1^Q:394-1455,H:108-435^31.9%ID^E:5.8e-41^.^.
TRINITY_DN10615_c0_g1	21.4092	1.85278	0.529335	3.5002	0.000464915	0.00229218	.	.	.
TRINITY_DN10616_c0_g1	732.21	-1.57179	0.121343	-12.9533	2.25e-38	3.05e-36	XP_032232323.1^XP_032232323.1^Q:42-251,H:180-374^28.4%ID^E:2.3e-10^.^.	.	EDO36281.1^EDO36281.1^Q:126-755,H:141-335^28.4%ID^E:4.6e-10^.^.
TRINITY_DN10618_c0_g1	73.6315	-9.56687	1.22375	-7.81768	5.38e-15	1.73e-13	XP_001745466.1^XP_001745466.1^Q:2-295,H:42-325^41.4%ID^E:3.4e-76^.^.	.	CAE7838480.1^CAE7838480.1^Q:82-981,H:1-294^56.4%ID^E:2.8e-112^.^.
TRINITY_DN1061_c0_g2	192.573	2.1081	0.297439	7.08749	1.37e-12	3.26e-11	.	.	CAE8675932.1^CAE8675932.1^Q:78-563,H:205-406^26.6%ID^E:4.9e-06^.^.
TRINITY_DN10621_c0_g1	148.763	-1.82653	0.346612	-5.26965	1.37e-07	1.55e-06	.	.	.
TRINITY_DN10622_c0_g1	26.8001	3.16481	1.21743	2.59957	0.0093341	0.0285233	.	.	.
TRINITY_DN10623_c0_g1	83.9942	2.18951	0.396021	5.52878	3.22e-08	4.07e-07	.	.	.
TRINITY_DN10625_c0_g1	31.4345	-8.33926	1.27689	-6.53089	6.54e-11	1.25e-09	.	.	.
TRINITY_DN10629_c0_g1	9706.42	-3.39541	0.547687	-6.19955	5.66e-10	9.42e-09	WP_201063232.1^WP_201063232.1^Q:1-328,H:1-319^37.4%ID^E:3e-69^.^.	PGFS_TRYCC^PGFS_TRYCC^Q:152-1123,H:8-274^35.168%ID^E:6.41e-52^RecName: Full=9,11-endoperoxide prostaglandin H2 reductase {ECO:0000305};^Eukaryota; Discoba; Euglenozoa; Kinetoplastea; Metakinetoplastina; Trypanosomatida; Trypanosomatidae; Trypanosoma; Schizotrypanum	BBM87239.1^BBM87239.1^Q:137-1099,H:3-309^39.9%ID^E:1.7e-74^.^.
TRINITY_DN1062_c0_g1	134.076	1.40881	0.431135	3.26767	0.00108435	0.00470389	WP_021621533.1^WP_021621533.1^Q:47-638,H:2-569^35.4%ID^E:1.2e-103^.^.	SYP_HYDS0^SYP_HYDS0^Q:136-1896,H:3-558^33.333%ID^E:3.27e-101^RecName: Full=Proline--tRNA ligase {ECO:0000255|HAMAP-Rule:MF_01569};^Bacteria; Aquificae; Aquificales; Aquificaceae; Hydrogenobaculum; unclassified Hydrogenobaculum	RLN57487.1^RLN57487.1^Q:61-1902,H:9-635^37.8%ID^E:8.6e-112^.^.
TRINITY_DN10631_c0_g1	502.746	2.88767	0.487732	5.9206	3.21e-09	4.75e-08	WP_034839078.1^WP_034839078.1^Q:45-507,H:28-497^57.4%ID^E:7.2e-192^.^.	DCE1_ARATH^DCE1_ARATH^Q:581-1987,H:16-446^35.232%ID^E:2.51e-81^RecName: Full=Glutamate decarboxylase 1;^Eukaryota; Viridiplantae; Streptophyta; Embryophyta; Tracheophyta; Spermatophyta; Magnoliopsida; eudicotyledons; Gunneridae; Pentapetalae; rosids; malvids; Brassicales; Brassicaceae; Camelineae; Arabidopsis	KAA8497031.1^KAA8497031.1^Q:485-1999,H:12-515^67%ID^E:4.1e-244^.^.
TRINITY_DN10633_c0_g1	27.617	8.38557	2.70446	3.10065	0.00193099	0.00760792	.	.	.
TRINITY_DN10633_c1_g1	290.022	2.50984	0.298932	8.39604	4.62e-17	1.82e-15	.	.	.
TRINITY_DN10633_c2_g1	103.104	3.38786	0.685186	4.94444	7.64e-07	7.57e-06	.	.	.
TRINITY_DN10633_c3_g1	11.8581	3.11025	1.04516	2.97585	0.00292177	0.0107956	.	.	.
TRINITY_DN10638_c0_g1	769.169	-1.77049	0.647618	-2.73385	0.00625976	0.0203523	XP_002990678.1^XP_002990678.1^Q:1-297,H:1-291^58.7%ID^E:2.4e-121^.^.	IMP4_BOVIN^IMP4_BOVIN^Q:74-940,H:12-291^54.828%ID^E:2.18e-109^RecName: Full=U3 small nucleolar ribonucleoprotein protein IMP4;^Eukaryota; Metazoa; Chordata; Craniata; Vertebrata; Euteleostomi; Mammalia; Eutheria; Laurasiatheria; Artiodactyla; Ruminantia; Pecora; Bovidae; Bovinae; Bos	XP_002990678.1^XP_002990678.1^Q:41-931,H:1-291^58.7%ID^E:2e-121^.^.
TRINITY_DN1063_c0_g1	494.455	-1.10073	0.330246	-3.33307	0.00085893	0.00387307	XP_028398170.1^XP_028398170.1^Q:1-505,H:2-506^78.4%ID^E:7.3e-296^.^.	RTCB_NEMVE^RTCB_NEMVE^Q:139-1653,H:1-505^77.228%ID^E:0^RecName: Full=RNA-splicing ligase RtcB homolog {ECO:0000255|HAMAP-Rule:MF_03144};^Eukaryota; Metazoa; Cnidaria; Anthozoa; Hexacorallia; Actiniaria; Edwardsiidae; Nematostella	XP_028398170.1^XP_028398170.1^Q:139-1653,H:2-506^78.4%ID^E:7.4e-293^.^.
TRINITY_DN1063_c1_g2	61.0408	-4.80293	0.514958	-9.32684	1.09e-20	5.85e-19	.	CDC42_ANOGA^CDC42_ANOGA^Q:883-539,H:2-94^39.655%ID^E:1.39e-27^RecName: Full=Cdc42 homolog;^Eukaryota; Metazoa; Ecdysozoa; Arthropoda; Hexapoda; Insecta; Pterygota; Neoptera; Endopterygota; Diptera; Nematocera; Culicoidea; Culicidae; Anophelinae; Anopheles`CDC42_ANOGA^CDC42_ANOGA^Q:479-336,H:97-144^47.917%ID^E:1.39e-27^RecName: Full=Cdc42 homolog;^Eukaryota; Metazoa; Ecdysozoa; Arthropoda; Hexapod…	XP_042253985.1^XP_042253985.1^Q:883-203,H:2-172^30.3%ID^E:3.6e-14^.^.
TRINITY_DN10640_c0_g1	1144.14	-1.50817	0.213494	-7.06423	1.62e-12	3.82e-11	XP_027051512.1^XP_027051512.1^Q:111-433,H:71-395^42%ID^E:1.6e-12^.^.	ARAT1_THELN^ARAT1_THELN^Q:429-1421,H:97-416^31.065%ID^E:3.58e-43^RecName: Full=Aromatic-amino-acid aminotransferase 1;^Archaea; Euryarchaeota; Thermococci; Thermococcales; Thermococcaceae; Thermococcus	TYZ57206.1^TYZ57206.1^Q:423-1406,H:86-407^38.6%ID^E:6.4e-57^.^.
TRINITY_DN10641_c0_g1	27.8781	1.79667	0.547557	3.28124	0.00103351	0.00452372	.	.	.
TRINITY_DN10642_c0_g1	620.396	1.24172	0.500952	2.47871	0.0131857	0.0382818	XP_026741127.1^XP_026741127.1^Q:1-510,H:3-508^46.9%ID^E:8.2e-160^.^.	AL3A2_RAT^AL3A2_RAT^Q:85-1407,H:7-447^48.753%ID^E:1.2e-147^RecName: Full=Aldehyde dehydrogenase family 3 member A2;^Eukaryota; Metazoa; Chordata; Craniata; Vertebrata; Euteleostomi; Mammalia; Eutheria; Euarchontoglires; Glires; Rodentia; Myomorpha; Muroidea; Muridae; Murinae; Rattus	RDD38919.1^RDD38919.1^Q:52-1431,H:4-463^48.9%ID^E:9.4e-161^.^.
TRINITY_DN10643_c0_g1	20.1033	-3.91917	0.971167	-4.03553	5.45e-05	0.000357653	.	.	.
TRINITY_DN10644_c0_g1	52.5399	1.26248	0.315604	4.00021	6.33e-05	0.000408214	XP_004354951.1^XP_004354951.1^Q:46-199,H:563-717^26.8%ID^E:7.4e-10^.^.	TMTC2_DROME^TMTC2_DROME^Q:133-726,H:575-742^25.5%ID^E:1.35e-06^RecName: Full=Protein O-mannosyl-transferase TMTC2 {ECO:0000250|UniProtKB:Q8N394};^Eukaryota; Metazoa; Ecdysozoa; Arthropoda; Hexapoda; Insecta; Pterygota; Neoptera; Endopterygota; Diptera; Brachycera; Muscomorpha; Ephydroidea; Drosophilidae; Drosophila; Sophophora	EJK50223.1^EJK50223.1^Q:127-468,H:515-632^37.3%ID^E:1e-13^.^.
TRINITY_DN10646_c0_g1	76.1152	-9.61433	1.21853	-7.89011	3.02e-15	1e-13	XP_001699262.1^XP_001699262.1^Q:12-222,H:5-218^37%ID^E:7.7e-33^.^.	GST1_ASCSU^GST1_ASCSU^Q:61-645,H:6-197^30.952%ID^E:5.5e-16^RecName: Full=Glutathione S-transferase 1;^Eukaryota; Metazoa; Ecdysozoa; Nematoda; Chromadorea; Rhabditida; Spirurina; Ascaridomorpha; Ascaridoidea; Ascarididae; Ascaris	GAX82607.1^GAX82607.1^Q:61-687,H:7-214^38.1%ID^E:2.6e-35^.^.
TRINITY_DN1064_c0_g2	123.277	-1.5008	0.273474	-5.48793	4.07e-08	5.04e-07	.	.	.
TRINITY_DN10656_c0_g1	14.5727	-7.22876	1.4343	-5.03994	4.66e-07	4.8e-06	XP_008615159.1^XP_008615159.1^Q:1-188,H:3-145^30.3%ID^E:9.9e-13^.^.	ELP4_DANRE^ELP4_DANRE^Q:72-446,H:24-146^34.328%ID^E:3.64e-12^RecName: Full=Elongator complex protein 4;^Eukaryota; Metazoa; Chordata; Craniata; Vertebrata; Euteleostomi; Actinopterygii; Neopterygii; Teleostei; Ostariophysi; Cypriniformes; Danionidae; Danioninae; Danio	RYH29025.1^RYH29025.1^Q:3-551,H:33-224^37.3%ID^E:1.8e-23^.^.
TRINITY_DN10657_c0_g1	131.502	1.47184	0.412478	3.56829	0.000359313	0.00184075	XP_004348546.1^XP_004348546.1^Q:1-132,H:2141-2258^31.1%ID^E:2.3e-12^.^.	WDFY3_MOUSE^WDFY3_MOUSE^Q:3-269,H:3162-3245^33.333%ID^E:5.29e-07^RecName: Full=WD repeat and FYVE domain-containing protein 3;^Eukaryota; Metazoa; Chordata; Craniata; Vertebrata; Euteleostomi; Mammalia; Eutheria; Euarchontoglires; Glires; Rodentia; Myomorpha; Muroidea; Muridae; Murinae; Mus; Mus	XP_004348546.1^XP_004348546.1^Q:3-398,H:2141-2258^31.1%ID^E:7.4e-12^.^.
TRINITY_DN10659_c0_g1	548.335	1.69614	0.313339	5.41312	6.19e-08	7.46e-07	XP_029190468.1^XP_029190468.1^Q:17-992,H:23-982^42.6%ID^E:1.8e-247^.^.	MA2B1_BOVIN^MA2B1_BOVIN^Q:123-3041,H:64-994^41.376%ID^E:0^RecName: Full=Lysosomal alpha-mannosidase;^Eukaryota; Metazoa; Chordata; Craniata; Vertebrata; Euteleostomi; Mammalia; Eutheria; Laurasiatheria; Artiodactyla; Ruminantia; Pecora; Bovidae; Bovinae; Bos	XP_029190468.1^XP_029190468.1^Q:99-3026,H:23-982^42.6%ID^E:4.8e-247^.^.
TRINITY_DN1065_c0_g1	3084.23	-1.8392	0.269748	-6.81821	9.22e-12	1.98e-10	.	.	.
TRINITY_DN10662_c0_g2	105.346	-2.43411	0.38945	-6.25013	4.1e-10	6.96e-09	.	.	.
TRINITY_DN1066_c0_g1	164.644	1.47566	0.215753	6.8396	7.94e-12	1.72e-10	XP_001744466.1^XP_001744466.1^Q:19-168,H:45-194^73.3%ID^E:5.5e-74^.^.	MB3R5_ARATH^MB3R5_ARATH^Q:140-619,H:64-224^67.081%ID^E:4.16e-66^RecName: Full=Transcription factor MYB3R-5 {ECO:0000303|PubMed:11597504};^Eukaryota; Viridiplantae; Streptophyta; Embryophyta; Tracheophyta; Spermatophyta; Magnoliopsida; eudicotyledons; Gunneridae; Pentapetalae; rosids; malvids; Brassicales; Brassicaceae; Camelineae; Arabidopsis	XP_001744466.1^XP_001744466.1^Q:179-628,H:45-194^73.3%ID^E:1.2e-72^.^.
TRINITY_DN1066_c0_g3	163.27	1.12602	0.281818	3.99557	6.45e-05	0.000414911	XP_001744466.1^XP_001744466.1^Q:15-166,H:43-194^65.1%ID^E:2.2e-70^.^.	MYBB_XENLA^MYBB_XENLA^Q:212-646,H:34-178^62.759%ID^E:1.67e-56^RecName: Full=Myb-related protein B;^Eukaryota; Metazoa; Chordata; Craniata; Vertebrata; Euteleostomi; Amphibia; Batrachia; Anura; Pipoidea; Pipidae; Xenopodinae; Xenopus; Xenopus	XP_001744466.1^XP_001744466.1^Q:206-661,H:43-194^65.1%ID^E:1.5e-68^.^.
TRINITY_DN10671_c0_g1	127.374	-1.66169	0.435256	-3.81772	0.000134691	0.000790886	.	.	.
TRINITY_DN10673_c0_g1	10.8832	-6.80841	1.44196	-4.72165	2.34e-06	2.12e-05	XP_009840046.1^XP_009840046.1^Q:90-636,H:73-620^68.7%ID^E:1.6e-263^.^.	RH35_ARATH^RH35_ARATH^Q:451-1944,H:91-590^64.343%ID^E:0^RecName: Full=DEAD-box ATP-dependent RNA helicase 35;^Eukaryota; Viridiplantae; Streptophyta; Embryophyta; Tracheophyta; Spermatophyta; Magnoliopsida; eudicotyledons; Gunneridae; Pentapetalae; rosids; malvids; Brassicales; Brassicaceae; Camelineae; Arabidopsis	KAG5187014.1^KAG5187014.1^Q:319-1947,H:33-575^71.8%ID^E:2.6e-286^.^.
TRINITY_DN10678_c0_g1	1902.82	-1.6461	0.483401	-3.40525	0.000661026	0.00309619	XP_004351610.1^XP_004351610.1^Q:1-495,H:262-770^48.1%ID^E:4.5e-145^.^.	SYQ_DICDI^SYQ_DICDI^Q:186-1736,H:258-775^47.909%ID^E:4.4e-154^RecName: Full=Probable glutamine--tRNA ligase;^Eukaryota; Amoebozoa; Evosea; Eumycetozoa; Dictyostelia; Dictyosteliales; Dictyosteliaceae; Dictyostelium	XP_004351610.1^XP_004351610.1^Q:90-1733,H:208-768^48.8%ID^E:8.1e-164^.^.
TRINITY_DN1067_c0_g1	3311.02	-4.95301	0.700682	-7.06884	1.56e-12	3.7e-11	.	.	.
TRINITY_DN10681_c0_g1	27.418	-8.14079	1.28908	-6.31519	2.7e-10	4.7e-09	XP_011402107.1^XP_011402107.1^Q:2-206,H:131-285^45.4%ID^E:7.1e-48^.^.	EI2BA_DICDI^EI2BA_DICDI^Q:1-615,H:156-320^46.341%ID^E:1.66e-50^RecName: Full=Translation initiation factor eIF-2B subunit alpha;^Eukaryota; Amoebozoa; Evosea; Eumycetozoa; Dictyostelia; Dictyosteliales; Dictyosteliaceae; Dictyostelium	KAG5181154.1^KAG5181154.1^Q:1-618,H:161-321^49%ID^E:1.8e-50^.^.
TRINITY_DN10694_c0_g1	68.7214	4.23122	0.753394	5.61622	1.95e-08	2.55e-07	XP_004341127.1^XP_004341127.1^Q:25-231,H:409-584^26.3%ID^E:1.7e-08^.^.	CPLA_DICDI^CPLA_DICDI^Q:5-349,H:416-528^32.759%ID^E:9.59e-09^RecName: Full=Putative calpain-like cysteine protease A;^Eukaryota; Amoebozoa; Evosea; Eumycetozoa; Dictyostelia; Dictyosteliales; Dictyosteliaceae; Dictyostelium	XP_004341127.1^XP_004341127.1^Q:74-694,H:409-584^26.3%ID^E:3.4e-08^.^.
TRINITY_DN10699_c0_g1	97.9993	1.75976	0.505281	3.48272	0.000496343	0.00242738	.	.	.
TRINITY_DN10700_c0_g1	79.2262	1.98547	0.284598	6.9764	3.03e-12	6.92e-11	XP_003292528.1^XP_003292528.1^Q:28-490,H:142-602^26.8%ID^E:2.7e-34^.^.	GEFD_DICDI^GEFD_DICDI^Q:780-1475,H:437-664^34.468%ID^E:6.89e-34^RecName: Full=Ras guanine nucleotide exchange factor D;^Eukaryota; Amoebozoa; Evosea; Eumycetozoa; Dictyostelia; Dictyosteliales; Dictyosteliaceae; Dictyostelium	KYR00396.1^KYR00396.1^Q:99-1481,H:1164-1640^28.2%ID^E:4e-42^.^.
TRINITY_DN10701_c0_g1	372.272	3.00268	0.512038	5.86417	4.51e-09	6.54e-08	XP_003062761.1^XP_003062761.1^Q:124-423,H:44-335^38.2%ID^E:3.5e-54^.^.	CCNB_DICDI^CCNB_DICDI^Q:303-1301,H:37-407^32.804%ID^E:7.45e-49^RecName: Full=G2/mitotic-specific cyclin-B;^Eukaryota; Amoebozoa; Evosea; Eumycetozoa; Dictyostelia; Dictyosteliales; Dictyosteliaceae; Dictyostelium	KAE9448656.1^KAE9448656.1^Q:558-1373,H:115-376^39.7%ID^E:1.3e-55^.^.
TRINITY_DN10702_c0_g1	14.3144	-7.2038	1.51026	-4.76992	1.84e-06	1.7e-05	.	.	.
TRINITY_DN10703_c0_g1	10.2366	-6.7189	1.4711	-4.56726	4.94e-06	4.16e-05	XP_025166570.1^XP_025166570.1^Q:1-272,H:417-670^44.9%ID^E:1.9e-55^.^.	CRN_DROME^CRN_DROME^Q:1-924,H:375-667^49.026%ID^E:1.68e-95^RecName: Full=Protein crooked neck;^Eukaryota; Metazoa; Ecdysozoa; Arthropoda; Hexapoda; Insecta; Pterygota; Neoptera; Endopterygota; Diptera; Brachycera; Muscomorpha; Ephydroidea; Drosophilidae; Drosophila; Sophophora`CRN_DROME^CRN_DROME^Q:13-561,H:120-301^25.134%ID^E:4.65e-10^RecName: Full=Protein crooked neck;^Eukaryota; Metazoa; Ecdys…	PIK60199.1^PIK60199.1^Q:4-933,H:132-419^44.2%ID^E:2.4e-77^.^.
TRINITY_DN10706_c0_g1	22.2959	2.39147	0.618711	3.86524	0.00011098	0.000667922	XP_004335349.1^XP_004335349.1^Q:53-326,H:184-476^34.8%ID^E:7.6e-40^.^.	TB10B_HUMAN^TB10B_HUMAN^Q:74-805,H:305-548^32.271%ID^E:2.04e-26^RecName: Full=TBC1 domain family member 10B;^Eukaryota; Metazoa; Chordata; Craniata; Vertebrata; Euteleostomi; Mammalia; Eutheria; Euarchontoglires; Primates; Haplorrhini; Catarrhini; Hominidae; Homo	PRP81138.1^PRP81138.1^Q:68-979,H:74-382^33.7%ID^E:2.3e-42^.^.
TRINITY_DN10709_c0_g1	165.051	1.14375	0.412549	2.7724	0.00556448	0.0185061	.	.	.
TRINITY_DN10710_c0_g1	23.1092	-7.89472	1.30699	-6.04039	1.54e-09	2.4e-08	.	.	.
TRINITY_DN10711_c0_g1	44.4434	1.03132	0.327298	3.15102	0.00162704	0.00658993	XP_002150680.1^XP_002150680.1^Q:81-249,H:97-280^29.3%ID^E:6.9e-10^.^.	.	CAF1198181.1^CAF1198181.1^Q:295-750,H:104-255^27.9%ID^E:5.1e-11^.^.
TRINITY_DN10714_c0_g1	46.9004	1.12968	0.344313	3.28097	0.00103449	0.00452653	.	.	.
TRINITY_DN10715_c0_g1	11.5039	-3.31165	0.945474	-3.50264	0.00046068	0.00227299	XP_020616294.1^XP_020616294.1^Q:183-403,H:295-520^35.3%ID^E:1.1e-20^.^.	S39A7_DANRE^S39A7_DANRE^Q:839-1378,H:115-318^29.808%ID^E:2.02e-10^RecName: Full=Zinc transporter Slc39a7;^Eukaryota; Metazoa; Chordata; Craniata; Vertebrata; Euteleostomi; Actinopterygii; Neopterygii; Teleostei; Ostariophysi; Cypriniformes; Danionidae; Danioninae; Danio	XP_020616294.1^XP_020616294.1^Q:548-1210,H:295-520^35.3%ID^E:2.3e-20^.^.
TRINITY_DN10715_c1_g1	11.8798	-6.93401	1.47852	-4.68983	2.73e-06	2.44e-05	.	.	.
TRINITY_DN10715_c2_g1	10.7155	-3.80928	1.43166	-2.66075	0.00779678	0.0245137	.	S39AA_MOUSE^S39AA_MOUSE^Q:3-206,H:724-791^45.588%ID^E:2.37e-12^RecName: Full=Zinc transporter ZIP10;^Eukaryota; Metazoa; Chordata; Craniata; Vertebrata; Euteleostomi; Mammalia; Eutheria; Euarchontoglires; Glires; Rodentia; Myomorpha; Muroidea; Muridae; Murinae; Mus; Mus	XP_041045602.1^XP_041045602.1^Q:3-284,H:615-714^46%ID^E:9.9e-11^.^.
TRINITY_DN10717_c0_g1	21.4922	-7.79057	1.40093	-5.56098	2.68e-08	3.43e-07	XP_012196998.1^XP_012196998.1^Q:10-234,H:9-222^55.1%ID^E:2e-80^.^.	.	OQR98180.1^OQR98180.1^Q:17-703,H:1-218^53.7%ID^E:1e-82^.^.
TRINITY_DN10718_c0_g1	23.3932	-7.91166	1.30891	-6.04449	1.5e-09	2.34e-08	XP_008875564.1^XP_008875564.1^Q:3-285,H:4-287^60.6%ID^E:4.6e-112^.^.	NADC_NEMVE^NADC_NEMVE^Q:56-883,H:19-289^55.072%ID^E:2.81e-94^RecName: Full=Nicotinate-nucleotide pyrophosphorylase [carboxylating];^Eukaryota; Metazoa; Cnidaria; Anthozoa; Hexacorallia; Actiniaria; Edwardsiidae; Nematostella	RLN92354.1^RLN92354.1^Q:35-886,H:5-289^61.4%ID^E:3.2e-114^.^.
TRINITY_DN10721_c0_g1	127.411	1.06667	0.212499	5.01963	5.18e-07	5.28e-06	XP_019855988.1^XP_019855988.1^Q:84-420,H:439-771^38.8%ID^E:1.5e-77^.^.	HIF1N_DANRE^HIF1N_DANRE^Q:481-768,H:173-269^42.268%ID^E:1.16e-15^RecName: Full=Hypoxia-inducible factor 1-alpha inhibitor;^Eukaryota; Metazoa; Chordata; Craniata; Vertebrata; Euteleostomi; Actinopterygii; Neopterygii; Teleostei; Ostariophysi; Cypriniformes; Danionidae; Danioninae; Danio	XP_019855988.1^XP_019855988.1^Q:310-1320,H:439-771^38.8%ID^E:4.5e-77^.^.
TRINITY_DN10722_c0_g1	775.659	1.16072	0.330993	3.50678	0.000453566	0.00224359	XP_028888038.1^XP_028888038.1^Q:20-458,H:48-526^48.6%ID^E:2.1e-159^.^.	PP2BA_DICDI^PP2BA_DICDI^Q:18-1421,H:33-519^47.862%ID^E:1.06e-153^RecName: Full=Serine/threonine-protein phosphatase 2B catalytic subunit;^Eukaryota; Amoebozoa; Evosea; Eumycetozoa; Dictyostelia; Dictyosteliales; Dictyosteliaceae; Dictyostelium	PSK76911.1^PSK76911.1^Q:114-1430,H:48-526^48.6%ID^E:4.9e-159^.^.
TRINITY_DN10723_c0_g1	17.5897	-7.49935	1.38403	-5.41847	6.01e-08	7.25e-07	.	.	.
TRINITY_DN10725_c0_g1	35.5052	-1.61906	0.606446	-2.66975	0.00759081	0.0239802	WP_158978711.1^WP_158978711.1^Q:14-177,H:5-151^35.7%ID^E:1.3e-14^.^.	CRYM_RAT^CRYM_RAT^Q:79-537,H:3-150^33.529%ID^E:1.19e-07^RecName: Full=Ketimine reductase mu-crystallin;^Eukaryota; Metazoa; Chordata; Craniata; Vertebrata; Euteleostomi; Mammalia; Eutheria; Euarchontoglires; Glires; Rodentia; Myomorpha; Muroidea; Muridae; Murinae; Rattus	MBI3761250.1^MBI3761250.1^Q:79-537,H:10-144^39.5%ID^E:1.7e-18^.^.
TRINITY_DN10725_c0_g2	59.6733	-3.47228	0.415184	-8.36324	6.1e-17	2.38e-15	WP_012772606.1^WP_012772606.1^Q:3-229,H:101-265^32.6%ID^E:1e-19^.^.	CRYM_MOUSE^CRYM_MOUSE^Q:276-70,H:188-255^46.377%ID^E:5.68e-11^RecName: Full=Ketimine reductase mu-crystallin;^Eukaryota; Metazoa; Chordata; Craniata; Vertebrata; Euteleostomi; Mammalia; Eutheria; Euarchontoglires; Glires; Rodentia; Myomorpha; Muroidea; Muridae; Murinae; Mus; Mus	WP_012772606.1^WP_012772606.1^Q:804-28,H:71-265^32.7%ID^E:5.9e-22^.^.
TRINITY_DN10726_c0_g1	8.09194	-6.38035	1.72196	-3.70529	0.000211153	0.00116646	.	.	.
TRINITY_DN10726_c0_g2	6.79329	-6.12712	1.61487	-3.79419	0.000148127	0.000858835	XP_005785684.1^XP_005785684.1^Q:3-76,H:2-84^57.8%ID^E:5.3e-17^.^.	ATX3_CHICK^ATX3_CHICK^Q:130-345,H:4-85^47.561%ID^E:2.84e-13^RecName: Full=Ataxin-3;^Eukaryota; Metazoa; Chordata; Craniata; Vertebrata; Euteleostomi; Archelosauria; Archosauria; Dinosauria; Saurischia; Theropoda; Coelurosauria; Aves; Neognathae; Galloanserae; Galliformes; Phasianidae; Phasianinae; Gallus	RYH28609.1^RYH28609.1^Q:118-420,H:14-113^60.4%ID^E:3.2e-30^.^.
TRINITY_DN10726_c0_g3	11.7469	-6.91883	1.43028	-4.83738	1.32e-06	1.25e-05	XP_009537814.1^XP_009537814.1^Q:20-416,H:29-440^50%ID^E:4.5e-134^.^.	EHD1_ARATH^EHD1_ARATH^Q:269-1393,H:158-536^49.077%ID^E:3.35e-129^RecName: Full=EH domain-containing protein 1 {ECO:0000303|PubMed:18547399};^Eukaryota; Viridiplantae; Streptophyta; Embryophyta; Tracheophyta; Spermatophyta; Magnoliopsida; eudicotyledons; Gunneridae; Pentapetalae; rosids; malvids; Brassicales; Brassicaceae; Camelineae; Arabidopsis	RYG68936.1^RYG68936.1^Q:227-1609,H:27-486^66.7%ID^E:1.4e-208^.^.
TRINITY_DN10727_c0_g1	3.20464	-5.04251	2.13169	-2.3655	0.0180057	0.0498424	.	.	.
TRINITY_DN10729_c0_g1	158.405	-3.78748	0.345103	-10.9749	5.05e-28	4.1e-26	XP_018290059.1^XP_018290059.1^Q:10-188,H:292-438^35.2%ID^E:1.8e-23^.^.	.	CAE8642512.1^CAE8642512.1^Q:3-593,H:345-517^35%ID^E:4.6e-34^.^.
TRINITY_DN10731_c0_g1	25.6888	-8.04719	1.29021	-6.23713	4.46e-10	7.53e-09	.	.	OYW96004.1^OYW96004.1^Q:396-911,H:8-186^26.8%ID^E:6.5e-12^.^.
TRINITY_DN10733_c0_g2	10.051	3.1285	0.926405	3.37703	0.000732727	0.00338382	.	.	.
TRINITY_DN10734_c0_g1	98.9405	2.06348	0.310039	6.65554	2.82e-11	5.66e-10	XP_004352078.1^XP_004352078.1^Q:308-804,H:9-472^31.6%ID^E:9.8e-73^.^.	LCAT2_ARATH^LCAT2_ARATH^Q:1234-1845,H:89-294^33.173%ID^E:1.08e-25^RecName: Full=Phospholipid--sterol O-acyltransferase;^Eukaryota; Viridiplantae; Streptophyta; Embryophyta; Tracheophyta; Spermatophyta; Magnoliopsida; eudicotyledons; Gunneridae; Pentapetalae; rosids; malvids; Brassicales; Brassicaceae; Camelineae; Arabidopsis	XP_004352078.1^XP_004352078.1^Q:922-2412,H:9-472^31.6%ID^E:3.1e-72^.^.
TRINITY_DN10734_c1_g1	93.8446	-2.26947	0.452172	-5.01904	5.19e-07	5.3e-06	.	.	.
TRINITY_DN10734_c2_g1	51.6729	2.39887	0.602419	3.98206	6.83e-05	0.000435875	.	.	.
TRINITY_DN10735_c0_g1	20.0236	-7.68852	1.36326	-5.63981	1.7e-08	2.25e-07	.	.	RYG70223.1^RYG70223.1^Q:1-258,H:3130-3215^66.3%ID^E:1.4e-20^.^.
TRINITY_DN10736_c0_g1	173.486	-1.06911	0.368809	-2.89883	0.00374561	0.0132933	XP_034539994.1^XP_034539994.1^Q:1-88,H:16-103^48.9%ID^E:2.7e-20^.^.	CDC42_SCHPO^CDC42_SCHPO^Q:317-577,H:97-181^45.455%ID^E:5.65e-33^RecName: Full=Cell division control protein 42 homolog;^Eukaryota; Fungi; Dikarya; Ascomycota; Taphrinomycotina; Schizosaccharomycetes; Schizosaccharomycetales; Schizosaccharomycetaceae; Schizosaccharomyces`CDC42_SCHPO^CDC42_SCHPO^Q:3-239,H:16-94^48.101%ID^E:5.65e-33^RecName: Full=Cell division control protein 42 homolog;^Eukaryota; …	XP_042240226.1^XP_042240226.1^Q:3-236,H:22-99^53.8%ID^E:1.5e-20^.^.
TRINITY_DN10738_c1_g1	175.688	-1.55248	0.521059	-2.97948	0.00288741	0.010689	.	.	.
TRINITY_DN10738_c2_g1	93.4576	1.79281	0.33515	5.34927	8.83e-08	1.04e-06	XP_005831621.1^XP_005831621.1^Q:108-460,H:240-541^21.5%ID^E:2.8e-08^.^.	.	KAG0021427.1^KAG0021427.1^Q:633-1448,H:230-413^23.5%ID^E:2.1e-08^.^.
TRINITY_DN10739_c0_g1	268.022	1.06861	0.196402	5.44091	5.3e-08	6.45e-07	WP_164188180.1^WP_164188180.1^Q:24-255,H:14-251^31.9%ID^E:1.5e-14^.^.	.	AYV82652.1^AYV82652.1^Q:136-759,H:53-271^31.4%ID^E:9.8e-16^.^.
TRINITY_DN10740_c0_g1	82.5413	1.33297	0.469041	2.84191	0.00448438	0.0154413	XP_023215125.1^XP_023215125.1^Q:11-148,H:4-142^45%ID^E:1.6e-29^.^.	YDJC_DANRE^YDJC_DANRE^Q:75-548,H:8-163^37.736%ID^E:2.34e-28^RecName: Full=Carbohydrate deacetylase {ECO:0000250|UniProtKB:Q53WD3};^Eukaryota; Metazoa; Chordata; Craniata; Vertebrata; Euteleostomi; Actinopterygii; Neopterygii; Teleostei; Ostariophysi; Cypriniformes; Danionidae; Danioninae; Danio	XP_041348994.1^XP_041348994.1^Q:69-608,H:5-186^38.9%ID^E:1.3e-29^.^.
TRINITY_DN10742_c0_g1	9.80089	-6.65774	1.48922	-4.47064	7.8e-06	6.29e-05	.	.	RYG61912.1^RYG61912.1^Q:916-1263,H:70-183^33.6%ID^E:1.2e-06^.^.
TRINITY_DN10743_c0_g1	40.6285	-5.49965	0.773401	-7.111	1.15e-12	2.78e-11	.	.	.
TRINITY_DN10744_c0_g1	60.3627	-1.25563	0.331981	-3.78224	0.00015542	0.000895774	.	.	.
TRINITY_DN10746_c0_g1	13.3598	-7.10467	1.3978	-5.08274	3.72e-07	3.9e-06	XP_012749276.1^XP_012749276.1^Q:12-281,H:15-292^37.1%ID^E:1.8e-50^.^.	STK16_RAT^STK16_RAT^Q:192-1055,H:10-293^34.364%ID^E:4.04e-46^RecName: Full=Serine/threonine-protein kinase 16;^Eukaryota; Metazoa; Chordata; Craniata; Vertebrata; Euteleostomi; Mammalia; Eutheria; Euarchontoglires; Glires; Rodentia; Myomorpha; Muroidea; Muridae; Murinae; Rattus	RYG65937.1^RYG65937.1^Q:174-944,H:1-257^54.9%ID^E:2.8e-90^.^.
TRINITY_DN10747_c0_g1	833.24	1.2253	0.409581	2.9916	0.0027752	0.0103467	.	.	.
TRINITY_DN10747_c1_g1	115.892	10.4546	1.26817	8.24382	1.67e-16	6.25e-15	.	.	.
TRINITY_DN1074_c0_g1	259.174	-2.34481	0.735981	-3.18596	0.00144273	0.00597303	XP_005649113.1^XP_005649113.1^Q:3-132,H:768-862^30.8%ID^E:2.8e-07^.^.	VAR3_ARATH^VAR3_ARATH^Q:120-332,H:275-332^35.211%ID^E:1.31e-06^RecName: Full=Zinc finger protein VAR3, chloroplastic {ECO:0000305};^Eukaryota; Viridiplantae; Streptophyta; Embryophyta; Tracheophyta; Spermatophyta; Magnoliopsida; eudicotyledons; Gunneridae; Pentapetalae; rosids; malvids; Brassicales; Brassicaceae; Camelineae; Arabidopsis	CAE7705430.1^CAE7705430.1^Q:111-503,H:5-95^31.6%ID^E:6.8e-12^.^.
TRINITY_DN10750_c0_g1	353.095	-1.37628	0.173038	-7.95364	1.81e-15	6.13e-14	.	.	.
TRINITY_DN10751_c0_g1	8.86561	-6.51312	1.82663	-3.56564	0.000362972	0.00185661	.	.	.
TRINITY_DN10755_c1_g2	353.436	1.78379	0.633802	2.81442	0.00488646	0.0165851	.	.	.
TRINITY_DN10755_c1_g4	71.66	1.43658	0.60667	2.36798	0.0178856	0.0496017	.	.	.
TRINITY_DN10758_c0_g1	27.3544	-8.1378	1.29833	-6.26787	3.66e-10	6.25e-09	XP_008606310.1^XP_008606310.1^Q:139-1959,H:1008-2734^36.9%ID^E:1.29999999999998e-311^.^.	ILA_ARATH^ILA_ARATH^Q:1286-5194,H:1252-2511^39.666%ID^E:0^RecName: Full=Protein ILITYHIA {ECO:0000312|EMBL:AEE34290.1};^Eukaryota; Viridiplantae; Streptophyta; Embryophyta; Tracheophyta; Spermatophyta; Magnoliopsida; eudicotyledons; Gunneridae; Pentapetalae; rosids; malvids; Brassicales; Brassicaceae; Camelineae; Arabidopsis	CAB1117349.1^CAB1117349.1^Q:413-5095,H:788-2292^44.1%ID^E:0^.^.
TRINITY_DN10759_c0_g1	44.9567	-1.44128	0.389233	-3.70288	0.000213164	0.001176	XP_020860189.1^XP_020860189.1^Q:11-193,H:172-354^38.3%ID^E:8.3e-25^.^.	STR6_ARATH^STR6_ARATH^Q:570-1007,H:184-312^37.162%ID^E:6.6e-33^RecName: Full=Rhodanese-like domain-containing protein 6;^Eukaryota; Viridiplantae; Streptophyta; Embryophyta; Tracheophyta; Spermatophyta; Magnoliopsida; eudicotyledons; Gunneridae; Pentapetalae; rosids; malvids; Brassicales; Brassicaceae; Camelineae; Arabidopsis`STR6_ARATH^STR6_ARATH^Q:38-499,H:22-190^35.057%ID^E:6.6e-33^RecName: Fu…	CAB3267318.1^CAB3267318.1^Q:558-1013,H:254-386^43.8%ID^E:1.9e-31^.^.
TRINITY_DN10760_c0_g2	26.9423	1.69664	0.703971	2.4101	0.015948	0.0450199	.	.	.
TRINITY_DN10760_c1_g1	49.5861	-3.5515	0.550328	-6.45342	1.09e-10	2.02e-09	.	.	.
TRINITY_DN10761_c0_g1	47.3444	-2.66699	1.09922	-2.42627	0.0152551	0.0433844	.	CCNC_DICDI^CCNC_DICDI^Q:20-778,H:1-237^29.389%ID^E:2.95e-32^RecName: Full=Cyclin-C;^Eukaryota; Amoebozoa; Evosea; Eumycetozoa; Dictyostelia; Dictyosteliales; Dictyosteliaceae; Dictyostelium	XP_035662259.1^XP_035662259.1^Q:20-766,H:1-243^31.8%ID^E:2.6e-30^.^.
TRINITY_DN10763_c0_g1	310.937	-1.07571	0.365698	-2.94151	0.00326613	0.0118442	.	.	.
TRINITY_DN10764_c0_g1	19.5641	-7.65425	1.33015	-5.75441	8.69e-09	1.21e-07	.	.	.
TRINITY_DN10765_c0_g1	11.1062	-6.83972	1.63907	-4.17293	3.01e-05	0.00021066	.	.	.
TRINITY_DN10769_c0_g1	21.9611	-7.82096	1.32459	-5.90442	3.54e-09	5.21e-08	XP_008876957.1^XP_008876957.1^Q:4-538,H:3-541^71.9%ID^E:1.3e-269^.^.	TCPA_ARATH^TCPA_ARATH^Q:74-1654,H:10-536^63.826%ID^E:0^RecName: Full=T-complex protein 1 subunit alpha {ECO:0000303|PubMed:11599560};^Eukaryota; Viridiplantae; Streptophyta; Embryophyta; Tracheophyta; Spermatophyta; Magnoliopsida; eudicotyledons; Gunneridae; Pentapetalae; rosids; malvids; Brassicales; Brassicaceae; Camelineae; Arabidopsis	XP_008876957.1^XP_008876957.1^Q:68-1672,H:3-541^71.9%ID^E:2.2e-268^.^.
TRINITY_DN1076_c0_g1	1857.06	2.24898	0.131337	17.1237	9.88e-66	3.01e-63	.	.	.
TRINITY_DN1076_c2_g1	7.62086	-6.29401	1.54987	-4.061	4.89e-05	0.000324679	XP_012202433.1^XP_012202433.1^Q:1-138,H:1-138^57.7%ID^E:6.3e-45^.^.	LYAR_MOUSE^LYAR_MOUSE^Q:14-487,H:1-157^39.752%ID^E:8.11e-34^RecName: Full=Cell growth-regulating nucleolar protein;^Eukaryota; Metazoa; Chordata; Craniata; Vertebrata; Euteleostomi; Mammalia; Eutheria; Euarchontoglires; Glires; Rodentia; Myomorpha; Muroidea; Muridae; Murinae; Mus; Mus	KAG5190112.1^KAG5190112.1^Q:14-460,H:1-153^54.5%ID^E:1.1e-48^.^.
TRINITY_DN1076_c4_g1	3185.79	1.79407	0.320096	5.60477	2.09e-08	2.72e-07	.	.	.
TRINITY_DN10771_c1_g1	65.8269	1.73473	0.406434	4.26817	1.97e-05	0.000144727	.	.	.
TRINITY_DN10772_c0_g2	1081.54	-1.10494	0.0920544	-12.0031	3.42e-33	3.77e-31	XP_034331987.1^XP_034331987.1^Q:27-74,H:141-188^66.7%ID^E:2.1e-13^.^.	WASC3_DANRE^WASC3_DANRE^Q:65-214,H:128-177^54%ID^E:8.95e-12^RecName: Full=WASH complex subunit 3 {ECO:0000250|UniProtKB:Q9Y3C0};^Eukaryota; Metazoa; Chordata; Craniata; Vertebrata; Euteleostomi; Actinopterygii; Neopterygii; Teleostei; Ostariophysi; Cypriniformes; Danionidae; Danioninae; Danio	EPB65310.1^EPB65310.1^Q:80-214,H:84-128^75.6%ID^E:7.7e-15^.^.
TRINITY_DN10773_c0_g1	37.8713	-8.60735	1.25975	-6.83258	8.34e-12	1.8e-10	XP_008866315.1^XP_008866315.1^Q:18-394,H:10-377^65.2%ID^E:8.4e-172^.^.	MAP11_DICDI^MAP11_DICDI^Q:84-1184,H:6-364^56.098%ID^E:3.1e-148^RecName: Full=Methionine aminopeptidase 1 {ECO:0000255|HAMAP-Rule:MF_03174};^Eukaryota; Amoebozoa; Evosea; Eumycetozoa; Dictyostelia; Dictyosteliales; Dictyosteliaceae; Dictyostelium	KAG5192994.1^KAG5192994.1^Q:84-1214,H:5-375^64.7%ID^E:8.6e-177^.^.
TRINITY_DN10774_c0_g1	19.187	-7.62574	1.33141	-5.72755	1.02e-08	1.4e-07	XP_012199299.1^XP_012199299.1^Q:47-234,H:58-250^29.4%ID^E:3.3e-12^.^.	.	RYH23643.1^RYH23643.1^Q:52-642,H:14-210^34.3%ID^E:1.8e-23^.^.
TRINITY_DN10776_c0_g1	43.0436	-8.79217	1.25168	-7.02427	2.15e-12	5.03e-11	XP_005830504.1^XP_005830504.1^Q:11-263,H:88-343^53.8%ID^E:1.3e-74^.^.	RDH12_MOUSE^RDH12_MOUSE^Q:124-987,H:37-309^39.31%ID^E:3.28e-50^RecName: Full=Retinol dehydrogenase 12;^Eukaryota; Metazoa; Chordata; Craniata; Vertebrata; Euteleostomi; Mammalia; Eutheria; Euarchontoglires; Glires; Rodentia; Myomorpha; Muroidea; Muridae; Murinae; Mus; Mus	RYH20894.1^RYH20894.1^Q:172-1020,H:12-294^66.2%ID^E:4.6e-124^.^.
TRINITY_DN10777_c0_g1	37.5484	2.78074	0.61977	4.48674	7.23e-06	5.88e-05	.	.	.
TRINITY_DN10780_c0_g1	25.8846	-8.05793	1.29786	-6.20862	5.35e-10	8.92e-09	XP_008907079.1^XP_008907079.1^Q:11-376,H:10-338^59.3%ID^E:8.2e-144^.^.	NBP35_ARATH^NBP35_ARATH^Q:88-1194,H:11-346^54.054%ID^E:1.2e-115^RecName: Full=Cytosolic Fe-S cluster assembly factor NBP35 {ECO:0000255|HAMAP-Rule:MF_03038};^Eukaryota; Viridiplantae; Streptophyta; Embryophyta; Tracheophyta; Spermatophyta; Magnoliopsida; eudicotyledons; Gunneridae; Pentapetalae; rosids; malvids; Brassicales; Brassicaceae; Camelineae; Arabidopsis	KAG5189034.1^KAG5189034.1^Q:58-1206,H:1-345^57.4%ID^E:1.2e-145^.^.
TRINITY_DN10785_c0_g1	98.9366	-9.02865	1.21111	-7.45485	9e-14	2.49e-12	XP_035292370.1^XP_035292370.1^Q:6-400,H:5-397^61.8%ID^E:1.4e-169^.^.	THIM_HUMAN^THIM_HUMAN^Q:46-1167,H:5-376^57.754%ID^E:5.43e-160^RecName: Full=3-ketoacyl-CoA thiolase, mitochondrial {ECO:0000305};^Eukaryota; Metazoa; Chordata; Craniata; Vertebrata; Euteleostomi; Mammalia; Eutheria; Euarchontoglires; Primates; Haplorrhini; Catarrhini; Hominidae; Homo	RYH27250.1^RYH27250.1^Q:31-1233,H:1-401^72.3%ID^E:8e-208^.^.
TRINITY_DN10786_c0_g1	23.3794	-7.91089	1.30405	-6.06641	1.31e-09	2.06e-08	XP_008909753.1^XP_008909753.1^Q:21-335,H:47-352^36.6%ID^E:1.9e-45^.^.	CIPK9_ORYSJ^CIPK9_ORYSJ^Q:339-1133,H:47-291^31.227%ID^E:2.17e-23^RecName: Full=CBL-interacting protein kinase 9;^Eukaryota; Viridiplantae; Streptophyta; Embryophyta; Tracheophyta; Spermatophyta; Magnoliopsida; Liliopsida; Poales; Poaceae; BOP clade; Oryzoideae; Oryzeae; Oryzinae; Oryza; Oryza sativa	OQR87960.1^OQR87960.1^Q:162-1106,H:45-352^38.6%ID^E:9.9e-49^.^.
TRINITY_DN10789_c0_g1	42.4165	-8.77189	1.28163	-6.84432	7.68e-12	1.67e-10	.	.	.
TRINITY_DN10791_c0_g1	6.28442	-6.01572	1.6214	-3.7102	0.000207094	0.00114721	XP_012210821.1^XP_012210821.1^Q:1-699,H:147-892^45.2%ID^E:7.3e-183^.^.	.	XP_012210821.1^XP_012210821.1^Q:1-2199,H:113-892^46.3%ID^E:1.2e-198^.^.
TRINITY_DN10791_c0_g2	5.95702	-5.93902	1.6496	-3.60027	0.000317885	0.00165926	XP_008875415.1^XP_008875415.1^Q:1-110,H:153-262^82.7%ID^E:4.6e-57^.^.	KN14B_ORYSJ^KN14B_ORYSJ^Q:46-270,H:234-312^25.316%ID^E:1.59e-06^RecName: Full=Kinesin-like protein KIN-14B {ECO:0000305};^Eukaryota; Viridiplantae; Streptophyta; Embryophyta; Tracheophyta; Spermatophyta; Magnoliopsida; Liliopsida; Poales; Poaceae; BOP clade; Oryzoideae; Oryzeae; Oryzinae; Oryza; Oryza sativa	RYG64193.1^RYG64193.1^Q:1-330,H:8-117^92.7%ID^E:7.1e-71^.^.
TRINITY_DN10792_c0_g1	12930.1	1.25427	0.0871486	14.3923	5.79e-47	1.06e-44	XP_027483001.1^XP_027483001.1^Q:40-256,H:2-216^35.9%ID^E:1.1e-30^.^.	VATE_DICDI^VATE_DICDI^Q:127-768,H:1-223^37.054%ID^E:6.81e-25^RecName: Full=V-type proton ATPase subunit E;^Eukaryota; Amoebozoa; Evosea; Eumycetozoa; Dictyostelia; Dictyosteliales; Dictyosteliaceae; Dictyostelium	XP_027483001.1^XP_027483001.1^Q:118-768,H:2-216^35.9%ID^E:6.5e-31^.^.
TRINITY_DN10793_c0_g1	1784.99	-14.166	1.18615	-11.9428	7.08e-33	7.63e-31	.	.	RYH00022.1^RYH00022.1^Q:51-338,H:1-98^48%ID^E:1.7e-11^.^.
TRINITY_DN1079_c0_g1	142.316	1.25439	0.326762	3.83884	0.000123618	0.000733822	XP_002965797.1^XP_002965797.1^Q:47-358,H:46-360^34.9%ID^E:2.1e-54^.^.	CSN3_ARATH^CSN3_ARATH^Q:191-1129,H:52-362^30.094%ID^E:2.39e-36^RecName: Full=COP9 signalosome complex subunit 3;^Eukaryota; Viridiplantae; Streptophyta; Embryophyta; Tracheophyta; Spermatophyta; Magnoliopsida; eudicotyledons; Gunneridae; Pentapetalae; rosids; malvids; Brassicales; Brassicaceae; Camelineae; Arabidopsis	XP_002965797.1^XP_002965797.1^Q:194-1129,H:46-360^34.9%ID^E:7.3e-54^.^.
TRINITY_DN107_c1_g1	87.0496	-4.08903	0.986115	-4.14661	3.37e-05	0.000233789	.	.	.
TRINITY_DN107_c2_g2	154.888	-4.61238	0.973539	-4.73775	2.16e-06	1.96e-05	.	.	.
TRINITY_DN10800_c1_g1	83.9796	-1.14887	0.406475	-2.82642	0.00470708	0.0160978	.	.	.
TRINITY_DN10800_c2_g2	712.812	1.73453	0.190972	9.08265	1.06e-19	5.26e-18	XP_002507040.1^XP_002507040.1^Q:4-129,H:8-124^38.1%ID^E:1.8e-18^.^.	UB2V2_RAT^UB2V2_RAT^Q:81-473,H:3-123^35.606%ID^E:1.32e-16^RecName: Full=Ubiquitin-conjugating enzyme E2 variant 2;^Eukaryota; Metazoa; Chordata; Craniata; Vertebrata; Euteleostomi; Mammalia; Eutheria; Euarchontoglires; Glires; Rodentia; Myomorpha; Muroidea; Muridae; Murinae; Rattus	XP_002507040.1^XP_002507040.1^Q:93-470,H:8-124^38.1%ID^E:4.8e-17^.^.
TRINITY_DN10801_c0_g1	81.5697	4.63948	0.677848	6.84443	7.68e-12	1.67e-10	.	.	.
TRINITY_DN10802_c2_g1	410.031	2.46649	0.383401	6.43317	1.25e-10	2.29e-09	XP_004352075.1^XP_004352075.1^Q:59-535,H:97-595^47.4%ID^E:1.9e-129^.^.	OSM1_YEAST^OSM1_YEAST^Q:263-1600,H:61-496^37.983%ID^E:3.45e-76^RecName: Full=Fumarate reductase 2;^Eukaryota; Fungi; Dikarya; Ascomycota; Saccharomycotina; Saccharomycetes; Saccharomycetales; Saccharomycetaceae; Saccharomyces	XP_004352075.1^XP_004352075.1^Q:176-1606,H:97-595^47.4%ID^E:2.3e-129^.^.
TRINITY_DN10802_c3_g1	19.4279	1.61393	0.551283	2.92759	0.00341596	0.0123031	.	.	.
TRINITY_DN10802_c4_g1	73.3177	1.89875	0.423686	4.4815	7.41e-06	6.02e-05	XP_013388428.1^XP_013388428.1^Q:198-312,H:969-1097^31.5%ID^E:3.8e-08^.^.	UBP12_ARATH^UBP12_ARATH^Q:664-885,H:1012-1090^34.177%ID^E:1.88e-07^RecName: Full=Ubiquitin C-terminal hydrolase 12 {ECO:0000303|PubMed:11115897};^Eukaryota; Viridiplantae; Streptophyta; Embryophyta; Tracheophyta; Spermatophyta; Magnoliopsida; eudicotyledons; Gunneridae; Pentapetalae; rosids; malvids; Brassicales; Brassicaceae; Camelineae; Arabidopsis	VDM43307.1^VDM43307.1^Q:592-897,H:987-1095^33.6%ID^E:1.1e-07^.^.
TRINITY_DN10802_c7_g1	82.487	1.96205	0.599544	3.27257	0.00106574	0.00463911	.	.	.
TRINITY_DN10803_c0_g1	793.987	1.67852	0.10975	15.294	8.38e-53	1.83e-50	XP_002295393.1^XP_002295393.1^Q:17-368,H:457-810^45.2%ID^E:2.5e-86^.^.	PSA_MOUSE^PSA_MOUSE^Q:107-1096,H:579-901^31.818%ID^E:9.5e-43^RecName: Full=Puromycin-sensitive aminopeptidase;^Eukaryota; Metazoa; Chordata; Craniata; Vertebrata; Euteleostomi; Mammalia; Eutheria; Euarchontoglires; Glires; Rodentia; Myomorpha; Muroidea; Muridae; Murinae; Mus; Mus	CBJ32762.1^CBJ32762.1^Q:47-1105,H:526-879^45.1%ID^E:5.7e-91^.^.
TRINITY_DN10806_c2_g1	227.052	-1.29214	0.424597	-3.04321	0.00234066	0.00893791	XP_008867989.1^XP_008867989.1^Q:113-411,H:14-320^35.6%ID^E:8.6e-45^.^.	SETD3_MOUSE^SETD3_MOUSE^Q:177-1466,H:90-486^26.351%ID^E:1.31e-29^RecName: Full=Actin-histidine N-methyltransferase {ECO:0000305};^Eukaryota; Metazoa; Chordata; Craniata; Vertebrata; Euteleostomi; Mammalia; Eutheria; Euarchontoglires; Glires; Rodentia; Myomorpha; Muroidea; Muridae; Murinae; Mus; Mus	KAF0732386.1^KAF0732386.1^Q:156-1271,H:11-378^33.9%ID^E:1.6e-50^.^.
TRINITY_DN10806_c2_g3	156.936	-1.31929	0.264758	-4.98298	6.26e-07	6.3e-06	XP_642785.1^XP_642785.1^Q:35-177,H:140-282^35.7%ID^E:9.9e-22^.^.	.	XP_642785.1^XP_642785.1^Q:105-533,H:140-282^35.7%ID^E:2e-21^.^.
TRINITY_DN10806_c3_g1	79.3696	-2.08869	0.669464	-3.11994	0.0018089	0.00720245	.	.	.
TRINITY_DN10807_c1_g1	33.0887	3.03634	0.579999	5.23508	1.65e-07	1.84e-06	.	.	.
TRINITY_DN10807_c6_g1	70.569	-1.89665	0.360632	-5.25924	1.45e-07	1.64e-06	.	.	.
TRINITY_DN10808_c0_g1	412.721	-1.67923	0.687026	-2.4442	0.0145173	0.0415438	XP_641708.1^XP_641708.1^Q:494-1727,H:405-1609^20%ID^E:1e-26^.^.	.	XP_641708.1^XP_641708.1^Q:1480-5181,H:405-1609^20%ID^E:2.3e-26^.^.
TRINITY_DN1080_c2_g1	83.4263	1.51667	0.273927	5.53675	3.08e-08	3.9e-07	.	.	.
TRINITY_DN1080_c3_g1	15.4073	2.16098	0.825928	2.61643	0.00888551	0.0273549	XP_005704649.1^XP_005704649.1^Q:87-294,H:124-319^26.5%ID^E:3.8e-08^.^.	.	XP_005704649.1^XP_005704649.1^Q:394-1017,H:124-319^26.5%ID^E:1.2e-07^.^.
TRINITY_DN10811_c0_g1	213.223	-2.22339	0.442202	-5.02799	4.96e-07	5.08e-06	.	.	.
TRINITY_DN10812_c0_g1	26.5387	-8.09437	1.28591	-6.29464	3.08e-10	5.32e-09	XP_008608891.1^XP_008608891.1^Q:64-448,H:24-371^23.3%ID^E:2.5e-24^.^.	SERIC_NEMVE^SERIC_NEMVE^Q:656-1372,H:222-444^25.101%ID^E:8.11e-09^RecName: Full=Probable serine incorporator;^Eukaryota; Metazoa; Cnidaria; Anthozoa; Hexacorallia; Actiniaria; Edwardsiidae; Nematostella	RYG99541.1^RYG99541.1^Q:29-478,H:1-150^62.7%ID^E:9.3e-60^.^.
TRINITY_DN10813_c0_g1	34.1121	-8.45627	1.29454	-6.53225	6.48e-11	1.24e-09	.	RL33_ALTMD^RL33_ALTMD^Q:34-174,H:5-51^68.085%ID^E:4.5e-19^RecName: Full=50S ribosomal protein L33 {ECO:0000255|HAMAP-Rule:MF_00294};^Bacteria; Proteobacteria; Gammaproteobacteria; Alteromonadales; Alteromonadaceae; Alteromonas	OWZ18869.1^OWZ18869.1^Q:4-174,H:1-57^75.4%ID^E:1.2e-23^.^.
TRINITY_DN10819_c0_g1	23.7571	-7.93438	1.29989	-6.10391	1.04e-09	1.66e-08	XP_002177706.1^XP_002177706.1^Q:13-316,H:20-322^51.8%ID^E:1.1e-97^.^.	KCR1_ARATH^KCR1_ARATH^Q:96-884,H:28-291^43.774%ID^E:9.09e-73^RecName: Full=Very-long-chain 3-oxoacyl-CoA reductase 1;^Eukaryota; Viridiplantae; Streptophyta; Embryophyta; Tracheophyta; Spermatophyta; Magnoliopsida; eudicotyledons; Gunneridae; Pentapetalae; rosids; malvids; Brassicales; Brassicaceae; Camelineae; Arabidopsis	KAG5176198.1^KAG5176198.1^Q:72-956,H:20-313^55.6%ID^E:2e-101^.^.
TRINITY_DN10821_c0_g1	32.142	-8.37097	1.28789	-6.49976	8.04e-11	1.51e-09	XP_002142322.1^XP_002142322.1^Q:23-103,H:4-78^40.7%ID^E:5.1e-11^.^.	.	XP_002142322.1^XP_002142322.1^Q:67-309,H:4-78^40.7%ID^E:9.1e-10^.^.
TRINITY_DN10823_c0_g1	302.997	1.44672	0.566213	2.55507	0.0106165	0.0318283	.	.	.
TRINITY_DN10824_c0_g1	96.172	2.42295	0.763367	3.17403	0.00150338	0.00617924	XP_020438645.1^XP_020438645.1^Q:8-190,H:1-186^52.4%ID^E:1.5e-57^.^.	RAS2_PHYPO^RAS2_PHYPO^Q:32-526,H:6-169^58.182%ID^E:1.61e-52^RecName: Full=Ras-like protein 2;^Eukaryota; Amoebozoa; Evosea; Eumycetozoa; Myxogastria; Myxogastromycetidae; Physariida; Physaraceae; Physarum	ACU45315.1^ACU45315.1^Q:23-571,H:1-186^54%ID^E:5.7e-59^.^.
TRINITY_DN10825_c0_g1	1094.34	2.8739	0.192891	14.8991	3.34e-50	6.8e-48	.	.	.
TRINITY_DN10826_c0_g1	597.519	2.04446	0.128559	15.9028	6.06e-57	1.44e-54	XP_005774885.1^XP_005774885.1^Q:12-252,H:1-243^51.8%ID^E:2.7e-77^.^.	NVFI_ASPN1^NVFI_ASPN1^Q:417-1154,H:42-275^28.063%ID^E:3.36e-20^RecName: Full=Fe(II)/2-oxoglutarate-dependent dioxygenase nvfI {ECO:0000303|PubMed:29968715};^Eukaryota; Fungi; Dikarya; Ascomycota; Pezizomycotina; Eurotiomycetes; Eurotiomycetidae; Eurotiales; Aspergillaceae; Aspergillus	CAE7432518.1^CAE7432518.1^Q:351-1157,H:23-289^46.1%ID^E:1.2e-76^.^.
TRINITY_DN10827_c0_g1	22.819	-7.87646	1.30365	-6.04183	1.52e-09	2.38e-08	XP_002293960.1^XP_002293960.1^Q:16-690,H:12-623^42.5%ID^E:2.8e-170^.^.	LKHA4_DICDI^LKHA4_DICDI^Q:99-2105,H:2-604^42.37%ID^E:4.15e-168^RecName: Full=Leucine aminopeptidase;^Eukaryota; Amoebozoa; Evosea; Eumycetozoa; Dictyostelia; Dictyosteliales; Dictyosteliaceae; Dictyostelium	RYH25595.1^RYH25595.1^Q:63-1253,H:7-407^66%ID^E:8.5e-187^.^.
TRINITY_DN10828_c0_g1	315.059	1.12117	0.210444	5.32762	9.95e-08	1.16e-06	.	.	.
TRINITY_DN10829_c0_g1	159.489	1.00987	0.223482	4.5188	6.22e-06	5.12e-05	XP_004335927.1^XP_004335927.1^Q:136-352,H:1149-1371^33.2%ID^E:5.9e-32^.^.	INT5_DICDI^INT5_DICDI^Q:472-1056,H:1347-1558^29.245%ID^E:1.75e-25^RecName: Full=Integrator complex subunit 5-like protein;^Eukaryota; Amoebozoa; Evosea; Eumycetozoa; Dictyostelia; Dictyosteliales; Dictyosteliaceae; Dictyostelium	XP_004335927.1^XP_004335927.1^Q:406-1056,H:1149-1371^33.2%ID^E:1.2e-31^.^.
TRINITY_DN10833_c0_g1	864.976	1.11913	0.384508	2.91056	0.00360786	0.0128924	XP_004361302.1^XP_004361302.1^Q:16-325,H:1-314^42.7%ID^E:1.4e-29^.^.	FNTA_BOVIN^FNTA_BOVIN^Q:62-964,H:59-359^39.677%ID^E:6.86e-74^RecName: Full=Protein farnesyltransferase/geranylgeranyltransferase type-1 subunit alpha;^Eukaryota; Metazoa; Chordata; Craniata; Vertebrata; Euteleostomi; Mammalia; Eutheria; Laurasiatheria; Artiodactyla; Ruminantia; Pecora; Bovidae; Bovinae; Bos	XP_004361302.1^XP_004361302.1^Q:47-976,H:1-314^42.7%ID^E:1e-28^.^.
TRINITY_DN10835_c0_g1	25.1372	-8.01503	1.30908	-6.12264	9.2e-10	1.49e-08	XP_002131729.1^XP_002131729.1^Q:47-243,H:43-243^26.6%ID^E:5.2e-11^.^.	.	EWM24954.1^EWM24954.1^Q:53-733,H:65-304^31.7%ID^E:2.8e-29^.^.
TRINITY_DN10839_c0_g2	139.101	2.54779	0.279713	9.10856	8.35e-20	4.19e-18	XP_028773067.1^XP_028773067.1^Q:352-805,H:154-595^45.7%ID^E:2.8e-120^.^.	U80A2_ARATH^U80A2_ARATH^Q:1253-2572,H:186-613^43.792%ID^E:1.15e-118^RecName: Full=Sterol 3-beta-glucosyltransferase UGT80A2;^Eukaryota; Viridiplantae; Streptophyta; Embryophyta; Tracheophyta; Spermatophyta; Magnoliopsida; eudicotyledons; Gunneridae; Pentapetalae; rosids; malvids; Brassicales; Brassicaceae; Camelineae; Arabidopsis	XP_028773067.1^XP_028773067.1^Q:1205-2566,H:154-595^45.7%ID^E:1.5e-119^.^.
TRINITY_DN10842_c0_g1	25.9651	-8.06344	1.2963	-6.22033	4.96e-10	8.33e-09	XP_002290502.1^XP_002290502.1^Q:17-363,H:3-349^75.8%ID^E:1.5e-192^.^.	GMDS_MOUSE^GMDS_MOUSE^Q:54-1091,H:23-366^64.489%ID^E:1.29e-163^RecName: Full=GDP-mannose 4,6 dehydratase;^Eukaryota; Metazoa; Chordata; Craniata; Vertebrata; Euteleostomi; Mammalia; Eutheria; Euarchontoglires; Glires; Rodentia; Myomorpha; Muroidea; Muridae; Murinae; Mus; Mus	KAG5180964.1^KAG5180964.1^Q:51-1109,H:8-360^77.9%ID^E:5.1e-202^.^.
TRINITY_DN10843_c0_g1	14.1891	-7.19088	1.38579	-5.18903	2.11e-07	2.32e-06	XP_008890763.1^XP_008890763.1^Q:21-285,H:9-210^46%ID^E:1.9e-57^.^.	RO21_XENLA^RO21_XENLA^Q:197-451,H:8-92^60%ID^E:1.27e-24^RecName: Full=Heterogeneous nuclear ribonucleoprotein A2 homolog 1;^Eukaryota; Metazoa; Chordata; Craniata; Vertebrata; Euteleostomi; Amphibia; Batrachia; Anura; Pipoidea; Pipidae; Xenopodinae; Xenopus; Xenopus`RO21_XENLA^RO21_XENLA^Q:125-469,H:71-189^35.294%ID^E:3.51e-14^RecName: Full=Heterogeneous nuclear ribonucleoprotein A2 homolog 1;^Eu…	XP_008890763.1^XP_008890763.1^Q:203-997,H:9-210^46%ID^E:6.1e-57^.^.
TRINITY_DN10844_c0_g1	16.2805	-7.38918	1.35686	-5.44579	5.16e-08	6.29e-07	XP_002290531.1^XP_002290531.1^Q:11-454,H:18-464^48.3%ID^E:2.2e-131^.^.	SPX3_BOVIN^SPX3_BOVIN^Q:91-1425,H:4-480^30.223%ID^E:2.21e-59^RecName: Full=Sugar phosphate exchanger 3;^Eukaryota; Metazoa; Chordata; Craniata; Vertebrata; Euteleostomi; Mammalia; Eutheria; Laurasiatheria; Artiodactyla; Ruminantia; Pecora; Bovidae; Bovinae; Bos	KAG8465574.1^KAG8465574.1^Q:130-1512,H:16-472^55.1%ID^E:1e-163^.^.
TRINITY_DN10847_c0_g1	37.0455	-8.57488	1.26226	-6.79328	1.1e-11	2.33e-10	.	.	CAE7805344.1^CAE7805344.1^Q:96-446,H:15-133^27.7%ID^E:2.8e-08^.^.
TRINITY_DN10848_c0_g1	21.5622	-7.79424	1.31807	-5.91339	3.35e-09	4.95e-08	XP_027044670.1^XP_027044670.1^Q:24-405,H:25-384^45.5%ID^E:1.1e-95^.^.	HIBCH_RAT^HIBCH_RAT^Q:81-1217,H:28-383^41.953%ID^E:8.89e-91^RecName: Full=3-hydroxyisobutyryl-CoA hydrolase, mitochondrial;^Eukaryota; Metazoa; Chordata; Craniata; Vertebrata; Euteleostomi; Mammalia; Eutheria; Euarchontoglires; Glires; Rodentia; Myomorpha; Muroidea; Muridae; Murinae; Rattus	MBM3597776.1^MBM3597776.1^Q:120-1217,H:9-349^46.4%ID^E:1e-95^.^.
TRINITY_DN10849_c0_g1	28.7852	-8.21159	1.28848	-6.37309	1.85e-10	3.32e-09	XP_002182411.1^XP_002182411.1^Q:9-225,H:29-255^36.8%ID^E:4.5e-34^.^.	SGF29_MOUSE^SGF29_MOUSE^Q:377-754,H:156-285^33.577%ID^E:1.44e-07^RecName: Full=SAGA-associated factor 29 {ECO:0000305};^Eukaryota; Metazoa; Chordata; Craniata; Vertebrata; Euteleostomi; Mammalia; Eutheria; Euarchontoglires; Glires; Rodentia; Myomorpha; Muroidea; Muridae; Murinae; Mus; Mus	RYG66746.1^RYG66746.1^Q:392-802,H:5-141^61.6%ID^E:1.9e-49^.^.
TRINITY_DN10850_c0_g1	61.5877	1.71203	0.51687	3.3123	0.000925319	0.00412143	.	.	.
TRINITY_DN10853_c0_g1	44.7709	-1.71812	0.423372	-4.05819	4.95e-05	0.000328187	.	.	.
TRINITY_DN10854_c0_g1	28.1277	-2.23774	0.519654	-4.30621	1.66e-05	0.000124109	.	.	.
TRINITY_DN10858_c0_g1	118.086	-1.0923	0.452331	-2.41482	0.0157431	0.0445424	.	TIM14_ASPFU^TIM14_ASPFU^Q:152-388,H:25-103^40.506%ID^E:1.27e-10^RecName: Full=Mitochondrial import inner membrane translocase subunit tim14;^Eukaryota; Fungi; Dikarya; Ascomycota; Pezizomycotina; Eurotiomycetes; Eurotiomycetidae; Eurotiales; Aspergillaceae; Aspergillus; Aspergillus subgen. Fumigati	KNH07623.1^KNH07623.1^Q:622-1260,H:1-213^43.2%ID^E:1.2e-51^.^.
TRINITY_DN10859_c0_g1	6.90876	-6.15426	1.625	-3.78724	0.00015233	0.000880609	.	.	RYH28648.1^RYH28648.1^Q:623-943,H:1-106^49.5%ID^E:1.2e-20^.^.
TRINITY_DN10861_c0_g1	77.9004	1.58889	0.286506	5.54574	2.93e-08	3.72e-07	XP_012755702.1^XP_012755702.1^Q:14-282,H:736-1012^33.7%ID^E:5.2e-34^.^.	KXCB_DICDI^KXCB_DICDI^Q:41-826,H:843-1109^32.721%ID^E:1.48e-35^RecName: Full=Kinase and exchange factor for Rac B {ECO:0000303|PubMed:16762450};^Eukaryota; Amoebozoa; Evosea; Eumycetozoa; Dictyostelia; Dictyosteliales; Dictyosteliaceae; Dictyostelium	PRP88104.1^PRP88104.1^Q:50-850,H:596-870^38.3%ID^E:7.3e-47^.^.
TRINITY_DN10866_c0_g1	124.537	2.24527	0.362272	6.19775	5.73e-10	9.52e-09	.	HSL1_ARATH^HSL1_ARATH^Q:81-377,H:188-295^33.043%ID^E:4.21e-09^RecName: Full=Receptor-like protein kinase HSL1;^Eukaryota; Viridiplantae; Streptophyta; Embryophyta; Tracheophyta; Spermatophyta; Magnoliopsida; eudicotyledons; Gunneridae; Pentapetalae; rosids; malvids; Brassicales; Brassicaceae; Camelineae; Arabidopsis	.
TRINITY_DN10867_c3_g1	43.7533	3.09646	0.846553	3.65772	0.000254464	0.00137268	.	.	.
TRINITY_DN10873_c0_g1	2672.24	2.39875	0.254734	9.4167	4.66e-21	2.57e-19	.	.	.
TRINITY_DN10876_c0_g1	14.1594	-7.18807	1.37824	-5.21541	1.83e-07	2.04e-06	XP_002294398.1^XP_002294398.1^Q:17-460,H:1-440^38.8%ID^E:1.5e-99^.^.	PLT4_ARATH^PLT4_ARATH^Q:104-1495,H:47-508^34.188%ID^E:9.72e-79^RecName: Full=Probable polyol transporter 4;^Eukaryota; Viridiplantae; Streptophyta; Embryophyta; Tracheophyta; Spermatophyta; Magnoliopsida; eudicotyledons; Gunneridae; Pentapetalae; rosids; malvids; Brassicales; Brassicaceae; Camelineae; Arabidopsis	CAE8743212.1^CAE8743212.1^Q:128-1471,H:30-472^40%ID^E:6.6e-98^.^.
TRINITY_DN10879_c0_g1	285.967	1.14339	0.145515	7.85757	3.92e-15	1.28e-13	XP_005649323.1^XP_005649323.1^Q:352-450,H:35-129^46.5%ID^E:2.8e-19^.^.	SIS8_ARATH^SIS8_ARATH^Q:1346-1678,H:846-955^50.893%ID^E:1.13e-43^RecName: Full=Probable serine/threonine-protein kinase SIS8 {ECO:0000305};^Eukaryota; Viridiplantae; Streptophyta; Embryophyta; Tracheophyta; Spermatophyta; Magnoliopsida; eudicotyledons; Gunneridae; Pentapetalae; rosids; malvids; Brassicales; Brassicaceae; Camelineae; Arabidopsis`SIS8_ARATH^SIS8_ARATH^Q:1024-1350,H:727-833^38.739%I…	XP_004338269.1^XP_004338269.1^Q:1346-1825,H:29-184^41.3%ID^E:8.8e-32^.^.
TRINITY_DN10882_c0_g1	14.7479	-7.24573	1.3953	-5.19297	2.07e-07	2.28e-06	.	.	.
TRINITY_DN10883_c0_g1	56.7494	-9.19015	1.23974	-7.41294	1.24e-13	3.37e-12	XP_008619369.1^XP_008619369.1^Q:56-571,H:40-536^36.1%ID^E:6.5e-81^.^.	DNJ10_ARATH^DNJ10_ARATH^Q:635-1657,H:2-311^31.445%ID^E:4.29e-23^RecName: Full=Chaperone protein dnaJ 10;^Eukaryota; Viridiplantae; Streptophyta; Embryophyta; Tracheophyta; Spermatophyta; Magnoliopsida; eudicotyledons; Gunneridae; Pentapetalae; rosids; malvids; Brassicales; Brassicaceae; Camelineae; Arabidopsis	XP_008619369.1^XP_008619369.1^Q:167-1714,H:40-536^36.1%ID^E:1.3e-80^.^.
TRINITY_DN10886_c0_g1	401.055	-1.44966	0.242377	-5.98102	2.22e-09	3.38e-08	.	WDR26_MOUSE^WDR26_MOUSE^Q:53-253,H:189-248^38.806%ID^E:7.14e-08^RecName: Full=WD repeat-containing protein 26;^Eukaryota; Metazoa; Chordata; Craniata; Vertebrata; Euteleostomi; Mammalia; Eutheria; Euarchontoglires; Glires; Rodentia; Myomorpha; Muroidea; Muridae; Murinae; Mus; Mus	RVE39889.1^RVE39889.1^Q:35-271,H:45-116^40.5%ID^E:4.6e-10^.^.
TRINITY_DN10887_c0_g1	1414.73	1.53621	0.51753	2.96835	0.00299402	0.0110158	XP_002970413.2^XP_002970413.2^Q:4-387,H:65-404^54.1%ID^E:4.8e-133^.^.	CSK2A_MAIZE^CSK2A_MAIZE^Q:505-1233,H:80-322^64.609%ID^E:1.21e-108^RecName: Full=Casein kinase II subunit alpha;^Eukaryota; Viridiplantae; Streptophyta; Embryophyta; Tracheophyta; Spermatophyta; Magnoliopsida; Liliopsida; Poales; Poaceae; PACMAD clade; Panicoideae; Andropogonodae; Andropogoneae; Tripsacinae; Zea`CSK2A_MAIZE^CSK2A_MAIZE^Q:133-294,H:2-52^48.148%ID^E:4.54e-06^RecName: Full=Casein kin…	EFJ20478.1^EFJ20478.1^Q:133-1245,H:2-326^55.5%ID^E:2.4e-132^.^.
TRINITY_DN1088_c0_g1	8267.1	1.83002	0.102988	17.7692	1.22e-70	4.07e-68	XP_005854661.1^XP_005854661.1^Q:6-340,H:16-349^63.5%ID^E:4.4e-152^.^.	RHM2_ARATH^RHM2_ARATH^Q:258-1277,H:1-339^54.913%ID^E:2.34e-129^RecName: Full=Trifunctional UDP-glucose 4,6-dehydratase/UDP-4-keto-6-deoxy-D-glucose 3,5-epimerase/UDP-4-keto-L-rhamnose-reductase RHM2 {ECO:0000305|PubMed:17190829};^Eukaryota; Viridiplantae; Streptophyta; Embryophyta; Tracheophyta; Spermatophyta; Magnoliopsida; eudicotyledons; Gunneridae; Pentapetalae; rosids; malvids; Brassicales; …	XP_005854661.1^XP_005854661.1^Q:273-1277,H:16-349^63.5%ID^E:1.9e-149^.^.
TRINITY_DN1088_c0_g2	121.608	-10.2906	1.20618	-8.53156	1.44e-17	6e-16	XP_005854661.1^XP_005854661.1^Q:14-353,H:13-352^74.4%ID^E:6.9e-190^.^.	RHM2_ARATH^RHM2_ARATH^Q:85-1101,H:2-340^57.185%ID^E:6.17e-135^RecName: Full=Trifunctional UDP-glucose 4,6-dehydratase/UDP-4-keto-6-deoxy-D-glucose 3,5-epimerase/UDP-4-keto-L-rhamnose-reductase RHM2 {ECO:0000305|PubMed:17190829};^Eukaryota; Viridiplantae; Streptophyta; Embryophyta; Tracheophyta; Spermatophyta; Magnoliopsida; eudicotyledons; Gunneridae; Pentapetalae; rosids; malvids; Brassicales; B…	XP_005854661.1^XP_005854661.1^Q:88-1107,H:13-352^74.4%ID^E:1.3e-188^.^.
TRINITY_DN10890_c1_g1	80.251	-3.36501	0.57015	-5.90198	3.59e-09	5.28e-08	XP_014158544.1^XP_014158544.1^Q:24-111,H:20-107^35.2%ID^E:4.3e-08^.^.	.	KAG5177323.1^KAG5177323.1^Q:404-15,H:1-125^34.4%ID^E:1.5e-08^.^.
TRINITY_DN10892_c0_g1	21.9703	-7.82156	1.31433	-5.951	2.67e-09	4.01e-08	XP_002908165.1^XP_002908165.1^Q:53-381,H:115-469^26.2%ID^E:1.5e-10^.^.	MPD2_SCHPO^MPD2_SCHPO^Q:1000-1173,H:378-433^43.103%ID^E:7.35e-07^RecName: Full=GYF domain-containing protein mpd2;^Eukaryota; Fungi; Dikarya; Ascomycota; Taphrinomycotina; Schizosaccharomycetes; Schizosaccharomycetales; Schizosaccharomycetaceae; Schizosaccharomyces	GAX94684.1^GAX94684.1^Q:232-1143,H:149-460^29.4%ID^E:9.8e-13^.^.
TRINITY_DN10894_c0_g1	15.6336	-7.3321	1.385	-5.29393	1.2e-07	1.37e-06	.	.	.
TRINITY_DN10897_c0_g1	208.697	-1.3055	0.377262	-3.46045	0.000539264	0.00260395	.	.	.
TRINITY_DN10899_c0_g1	25.7827	-8.0527	1.29381	-6.22401	4.85e-10	8.14e-09	WP_100641680.1^WP_100641680.1^Q:35-334,H:7-299^64.7%ID^E:1.5e-128^.^.	HMGCL_BOVIN^HMGCL_BOVIN^Q:107-1042,H:17-318^57.692%ID^E:3.91e-127^RecName: Full=Hydroxymethylglutaryl-CoA lyase, mitochondrial;^Eukaryota; Metazoa; Chordata; Craniata; Vertebrata; Euteleostomi; Mammalia; Eutheria; Laurasiatheria; Artiodactyla; Ruminantia; Pecora; Bovidae; Bovinae; Bos	MBM70864.1^MBM70864.1^Q:149-1057,H:2-298^63.4%ID^E:2.3e-129^.^.
TRINITY_DN108_c0_g1	106.865	-1.76631	0.74531	-2.36989	0.0177933	0.0493663	.	.	.
TRINITY_DN10901_c0_g1	344.337	-2.48458	0.386976	-6.42049	1.36e-10	2.48e-09	WP_184200095.1^WP_184200095.1^Q:10-263,H:19-263^35%ID^E:9.7e-38^.^.	ECTD_BORPA^ECTD_BORPA^Q:157-657,H:42-198^26.286%ID^E:1.82e-06^RecName: Full=Ectoine dioxygenase {ECO:0000250|UniProtKB:Q2TDY4};^Bacteria; Proteobacteria; Betaproteobacteria; Burkholderiales; Alcaligenaceae; Bordetella	QKF94136.1^QKF94136.1^Q:154-921,H:4-270^50.4%ID^E:1e-91^.^.
TRINITY_DN10904_c0_g1	8466.41	1.88755	0.135383	13.9423	3.5e-44	5.88e-42	XP_004987951.1^XP_004987951.1^Q:34-400,H:1-366^52.7%ID^E:1.9e-127^.^.	RMLB_NEIGO^RMLB_NEIGO^Q:106-882,H:4-275^24.188%ID^E:2.56e-09^RecName: Full=dTDP-glucose 4,6-dehydratase {ECO:0000250|UniProtKB:P27830};^Bacteria; Proteobacteria; Betaproteobacteria; Neisseriales; Neisseriaceae; Neisseria	XP_004987951.1^XP_004987951.1^Q:100-1200,H:1-366^52.7%ID^E:9.2e-127^.^.
TRINITY_DN10904_c2_g1	108.895	1.29464	0.507396	2.55153	0.0107252	0.0321003	.	.	.
TRINITY_DN10906_c0_g1	77.1918	2.12623	0.594499	3.57651	0.000348215	0.00179377	.	.	.
TRINITY_DN10914_c0_g1	92.8696	-1.2723	0.353229	-3.60192	0.000315872	0.00165136	XP_006636628.1^XP_006636628.1^Q:5-83,H:119-197^48.1%ID^E:9.1e-15^.^.	DUS1B_ARATH^DUS1B_ARATH^Q:43-459,H:24-159^36.691%ID^E:2.19e-20^RecName: Full=Dual specificity protein phosphatase 1B;^Eukaryota; Viridiplantae; Streptophyta; Embryophyta; Tracheophyta; Spermatophyta; Magnoliopsida; eudicotyledons; Gunneridae; Pentapetalae; rosids; malvids; Brassicales; Brassicaceae; Camelineae; Arabidopsis	XP_039127798.1^XP_039127798.1^Q:52-450,H:62-191^36.8%ID^E:2.9e-19^.^.
TRINITY_DN10916_c0_g1	34.9454	1.53017	0.484973	3.15516	0.00160409	0.00651498	.	.	.
TRINITY_DN10919_c0_g1	31.9498	-8.36189	1.28831	-6.49058	8.55e-11	1.6e-09	XP_002183658.1^XP_002183658.1^Q:1-122,H:1-120^50.8%ID^E:1.3e-36^.^.	NTF2B_ARATH^NTF2B_ARATH^Q:78-443,H:4-126^43.2%ID^E:5.69e-26^RecName: Full=Nuclear transport factor 2B {ECO:0000303|PubMed:16428596};^Eukaryota; Viridiplantae; Streptophyta; Embryophyta; Tracheophyta; Spermatophyta; Magnoliopsida; eudicotyledons; Gunneridae; Pentapetalae; rosids; malvids; Brassicales; Brassicaceae; Camelineae; Arabidopsis	GAX24680.1^GAX24680.1^Q:78-443,H:1-120^51.6%ID^E:7.6e-39^.^.
TRINITY_DN10921_c0_g1	59.4209	1.71066	0.431935	3.96046	7.48e-05	0.00047111	.	.	.
TRINITY_DN10923_c1_g1	67.1934	1.42614	0.27032	5.27576	1.32e-07	1.5e-06	.	.	.
TRINITY_DN10924_c0_g1	22.0566	-7.82755	1.30705	-5.98872	2.12e-09	3.24e-08	XP_003110534.1^XP_003110534.1^Q:114-321,H:172-372^34.6%ID^E:6.9e-25^.^.	NED1_SCHPO^NED1_SCHPO^Q:351-962,H:339-536^34.804%ID^E:4e-25^RecName: Full=Nuclear elongation and deformation protein 1;^Eukaryota; Fungi; Dikarya; Ascomycota; Taphrinomycotina; Schizosaccharomycetes; Schizosaccharomycetales; Schizosaccharomycetaceae; Schizosaccharomyces	RYY70306.1^RYY70306.1^Q:15-878,H:1-310^40.1%ID^E:1e-61^.^.
TRINITY_DN10925_c1_g1	329.862	-1.01149	0.164516	-6.14827	7.83e-10	1.28e-08	.	PLT6_ARATH^PLT6_ARATH^Q:56-235,H:389-448^48.333%ID^E:1.64e-14^RecName: Full=Probable polyol transporter 6;^Eukaryota; Viridiplantae; Streptophyta; Embryophyta; Tracheophyta; Spermatophyta; Magnoliopsida; eudicotyledons; Gunneridae; Pentapetalae; rosids; malvids; Brassicales; Brassicaceae; Camelineae; Arabidopsis`PLT6_ARATH^PLT6_ARATH^Q:282-329,H:464-479^68.75%ID^E:1.64e-14^RecName: Full=Probable …	GBG60523.1^GBG60523.1^Q:56-412,H:1603-1732^40%ID^E:1.4e-15^.^.
TRINITY_DN10928_c0_g1	62.634	-9.33217	1.24904	-7.47151	7.93e-14	2.21e-12	.	.	GBG33865.1^GBG33865.1^Q:133-252,H:69-108^60%ID^E:1.8e-06^.^.
TRINITY_DN10931_c0_g1	23.0372	-7.88981	1.30505	-6.04561	1.49e-09	2.33e-08	XP_011409424.2^XP_011409424.2^Q:17-604,H:444-1010^33.9%ID^E:5.3e-85^.^.	.	MBT5084915.1^MBT5084915.1^Q:48-1814,H:241-833^45.9%ID^E:2e-167^.^.
TRINITY_DN10932_c0_g1	14.2389	-7.19672	1.38429	-5.19885	2.01e-07	2.21e-06	.	.	.
TRINITY_DN10938_c0_g1	773.742	2.22525	0.216845	10.2619	1.05e-24	7.21e-23	XP_004335790.1^XP_004335790.1^Q:10-211,H:1-202^49%ID^E:1e-60^.^.	PITH1_HUMAN^PITH1_HUMAN^Q:113-622,H:31-200^47.368%ID^E:5.06e-46^RecName: Full=PITH domain-containing protein 1;^Eukaryota; Metazoa; Chordata; Craniata; Vertebrata; Euteleostomi; Mammalia; Eutheria; Euarchontoglires; Primates; Haplorrhini; Catarrhini; Hominidae; Homo	XP_004335790.1^XP_004335790.1^Q:29-634,H:1-202^49%ID^E:1.6e-59^.^.
TRINITY_DN10944_c0_g1	39.6583	-1.35295	0.526751	-2.56848	0.0102144	0.0308215	.	.	.
TRINITY_DN10947_c0_g1	36.9872	-7.6054	1.25575	-6.05646	1.39e-09	2.19e-08	XP_002901695.1^XP_002901695.1^Q:1-395,H:1-348^45.2%ID^E:4.4e-85^.^.	PSMD4_ARATH^PSMD4_ARATH^Q:84-806,H:1-241^50.206%ID^E:4.49e-73^RecName: Full=26S proteasome non-ATPase regulatory subunit 4 homolog;^Eukaryota; Viridiplantae; Streptophyta; Embryophyta; Tracheophyta; Spermatophyta; Magnoliopsida; eudicotyledons; Gunneridae; Pentapetalae; rosids; malvids; Brassicales; Brassicaceae; Camelineae; Arabidopsis	GAX94348.1^GAX94348.1^Q:84-1214,H:1-342^48.3%ID^E:5e-90^.^.
TRINITY_DN10948_c0_g1	492.508	2.15323	0.153276	14.0481	7.91e-45	1.36e-42	XP_020428515.1^XP_020428515.1^Q:25-339,H:6-297^35%ID^E:1.4e-46^.^.	CTXA_POLPP^CTXA_POLPP^Q:106-1050,H:6-297^34.385%ID^E:7.53e-48^RecName: Full=Cortexillin-1;^Eukaryota; Amoebozoa; Evosea; Eumycetozoa; Dictyostelia; Acytosteliales; Acytosteliaceae; Heterostelium	XP_020428515.1^XP_020428515.1^Q:106-1050,H:6-297^35%ID^E:2.8e-46^.^.
TRINITY_DN10951_c0_g1	190.599	1.64286	0.212884	7.71715	1.19e-14	3.68e-13	XP_025189582.1^XP_025189582.1^Q:13-163,H:579-734^46.5%ID^E:4.8e-30^.^.	VID27_DICDI^VID27_DICDI^Q:1-486,H:774-937^37.126%ID^E:2.85e-25^RecName: Full=VID27-like protein;^Eukaryota; Amoebozoa; Evosea; Eumycetozoa; Dictyostelia; Dictyosteliales; Dictyosteliaceae; Dictyostelium	RGB37872.1^RGB37872.1^Q:37-489,H:550-705^46.5%ID^E:4.3e-29^.^.
TRINITY_DN10955_c0_g1	45.4154	1.61552	0.586429	2.75484	0.00587213	0.0193115	.	.	.
TRINITY_DN10956_c4_g1	143.358	1.75128	0.273183	6.41066	1.45e-10	2.63e-09	.	.	.
TRINITY_DN10958_c0_g1	31.7907	1.33982	0.47926	2.7956	0.00518037	0.0174259	.	.	.
TRINITY_DN10959_c0_g1	135.939	2.05951	0.307901	6.68886	2.25e-11	4.58e-10	XP_014289230.1^XP_014289230.1^Q:1-230,H:242-474^47.5%ID^E:5.3e-56^.^.	UAP1_DICDI^UAP1_DICDI^Q:3-698,H:245-483^42.324%ID^E:6.65e-52^RecName: Full=Probable UDP-N-acetylglucosamine pyrophosphorylase;^Eukaryota; Amoebozoa; Evosea; Eumycetozoa; Dictyostelia; Dictyosteliales; Dictyosteliaceae; Dictyostelium	XP_014289230.1^XP_014289230.1^Q:3-695,H:242-475^47.3%ID^E:1.3e-56^.^.
TRINITY_DN1095_c0_g1	1018.12	-3.64245	0.21664	-16.8134	1.95e-63	5.45e-61	XP_013418861.1^XP_013418861.1^Q:135-346,H:179-387^49.1%ID^E:6.9e-58^.^.	.	GFO13410.1^GFO13410.1^Q:284-1129,H:97-392^41.5%ID^E:8.9e-59^.^.
TRINITY_DN10962_c1_g1	9.67092	3.53289	1.21958	2.8968	0.00376989	0.0133687	.	.	.
TRINITY_DN10964_c0_g1	279.674	1.90082	0.202322	9.39503	5.72e-21	3.13e-19	XP_032823877.1^XP_032823877.1^Q:2-580,H:71-622^46.1%ID^E:1.2e-151^.^.	ACD11_CAEEL^ACD11_CAEEL^Q:96-1778,H:35-583^45.913%ID^E:1.09e-143^RecName: Full=Acyl-CoA dehydrogenase family member 11 {ECO:0000312|WormBase:Y45F3A.3a};^Eukaryota; Metazoa; Ecdysozoa; Nematoda; Chromadorea; Rhabditida; Rhabditina; Rhabditomorpha; Rhabditoidea; Rhabditidae; Peloderinae; Caenorhabditis	XP_032823877.1^XP_032823877.1^Q:93-1829,H:71-622^46.1%ID^E:8.4e-151^.^.
TRINITY_DN10966_c0_g1	90.7944	-3.3205	0.320754	-10.3522	4.09e-25	2.87e-23	XP_013758093.1^XP_013758093.1^Q:1-438,H:140-556^44.4%ID^E:1.4e-103^.^.	.	XP_013758093.1^XP_013758093.1^Q:230-1801,H:55-556^44.9%ID^E:1.5e-128^.^.
TRINITY_DN10969_c0_g1	17.254	-7.4735	1.34409	-5.56027	2.69e-08	3.44e-07	XP_009041587.1^XP_009041587.1^Q:6-411,H:11-405^45.1%ID^E:8e-95^.^.	KAPR_BLAEM^KAPR_BLAEM^Q:223-1353,H:21-399^40.945%ID^E:1.51e-78^RecName: Full=cAMP-dependent protein kinase regulatory subunit;^Eukaryota; Fungi; Fungi incertae sedis; Blastocladiomycota; Blastocladiomycota incertae sedis; Blastocladiomycetes; Blastocladiales; Blastocladiaceae; Blastocladiella	RYH12952.1^RYH12952.1^Q:439-1356,H:40-348^56%ID^E:1.1e-112^.^.
TRINITY_DN1096_c0_g1	1295.57	-1.24304	0.0972163	-12.7863	1.96e-37	2.54e-35	XP_028148510.1^XP_028148510.1^Q:14-181,H:1-166^48.8%ID^E:8e-41^.^.	CHMP6_DANRE^CHMP6_DANRE^Q:40-483,H:1-145^48.649%ID^E:2.5e-23^RecName: Full=Charged multivesicular body protein 6;^Eukaryota; Metazoa; Chordata; Craniata; Vertebrata; Euteleostomi; Actinopterygii; Neopterygii; Teleostei; Ostariophysi; Cypriniformes; Danionidae; Danioninae; Danio	XP_028148510.1^XP_028148510.1^Q:40-543,H:1-166^48.8%ID^E:5.4e-40^.^.
TRINITY_DN10972_c0_g1	26.3205	-8.08338	1.30253	-6.20591	5.44e-10	9.06e-09	.	.	.
TRINITY_DN10974_c0_g1	140.846	3.38145	0.353899	9.55484	1.24e-21	7.1e-20	XP_002290517.1^XP_002290517.1^Q:134-387,H:1-255^54.1%ID^E:1.1e-89^.^.	TMM65_DANRE^TMM65_DANRE^Q:445-819,H:85-209^49.6%ID^E:3.11e-22^RecName: Full=Transmembrane protein 65;^Eukaryota; Metazoa; Chordata; Craniata; Vertebrata; Euteleostomi; Actinopterygii; Neopterygii; Teleostei; Ostariophysi; Cypriniformes; Danionidae; Danioninae; Danio	KAG7349737.1^KAG7349737.1^Q:412-1257,H:47-334^57.3%ID^E:1.2e-101^.^.
TRINITY_DN10975_c0_g1	65.8308	2.92725	0.353665	8.2769	1.26e-16	4.78e-15	.	.	.
TRINITY_DN10977_c0_g1	79.4425	-9.67562	1.22457	-7.90122	2.76e-15	9.19e-14	.	.	.
TRINITY_DN10977_c1_g1	15.1478	-7.28587	1.37563	-5.29638	1.18e-07	1.36e-06	XP_009035365.1^XP_009035365.1^Q:7-423,H:2-347^38.9%ID^E:2.4e-80^.^.	CDC37_DROVI^CDC37_DROVI^Q:722-1327,H:147-341^37.745%ID^E:2.17e-31^RecName: Full=Hsp90 co-chaperone Cdc37;^Eukaryota; Metazoa; Ecdysozoa; Arthropoda; Hexapoda; Insecta; Pterygota; Neoptera; Endopterygota; Diptera; Brachycera; Muscomorpha; Ephydroidea; Drosophilidae; Drosophila`CDC37_DROVI^CDC37_DROVI^Q:68-493,H:3-136^34.965%ID^E:8.03e-10^RecName: Full=Hsp90 co-chaperone Cdc37;^Eukaryota; Metazoa; …	GAX27945.1^GAX27945.1^Q:53-1321,H:1-424^40.5%ID^E:1.2e-88^.^.
TRINITY_DN10977_c3_g1	9.5523	-6.62232	1.64943	-4.01492	5.95e-05	0.000386518	.	.	.
TRINITY_DN10977_c4_g1	8.9927	-6.53408	1.56844	-4.16598	3.1e-05	0.000216583	.	.	.
TRINITY_DN10978_c4_g1	81.673	2.25011	0.782251	2.87645	0.00402171	0.0141054	.	.	.
TRINITY_DN1097_c0_g1	1661.48	-2.01524	0.370829	-5.43442	5.5e-08	6.67e-07	XP_013395991.1^XP_013395991.1^Q:168-608,H:2-403^41.5%ID^E:2.2e-112^.^.	DCOR_DICDI^DCOR_DICDI^Q:841-2058,H:80-454^42.611%ID^E:5e-107^RecName: Full=Probable ornithine decarboxylase;^Eukaryota; Amoebozoa; Evosea; Eumycetozoa; Dictyostelia; Dictyosteliales; Dictyosteliaceae; Dictyostelium	KAG4087243.1^KAG4087243.1^Q:745-2088,H:26-448^41.3%ID^E:1e-110^.^.
TRINITY_DN10980_c0_g1	133.142	-4.80948	0.390078	-12.3295	6.28e-35	7.46e-33	.	.	CAE7419046.1^CAE7419046.1^Q:54-602,H:22-215^27%ID^E:3.1e-09^.^.
TRINITY_DN10983_c0_g1	279.917	2.6293	0.208239	12.6263	1.51e-36	1.89e-34	XP_020788066.1^XP_020788066.1^Q:4-58,H:25-79^56.4%ID^E:2.4e-13^.^.	LIMA1_PIG^LIMA1_PIG^Q:75-245,H:383-439^52.632%ID^E:3.38e-13^RecName: Full=LIM domain and actin-binding protein 1 {ECO:0000250|UniProtKB:Q9UHB6};^Eukaryota; Metazoa; Chordata; Craniata; Vertebrata; Euteleostomi; Mammalia; Eutheria; Laurasiatheria; Artiodactyla; Suina; Suidae; Sus	NXS13350.1^NXS13350.1^Q:75-245,H:2-58^56.1%ID^E:3.4e-13^.^.
TRINITY_DN10984_c0_g1	670.336	-2.56598	0.497338	-5.15942	2.48e-07	2.69e-06	.	.	.
TRINITY_DN1098_c0_g1	213.149	-1.05301	0.175874	-5.98733	2.13e-09	3.26e-08	.	.	.
TRINITY_DN10990_c0_g1	7.30834	-6.23381	1.56744	-3.97707	6.98e-05	0.000443708	XP_020102336.1^XP_020102336.1^Q:1-230,H:58-285^45.4%ID^E:3.4e-52^.^.	TIC32_ARATH^TIC32_ARATH^Q:27-725,H:82-313^42.857%ID^E:3.42e-54^RecName: Full=Short-chain dehydrogenase TIC 32, chloroplastic {ECO:0000303|PubMed:15180984};^Eukaryota; Viridiplantae; Streptophyta; Embryophyta; Tracheophyta; Spermatophyta; Magnoliopsida; eudicotyledons; Gunneridae; Pentapetalae; rosids; malvids; Brassicales; Brassicaceae; Camelineae; Arabidopsis	PWA99119.1^PWA99119.1^Q:24-725,H:85-316^44.7%ID^E:1.1e-53^.^.
TRINITY_DN10994_c0_g1	1578.6	-2.03575	0.274005	-7.42962	1.09e-13	2.98e-12	XP_002295739.1^XP_002295739.1^Q:14-483,H:276-759^33.5%ID^E:9.1e-78^.^.	.	GBG27782.1^GBG27782.1^Q:188-1597,H:12-509^34.1%ID^E:4e-81^.^.
TRINITY_DN10996_c0_g1	21.032	-7.75964	1.3261	-5.85149	4.87e-09	7.02e-08	XP_009033651.1^XP_009033651.1^Q:2-638,H:7-656^49.6%ID^E:4e-223^.^.	CFA52_CHLRE^CFA52_CHLRE^Q:71-1981,H:1-605^44.704%ID^E:0^RecName: Full=Cilia- and flagella-associated protein 52 {ECO:0000305};^Eukaryota; Viridiplantae; Chlorophyta; core chlorophytes; Chlorophyceae; CS clade; Chlamydomonadales; Chlamydomonadaceae; Chlamydomonas	RYH31397.1^RYH31397.1^Q:170-2014,H:1-615^73.5%ID^E:0^.^.
TRINITY_DN1099_c0_g1	1077.4	-1.97808	0.442567	-4.46955	7.84e-06	6.32e-05	.	.	.
TRINITY_DN10_c0_g1	1584.6	-1.86034	0.193848	-9.59688	8.24e-22	4.78e-20	.	.	.
TRINITY_DN11001_c0_g1	242.947	1.6816	0.491467	3.4216	0.000622537	0.00294156	.	.	.
TRINITY_DN11007_c0_g1	36.2303	-8.54347	1.25753	-6.79385	1.09e-11	2.32e-10	XP_002287432.1^XP_002287432.1^Q:159-824,H:2-674^56.9%ID^E:2.7e-287^.^.	CAS1_DICDI^CAS1_DICDI^Q:292-2445,H:13-689^46.483%ID^E:0^RecName: Full=Cycloartenol synthase;^Eukaryota; Amoebozoa; Evosea; Eumycetozoa; Dictyostelia; Dictyosteliales; Dictyosteliaceae; Dictyostelium	RYH23339.1^RYH23339.1^Q:223-2349,H:1-706^67.2%ID^E:0^.^.
TRINITY_DN11008_c0_g1	75.4719	-9.60213	1.23748	-7.75942	8.53e-15	2.68e-13	.	.	.
TRINITY_DN11010_c0_g1	12.5906	-7.01799	1.40756	-4.98594	6.17e-07	6.21e-06	.	.	.
TRINITY_DN11013_c0_g1	23.4152	2.61932	0.64768	4.04416	5.25e-05	0.000346042	WP_188882149.1^WP_188882149.1^Q:37-315,H:41-337^42%ID^E:1.9e-61^.^.	PXPB_BACSU^PXPB_BACSU^Q:1-651,H:10-230^44.196%ID^E:3.56e-29^RecName: Full=5-oxoprolinase subunit B {ECO:0000305};^Bacteria; Firmicutes; Bacilli; Bacillales; Bacillaceae; Bacillus	MBA3824155.1^MBA3824155.1^Q:1-882,H:17-309^45.2%ID^E:4.2e-75^.^.
TRINITY_DN11015_c0_g1	98.1506	1.12107	0.462233	2.42534	0.0152942	0.0434816	.	.	NES19019.1^NES19019.1^Q:61-507,H:11-139^32.7%ID^E:8.7e-07^.^.
TRINITY_DN11016_c0_g1	68.554	1.47683	0.322067	4.58547	4.53e-06	3.84e-05	.	MK16A_XENLA^MK16A_XENLA^Q:74-526,H:1-131^55.921%ID^E:4.8e-53^RecName: Full=Protein MAK16 homolog A;^Eukaryota; Metazoa; Chordata; Craniata; Vertebrata; Euteleostomi; Amphibia; Batrachia; Anura; Pipoidea; Pipidae; Xenopodinae; Xenopus; Xenopus	XP_022792937.1^XP_022792937.1^Q:74-520,H:1-128^62.4%ID^E:3.1e-56^.^.
TRINITY_DN1101_c1_g1	87.1228	1.63823	0.285805	5.732	9.93e-09	1.36e-07	.	.	.
TRINITY_DN11020_c0_g1	17.8621	7.75697	2.79981	2.77053	0.00559654	0.018593	XP_001431890.1^XP_001431890.1^Q:1-155,H:1-159^71.7%ID^E:9e-77^.^.	RS11_DICDI^RS11_DICDI^Q:56-520,H:1-155^63.226%ID^E:3.54e-68^RecName: Full=40S ribosomal protein S11;^Eukaryota; Amoebozoa; Evosea; Eumycetozoa; Dictyostelia; Dictyosteliales; Dictyosteliaceae; Dictyostelium	CAD8163531.1^CAD8163531.1^Q:56-520,H:1-159^72.3%ID^E:4.9e-75^.^.
TRINITY_DN11021_c0_g1	751.334	1.6698	0.39619	4.21466	2.5e-05	0.000179085	XP_012756598.1^XP_012756598.1^Q:44-388,H:4-357^40.6%ID^E:2.3e-82^.^.	DEN10_DICDI^DEN10_DICDI^Q:156-1166,H:10-364^40.223%ID^E:9.83e-86^RecName: Full=DENN domain-containing protein 10 {ECO:0000305};^Eukaryota; Amoebozoa; Evosea; Eumycetozoa; Dictyostelia; Dictyosteliales; Dictyosteliaceae; Dictyostelium	XP_012756598.1^XP_012756598.1^Q:132-1166,H:4-357^40.6%ID^E:1.1e-81^.^.
TRINITY_DN11023_c0_g1	21.2496	-7.77411	1.31486	-5.91251	3.37e-09	4.97e-08	XP_011627252.1^XP_011627252.1^Q:36-303,H:20-251^27.5%ID^E:2.7e-17^.^.	.	CBJ26067.1^CBJ26067.1^Q:80-916,H:71-307^26.9%ID^E:9.6e-20^.^.
TRINITY_DN11027_c0_g1	3205	2.07104	0.315797	6.55813	5.45e-11	1.05e-09	XP_005829596.1^XP_005829596.1^Q:47-243,H:9-202^42.6%ID^E:3.9e-50^.^.	.	GBG34915.1^GBG34915.1^Q:133-732,H:43-241^50%ID^E:1.3e-65^.^.
TRINITY_DN11028_c0_g1	107.8	2.40031	0.519594	4.61958	3.85e-06	3.32e-05	.	.	.
TRINITY_DN11033_c0_g1	58.5954	1.67364	0.326643	5.12376	3e-07	3.2e-06	.	.	.
TRINITY_DN11035_c0_g1	32.256	-8.37563	1.27079	-6.5909	4.37e-11	8.58e-10	XP_009833417.1^XP_009833417.1^Q:3-108,H:2-107^42.1%ID^E:4.8e-12^.^.	.	RYG62930.1^RYG62930.1^Q:22-333,H:55-163^51.4%ID^E:1e-25^.^.
TRINITY_DN11036_c0_g1	62.9092	3.94826	0.970691	4.06748	4.75e-05	0.000316812	.	.	.
TRINITY_DN11037_c0_g1	195.912	1.07251	0.180875	5.92956	3.04e-09	4.52e-08	XP_004340568.1^XP_004340568.1^Q:22-170,H:583-731^53%ID^E:1.5e-41^.^.	XDH2_ARATH^XDH2_ARATH^Q:45-512,H:582-738^49.045%ID^E:8.39e-34^RecName: Full=Xanthine dehydrogenase 2;^Eukaryota; Viridiplantae; Streptophyta; Embryophyta; Tracheophyta; Spermatophyta; Magnoliopsida; eudicotyledons; Gunneridae; Pentapetalae; rosids; malvids; Brassicales; Brassicaceae; Camelineae; Arabidopsis	XP_004340568.1^XP_004340568.1^Q:66-512,H:583-731^53%ID^E:3.1e-41^.^.
TRINITY_DN11041_c1_g1	91.7739	-1.31393	0.315052	-4.17051	3.04e-05	0.000212664	.	.	.
TRINITY_DN11043_c0_g1	74.8392	-8.62479	1.21748	-7.08416	1.4e-12	3.34e-11	XP_013311160.1^XP_013311160.1^Q:63-282,H:66-279^33.6%ID^E:6.1e-27^.^.	SEC14_CANGA^SEC14_CANGA^Q:264-902,H:58-264^33.18%ID^E:2.28e-26^RecName: Full=SEC14 cytosolic factor;^Eukaryota; Fungi; Dikarya; Ascomycota; Saccharomycotina; Saccharomycetes; Saccharomycetales; Saccharomycetaceae; Nakaseomyces; Nakaseomyces/Candida clade	RYY72301.1^RYY72301.1^Q:90-623,H:19-194^51.1%ID^E:8.9e-55^.^.
TRINITY_DN11043_c0_g2	20.8004	-7.74245	1.31875	-5.87104	4.33e-09	6.29e-08	XP_013602263.1^XP_013602263.1^Q:53-282,H:75-299^35.1%ID^E:3.1e-31^.^.	SFH1_ARATH^SFH1_ARATH^Q:295-924,H:95-299^33.019%ID^E:3.05e-27^RecName: Full=Phosphatidylinositol/phosphatidylcholine transfer protein SFH1;^Eukaryota; Viridiplantae; Streptophyta; Embryophyta; Tracheophyta; Spermatophyta; Magnoliopsida; eudicotyledons; Gunneridae; Pentapetalae; rosids; malvids; Brassicales; Brassicaceae; Camelineae; Arabidopsis	RYY72301.1^RYY72301.1^Q:109-642,H:19-194^50%ID^E:1.6e-51^.^.
TRINITY_DN11044_c3_g1	83.1715	1.7625	0.593819	2.96808	0.00299668	0.0110195	.	.	.
TRINITY_DN11045_c1_g1	110.813	1.78106	0.278604	6.39282	1.63e-10	2.94e-09	XP_012752194.1^XP_012752194.1^Q:15-158,H:616-761^31.3%ID^E:7.4e-08^.^.	.	XP_012752194.1^XP_012752194.1^Q:44-475,H:616-761^31.3%ID^E:1.5e-07^.^.
TRINITY_DN11046_c3_g1	35.1607	3.36427	0.795318	4.23009	2.34e-05	0.000168395	.	.	.
TRINITY_DN11047_c0_g1	99.6523	-1.93381	0.32308	-5.98556	2.16e-09	3.29e-08	.	.	.
TRINITY_DN11050_c0_g1	198.113	2.10839	0.362178	5.82143	5.83e-09	8.31e-08	XP_018417846.1^XP_018417846.1^Q:43-393,H:47-401^51.4%ID^E:5e-117^.^.	HACL2_DANRE^HACL2_DANRE^Q:143-1213,H:36-396^49.589%ID^E:1.03e-115^RecName: Full=2-hydroxyacyl-CoA lyase 2;^Eukaryota; Metazoa; Chordata; Craniata; Vertebrata; Euteleostomi; Actinopterygii; Neopterygii; Teleostei; Ostariophysi; Cypriniformes; Danionidae; Danioninae; Danio	MBL7846112.1^MBL7846112.1^Q:161-1213,H:2-352^53%ID^E:3.3e-123^.^.
TRINITY_DN11051_c0_g1	49.9194	2.20107	0.831469	2.64721	0.00811601	0.0253533	.	.	.
TRINITY_DN11055_c0_g1	26.801	-8.10803	1.28679	-6.30097	2.96e-10	5.12e-09	XP_008607170.1^XP_008607170.1^Q:2-505,H:5-508^90.3%ID^E:2.3e-158^.^.	SPAG6_MOUSE^SPAG6_MOUSE^Q:52-1554,H:6-506^67.665%ID^E:0^RecName: Full=Sperm-associated antigen 6;^Eukaryota; Metazoa; Chordata; Craniata; Vertebrata; Euteleostomi; Mammalia; Eutheria; Euarchontoglires; Glires; Rodentia; Myomorpha; Muroidea; Muridae; Murinae; Mus; Mus	XP_008607170.1^XP_008607170.1^Q:43-1554,H:3-506^90.3%ID^E:3.4e-157^.^.
TRINITY_DN11059_c0_g1	94.7086	1.35053	0.475341	2.84118	0.00449467	0.0154729	.	.	.
TRINITY_DN11059_c2_g1	154.855	-1.22339	0.305941	-3.99877	6.37e-05	0.000410462	XP_003286007.1^XP_003286007.1^Q:246-497,H:295-551^35%ID^E:8.3e-37^.^.	NGAP_DICDI^NGAP_DICDI^Q:843-1544,H:569-803^30.962%ID^E:1.02e-30^RecName: Full=Probable Ras GTPase-activating-like protein ngap;^Eukaryota; Amoebozoa; Evosea; Eumycetozoa; Dictyostelia; Dictyosteliales; Dictyosteliaceae; Dictyostelium	XP_003286007.1^XP_003286007.1^Q:789-1544,H:295-551^35%ID^E:2.7e-36^.^.
TRINITY_DN11060_c1_g1	9.48768	-6.61224	1.5835	-4.1757	2.97e-05	0.000208422	.	.	.
TRINITY_DN11061_c0_g1	26.1256	-2.17592	0.551618	-3.94461	7.99e-05	0.000499664	.	.	.
TRINITY_DN11063_c0_g3	14.1137	-4.25921	0.979404	-4.34878	1.37e-05	0.000104551	.	.	.
TRINITY_DN11064_c0_g1	31.4149	-8.33644	1.29689	-6.42801	1.29e-10	2.37e-09	.	.	.
TRINITY_DN11065_c0_g1	40.0358	-8.68775	1.25688	-6.91214	4.77e-12	1.06e-10	.	.	.
TRINITY_DN11067_c0_g1	35.7546	-8.52314	1.30749	-6.51871	7.09e-11	1.35e-09	XP_004340264.1^XP_004340264.1^Q:1-125,H:306-426^39.2%ID^E:2.7e-22^.^.	EIF3E_NEMVE^EIF3E_NEMVE^Q:1-378,H:309-431^37.795%ID^E:3.12e-24^RecName: Full=Eukaryotic translation initiation factor 3 subunit E {ECO:0000255|HAMAP-Rule:MF_03004};^Eukaryota; Metazoa; Cnidaria; Anthozoa; Hexacorallia; Actiniaria; Edwardsiidae; Nematostella	RYH32596.1^RYH32596.1^Q:1-381,H:289-419^47.3%ID^E:6.7e-32^.^.
TRINITY_DN11069_c0_g1	44.0408	-8.82454	1.248	-7.07097	1.54e-12	3.65e-11	XP_020531760.1^XP_020531760.1^Q:15-288,H:41-320^39.5%ID^E:3e-56^.^.	FDH_EMENI^FDH_EMENI^Q:109-888,H:31-291^30.769%ID^E:1.19e-21^RecName: Full=Formate dehydrogenase {ECO:0000255|HAMAP-Rule:MF_03210};^Eukaryota; Fungi; Dikarya; Ascomycota; Pezizomycotina; Eurotiomycetes; Eurotiomycetidae; Eurotiales; Aspergillaceae; Aspergillus; Aspergillus subgen. Nidulantes	KAA6423439.1^KAA6423439.1^Q:25-885,H:9-287^36.5%ID^E:5.5e-56^.^.
TRINITY_DN11070_c0_g1	634.33	1.01239	0.206861	4.89409	9.88e-07	9.58e-06	XP_013759289.1^XP_013759289.1^Q:52-582,H:764-1295^22.8%ID^E:4e-16^.^.	.	XP_013759289.1^XP_013759289.1^Q:156-1748,H:764-1295^22.8%ID^E:1e-15^.^.
TRINITY_DN11073_c0_g1	37.6186	-8.59674	1.272	-6.75847	1.39e-11	2.93e-10	.	.	.
TRINITY_DN11075_c3_g1	23.4321	-1.66553	0.638067	-2.61027	0.00904701	0.027784	.	.	.
TRINITY_DN11075_c4_g1	37.9379	3.06269	0.771965	3.96739	7.27e-05	0.000459239	.	.	.
TRINITY_DN11076_c0_g2	55.0529	-1.46846	0.445298	-3.29769	0.000974828	0.00431287	.	.	.
TRINITY_DN11076_c1_g2	25.3594	-4.1016	0.9161	-4.47724	7.56e-06	6.12e-05	.	.	.
TRINITY_DN11078_c0_g1	18.2569	-7.55425	1.33697	-5.65029	1.6e-08	2.13e-07	XP_002997329.1^XP_002997329.1^Q:510-1059,H:231-734^55.6%ID^E:9.6e-187^.^.	RHP16_SCHPO^RHP16_SCHPO^Q:2089-3741,H:380-860^44.203%ID^E:2.42e-150^RecName: Full=ATP-dependent helicase rhp16;^Eukaryota; Fungi; Dikarya; Ascomycota; Taphrinomycotina; Schizosaccharomycetes; Schizosaccharomycetales; Schizosaccharomycetaceae; Schizosaccharomyces`RHP16_SCHPO^RHP16_SCHPO^Q:412-828,H:258-370^41.727%ID^E:8e-21^RecName: Full=ATP-dependent helicase rhp16;^Eukaryota; Fungi; Dikarya; Asc…	TFJ86310.1^TFJ86310.1^Q:58-3741,H:115-1200^45.3%ID^E:5.8e-294^.^.
TRINITY_DN11079_c3_g1	181.909	-1.66799	0.507191	-3.28867	0.0010066	0.0044312	XP_011495132.1^XP_011495132.1^Q:12-319,H:32-256^31.6%ID^E:2.5e-38^.^.	BN3D2_RAT^BN3D2_RAT^Q:450-944,H:97-260^39.286%ID^E:5.58e-27^RecName: Full=RNA 5'-monophosphate methyltransferase {ECO:0000305};^Eukaryota; Metazoa; Chordata; Craniata; Vertebrata; Euteleostomi; Mammalia; Eutheria; Euarchontoglires; Glires; Rodentia; Myomorpha; Muroidea; Muridae; Murinae; Rattus	XP_011495132.1^XP_011495132.1^Q:36-959,H:32-256^31.6%ID^E:5.8e-38^.^.
TRINITY_DN11079_c5_g1	20.2794	-3.11792	0.918286	-3.39537	0.000685359	0.00319544	.	.	.
TRINITY_DN11081_c0_g1	32.97	-8.40609	1.29729	-6.47971	9.19e-11	1.71e-09	.	.	.
TRINITY_DN11083_c0_g1	1697.99	1.36657	0.121496	11.2479	2.37e-29	2.09e-27	XP_004339875.1^XP_004339875.1^Q:14-221,H:9-206^38.4%ID^E:3.4e-30^.^.	TMEDB_DICDI^TMEDB_DICDI^Q:77-664,H:21-204^32.663%ID^E:6.83e-28^RecName: Full=Transmembrane emp24 domain-containing protein B;^Eukaryota; Amoebozoa; Evosea; Eumycetozoa; Dictyostelia; Dictyosteliales; Dictyosteliaceae; Dictyostelium	XP_004339875.1^XP_004339875.1^Q:41-664,H:9-206^38.4%ID^E:3.1e-29^.^.
TRINITY_DN11089_c0_g1	614.914	1.47308	0.159055	9.26149	2.02e-20	1.06e-18	XP_012752685.1^XP_012752685.1^Q:1-630,H:31-648^56.6%ID^E:1.7e-272^.^.	ACSA_PHYB8^ACSA_PHYB8^Q:138-2069,H:30-662^53.798%ID^E:0^RecName: Full=Acetyl-coenzyme A synthetase;^Eukaryota; Fungi; Fungi incertae sedis; Mucoromycota; Mucoromycotina; Mucoromycetes; Mucorales; Phycomycetaceae; Phycomyces	AOE43279.1^AOE43279.1^Q:171-2060,H:1-616^59%ID^E:7.5e-278^.^.
TRINITY_DN1108_c1_g1	78366.5	-4.24458	0.315075	-13.4716	2.3e-41	3.51e-39	.	.	.
TRINITY_DN1108_c2_g1	69.4527	1.59287	0.648934	2.45459	0.0141045	0.0405221	.	.	.
TRINITY_DN11091_c0_g1	50.6592	-9.02719	1.23712	-7.29696	2.94e-13	7.65e-12	XP_004357314.1^XP_004357314.1^Q:1-176,H:43-211^49.4%ID^E:7e-52^.^.	LYSG2_DICDI^LYSG2_DICDI^Q:15-539,H:44-212^47.429%ID^E:1.95e-37^RecName: Full=Probable GH family 25 lysozyme 2;^Eukaryota; Amoebozoa; Evosea; Eumycetozoa; Dictyostelia; Dictyosteliales; Dictyosteliaceae; Dictyostelium	XP_004357314.1^XP_004357314.1^Q:3-530,H:43-211^49.4%ID^E:5.7e-51^.^.
TRINITY_DN11092_c0_g1	172.859	1.44016	0.374809	3.84237	0.000121852	0.000724575	XP_032200876.1^XP_032200876.1^Q:11-355,H:8-348^54.8%ID^E:7.4e-122^.^.	PTGR2_PONAB^PTGR2_PONAB^Q:91-1131,H:6-348^52.722%ID^E:4.23e-102^RecName: Full=Prostaglandin reductase 2;^Eukaryota; Metazoa; Chordata; Craniata; Vertebrata; Euteleostomi; Mammalia; Eutheria; Euarchontoglires; Primates; Haplorrhini; Catarrhini; Hominidae; Pongo	XP_032200876.1^XP_032200876.1^Q:91-1131,H:6-348^54.7%ID^E:2.2e-120^.^.
TRINITY_DN11094_c0_g1	22.4345	-7.85159	1.3059	-6.01241	1.83e-09	2.82e-08	XP_002179636.1^XP_002179636.1^Q:9-599,H:9-603^52.6%ID^E:7.8e-209^.^.	ACBG2_CHICK^ACBG2_CHICK^Q:65-1813,H:78-648^45.685%ID^E:5.15e-176^RecName: Full=Long-chain-fatty-acid--CoA ligase ACSBG2 {ECO:0000250|UniProtKB:Q5FVE4};^Eukaryota; Metazoa; Chordata; Craniata; Vertebrata; Euteleostomi; Archelosauria; Archosauria; Dinosauria; Saurischia; Theropoda; Coelurosauria; Aves; Neognathae; Galloanserae; Galliformes; Phasianidae; Phasianinae; Gallus	KAG5188597.1^KAG5188597.1^Q:47-1843,H:1-595^57.2%ID^E:4.9e-240^.^.
TRINITY_DN11094_c0_g2	14.2035	-7.19219	1.38024	-5.21083	1.88e-07	2.08e-06	XP_002179636.1^XP_002179636.1^Q:7-659,H:8-663^52.3%ID^E:1e-228^.^.	ACBG2_XENLA^ACBG2_XENLA^Q:66-2033,H:85-730^45.359%ID^E:0^RecName: Full=Long-chain-fatty-acid--CoA ligase ACSBG2 {ECO:0000250|UniProtKB:Q5FVE4};^Eukaryota; Metazoa; Chordata; Craniata; Vertebrata; Euteleostomi; Amphibia; Batrachia; Anura; Pipoidea; Pipidae; Xenopodinae; Xenopus; Xenopus	CAB1117569.1^CAB1117569.1^Q:51-2027,H:1-657^58.2%ID^E:1.7e-267^.^.
TRINITY_DN11097_c0_g1	25.3935	1.48166	0.473393	3.12989	0.00174875	0.00700899	.	.	.
TRINITY_DN11098_c1_g1	76.7778	-1.84527	0.288235	-6.40197	1.53e-10	2.78e-09	.	.	.
TRINITY_DN11098_c1_g2	186.775	-1.66974	0.470786	-3.54671	0.000390069	0.00197367	.	.	.
TRINITY_DN11098_c3_g1	473.083	-3.11153	0.170328	-18.2679	1.49e-74	5.51e-72	.	.	.
TRINITY_DN1109_c0_g1	7567.73	-5.56815	0.114078	-48.8103	0	0	XP_022800371.1^XP_022800371.1^Q:246-390,H:64-192^33.1%ID^E:8.4e-17^.^.	RNF12_XENTR^RNF12_XENTR^Q:1140-1292,H:584-633^45.098%ID^E:1.11e-06^RecName: Full=E3 ubiquitin-protein ligase RNF12;^Eukaryota; Metazoa; Chordata; Craniata; Vertebrata; Euteleostomi; Amphibia; Batrachia; Anura; Pipoidea; Pipidae; Xenopodinae; Xenopus; Silurana	PRP85775.1^PRP85775.1^Q:816-1280,H:174-314^32.9%ID^E:1e-18^.^.
TRINITY_DN1109_c1_g1	134.951	-5.19932	1.50871	-3.4462	0.000568519	0.0027251	.	.	.
TRINITY_DN11102_c0_g3	123.47	-1.11485	0.415815	-2.68113	0.0073374	0.0233045	.	.	.
TRINITY_DN11102_c2_g1	108.754	-2.24191	0.318966	-7.02868	2.08e-12	4.88e-11	WP_090165025.1^WP_090165025.1^Q:24-117,H:467-567^38.6%ID^E:2.8e-09^.^.	LRR1_ORYSJ^LRR1_ORYSJ^Q:142-552,H:47-158^38.686%ID^E:2.8e-16^RecName: Full=Leucine-rich repeat protein 1 {ECO:0000303|PubMed:19712067};^Eukaryota; Viridiplantae; Streptophyta; Embryophyta; Tracheophyta; Spermatophyta; Magnoliopsida; Liliopsida; Poales; Poaceae; BOP clade; Oryzoideae; Oryzeae; Oryzinae; Oryza; Oryza sativa`LRR1_ORYSJ^LRR1_ORYSJ^Q:373-555,H:75-135^50.82%ID^E:5.91e-07^RecName: Full=…	WP_090165025.1^WP_090165025.1^Q:70-351,H:467-567^38.6%ID^E:6.3e-09^.^.
TRINITY_DN11103_c0_g1	17.1291	-4.19421	1.35838	-3.08766	0.00201737	0.00789596	.	.	.
TRINITY_DN11105_c0_g1	14.5079	3.46536	0.863687	4.01229	6.01e-05	0.000390007	XP_035287811.1^XP_035287811.1^Q:526-1030,H:86-566^40.1%ID^E:1.4e-112^.^.	MTMR2_DANRE^MTMR2_DANRE^Q:1632-3209,H:105-594^38.202%ID^E:9.21e-107^RecName: Full=Myotubularin-related protein 2;^Eukaryota; Metazoa; Chordata; Craniata; Vertebrata; Euteleostomi; Actinopterygii; Neopterygii; Teleostei; Ostariophysi; Cypriniformes; Danionidae; Danioninae; Danio	XP_035287811.1^XP_035287811.1^Q:1632-3146,H:86-566^40.1%ID^E:4.3e-112^.^.
TRINITY_DN11108_c0_g1	24.5058	-7.97915	1.30011	-6.13728	8.39e-10	1.36e-08	XP_002896224.1^XP_002896224.1^Q:9-214,H:19-251^24.8%ID^E:3.4e-13^.^.	.	EWM29544.1^EWM29544.1^Q:104-637,H:81-258^29.8%ID^E:1.8e-13^.^.
TRINITY_DN11109_c0_g1	27.9333	-8.16921	1.29898	-6.28894	3.2e-10	5.5e-09	XP_009307977.1^XP_009307977.1^Q:7-239,H:81-313^65.2%ID^E:1.1e-112^.^.	PTRB_MORLA^PTRB_MORLA^Q:17-715,H:447-678^56.652%ID^E:7.1e-91^RecName: Full=Protease 2;^Bacteria; Proteobacteria; Gammaproteobacteria; Pseudomonadales; Moraxellaceae; Moraxella	XP_009307977.1^XP_009307977.1^Q:20-718,H:81-313^65.2%ID^E:2.2e-112^.^.
TRINITY_DN11110_c0_g1	27.4402	-8.14254	1.28242	-6.34938	2.16e-10	3.83e-09	.	.	.
TRINITY_DN11111_c0_g1	20.3586	7.94567	2.76671	2.87189	0.00408031	0.0142855	XP_001031057.2^XP_001031057.2^Q:1-836,H:1-838^71.4%ID^E:0^.^.	EF2_DICDI^EF2_DICDI^Q:41-2548,H:1-839^63.258%ID^E:0^RecName: Full=Elongation factor 2;^Eukaryota; Amoebozoa; Evosea; Eumycetozoa; Dictyostelia; Dictyosteliales; Dictyosteliaceae; Dictyostelium	XP_001031057.2^XP_001031057.2^Q:41-2548,H:1-838^71.4%ID^E:0^.^.
TRINITY_DN11112_c0_g1	75.3833	-1.08495	0.272855	-3.97629	7e-05	0.000444941	XP_017289142.1^XP_017289142.1^Q:114-251,H:545-676^34.5%ID^E:1.4e-07^.^.	ANK1_HUMAN^ANK1_HUMAN^Q:265-738,H:591-736^31.447%ID^E:1.09e-08^RecName: Full=Ankyrin-1;^Eukaryota; Metazoa; Chordata; Craniata; Vertebrata; Euteleostomi; Mammalia; Eutheria; Euarchontoglires; Primates; Haplorrhini; Catarrhini; Hominidae; Homo	XP_017289142.1^XP_017289142.1^Q:340-753,H:545-676^34.5%ID^E:2.9e-07^.^.
TRINITY_DN11112_c0_g2	41.6147	1.03787	0.376555	2.75621	0.00584751	0.0192459	.	.	.
TRINITY_DN11112_c1_g1	34.0213	-1.18839	0.394714	-3.01075	0.00260603	0.00981677	.	.	.
TRINITY_DN11112_c2_g1	65.5132	1.74432	0.482064	3.61843	0.000296393	0.00156301	.	.	.
TRINITY_DN11113_c0_g1	40.1905	-8.69287	1.25057	-6.95111	3.62e-12	8.2e-11	XP_009537443.1^XP_009537443.1^Q:341-492,H:5-153^32.3%ID^E:7.6e-09^.^.	.	CAE7653595.1^CAE7653595.1^Q:1144-1584,H:126-274^35.6%ID^E:2.4e-18^.^.
TRINITY_DN11115_c0_g1	23.8336	-7.94039	1.3498	-5.88264	4.04e-09	5.89e-08	.	.	.
TRINITY_DN11116_c0_g1	32.0684	-5.46985	0.964223	-5.67281	1.4e-08	1.88e-07	XP_010912807.1^XP_010912807.1^Q:40-118,H:142-218^33.7%ID^E:2.6e-09^.^.	IN80D_DICDI^IN80D_DICDI^Q:329-117,H:523-592^36.62%ID^E:4.63e-06^RecName: Full=INO80 complex subunit D;^Eukaryota; Amoebozoa; Evosea; Eumycetozoa; Dictyostelia; Dictyosteliales; Dictyosteliaceae; Dictyostelium	CAD1819949.1^CAD1819949.1^Q:344-114,H:50-129^37%ID^E:2.5e-09^.^.
TRINITY_DN11116_c0_g2	34.1278	-3.6954	0.847157	-4.36212	1.29e-05	9.9e-05	.	.	.
TRINITY_DN11116_c1_g1	34.2101	2.7948	0.976946	2.86075	0.00422639	0.0146853	.	PCFS4_ARATH^PCFS4_ARATH^Q:43-300,H:632-713^37.931%ID^E:2.42e-09^RecName: Full=Polyadenylation and cleavage factor homolog 4 {ECO:0000305};^Eukaryota; Viridiplantae; Streptophyta; Embryophyta; Tracheophyta; Spermatophyta; Magnoliopsida; eudicotyledons; Gunneridae; Pentapetalae; rosids; malvids; Brassicales; Brassicaceae; Camelineae; Arabidopsis	XP_014155825.1^XP_014155825.1^Q:7-405,H:624-762^36.1%ID^E:5.8e-10^.^.
TRINITY_DN11119_c0_g1	11.8491	-2.35074	0.822783	-2.85705	0.00427594	0.0148274	.	.	.
TRINITY_DN11121_c0_g1	107.485	-10.1119	1.21252	-8.33958	7.46e-17	2.89e-15	XP_009036328.1^XP_009036328.1^Q:55-372,H:45-363^47.2%ID^E:1.1e-95^.^.	.	RYG67299.1^RYG67299.1^Q:91-990,H:8-311^55.3%ID^E:9e-116^.^.
TRINITY_DN11124_c0_g1	16.2878	-7.39088	1.36398	-5.41862	6.01e-08	7.24e-07	.	.	RYG66976.1^RYG66976.1^Q:1-630,H:553-779^40%ID^E:2.1e-28^.^.
TRINITY_DN11126_c0_g1	1571.92	1.07199	0.291434	3.67833	0.000234767	0.00128001	XP_025105303.1^XP_025105303.1^Q:65-316,H:88-357^34.4%ID^E:3.6e-39^.^.	SYP32_ARATH^SYP32_ARATH^Q:98-958,H:7-346^29.107%ID^E:3.2e-24^RecName: Full=Syntaxin-32;^Eukaryota; Viridiplantae; Streptophyta; Embryophyta; Tracheophyta; Spermatophyta; Magnoliopsida; eudicotyledons; Gunneridae; Pentapetalae; rosids; malvids; Brassicales; Brassicaceae; Camelineae; Arabidopsis	XP_025105303.1^XP_025105303.1^Q:194-949,H:88-357^34.4%ID^E:2.3e-39^.^.
TRINITY_DN1112_c0_g1	318.631	-11.68	1.19355	-9.78598	1.29e-22	7.96e-21	XP_009825782.1^XP_009825782.1^Q:1-877,H:1-863^62.7%ID^E:0^.^.	EF2_CRYPV^EF2_CRYPV^Q:101-2731,H:1-832^55.832%ID^E:0^RecName: Full=Elongation factor 2;^Eukaryota; Sar; Alveolata; Apicomplexa; Conoidasida; Coccidia; Eucoccidiorida; Eimeriorina; Cryptosporidiidae; Cryptosporidium	RYG69930.1^RYG69930.1^Q:590-2731,H:1-714^86.4%ID^E:0^.^.
TRINITY_DN11130_c0_g1	38.874	-4.2386	0.864897	-4.9007	9.55e-07	9.29e-06	.	.	.
TRINITY_DN11131_c0_g1	10.5706	-6.76779	1.52141	-4.44836	8.65e-06	6.91e-05	.	.	.
TRINITY_DN11131_c0_g2	139.696	-1.36534	0.297952	-4.58241	4.6e-06	3.9e-05	.	.	.
TRINITY_DN11132_c0_g1	14.7822	1.89868	0.764097	2.48486	0.0129602	0.0377434	.	.	.
TRINITY_DN11133_c0_g1	7.63575	-6.29663	1.5486	-4.06603	4.78e-05	0.000318599	XP_008871885.1^XP_008871885.1^Q:5-1423,H:12-1366^37.3%ID^E:1.2e-265^.^.	XDH_DROPS^XDH_DROPS^Q:162-4385,H:1-1312^32.459%ID^E:0^RecName: Full=Xanthine dehydrogenase;^Eukaryota; Metazoa; Ecdysozoa; Arthropoda; Hexapoda; Insecta; Pterygota; Neoptera; Endopterygota; Diptera; Brachycera; Muscomorpha; Ephydroidea; Drosophilidae; Drosophila; Sophophora	TYZ57018.1^TYZ57018.1^Q:174-4436,H:4-1410^37.6%ID^E:9.5e-282^.^.
TRINITY_DN11138_c0_g1	3169.13	1.08205	0.30127	3.59162	0.000328633	0.00170835	.	.	.
TRINITY_DN11139_c0_g1	29.0575	3.26759	1.01037	3.23406	0.00122042	0.00519088	.	.	.
TRINITY_DN11140_c0_g1	35.3208	-8.5073	1.26846	-6.70682	1.99e-11	4.08e-10	.	.	RYH00466.1^RYH00466.1^Q:122-439,H:27-129^48.6%ID^E:2.2e-19^.^.
TRINITY_DN11142_c0_g1	276.266	-1.63339	0.423583	-3.85614	0.000115194	0.000689952	.	.	.
TRINITY_DN11143_c1_g1	81.1943	9.94117	1.53578	6.47304	9.61e-11	1.78e-09	.	.	.
TRINITY_DN11147_c0_g1	11.5961	-6.89743	1.59553	-4.32298	1.54e-05	0.000115967	.	.	RYG63022.1^RYG63022.1^Q:9-545,H:202-380^60.3%ID^E:1.2e-65^.^.
TRINITY_DN1114_c0_g1	4608.89	-4.15896	0.260941	-15.9383	3.44e-57	8.22e-55	.	.	.
TRINITY_DN11150_c0_g1	39.5706	-1.14582	0.410122	-2.79384	0.00520858	0.0175046	.	.	.
TRINITY_DN11150_c0_g2	354.899	-3.63145	0.633925	-5.72851	1.01e-08	1.39e-07	.	.	.
TRINITY_DN11151_c0_g1	10.7814	-6.79429	1.44308	-4.70819	2.5e-06	2.25e-05	.	.	RYH07892.1^RYH07892.1^Q:32-406,H:3-138^36%ID^E:3.9e-14^.^.
TRINITY_DN11152_c0_g1	30.5868	-7.32931	1.27578	-5.74495	9.2e-09	1.27e-07	XP_008867628.1^XP_008867628.1^Q:46-224,H:27-206^67.2%ID^E:3.6e-78^.^.	HSLV_WOLWR^HSLV_WOLWR^Q:137-658,H:9-183^67.429%ID^E:1.96e-60^RecName: Full=ATP-dependent protease subunit HslV {ECO:0000255|HAMAP-Rule:MF_00248};^Bacteria; Proteobacteria; Alphaproteobacteria; Rickettsiales; Anaplasmataceae; Wolbachieae; Wolbachia; unclassified Wolbachia	TMW64899.1^TMW64899.1^Q:41-658,H:2-212^63.5%ID^E:6.9e-79^.^.
TRINITY_DN11156_c0_g2	77.0979	-1.22782	0.39034	-3.14552	0.00165794	0.00669949	.	.	.
TRINITY_DN11156_c1_g1	58.0067	3.26057	0.723568	4.50624	6.6e-06	5.41e-05	XP_012557964.1^XP_012557964.1^Q:1-294,H:231-530^29.1%ID^E:9.4e-18^.^.	PRC1_HUMAN^PRC1_HUMAN^Q:509-829,H:327-432^29.907%ID^E:1.51e-06^RecName: Full=Protein regulator of cytokinesis 1 {ECO:0000312|HGNC:HGNC:9341};^Eukaryota; Metazoa; Chordata; Craniata; Vertebrata; Euteleostomi; Mammalia; Eutheria; Euarchontoglires; Primates; Haplorrhini; Catarrhini; Hominidae; Homo	RUS28794.1^RUS28794.1^Q:2-820,H:33-324^28.1%ID^E:9.4e-19^.^.
TRINITY_DN11157_c0_g1	249.377	-1.02472	0.208051	-4.92535	8.42e-07	8.27e-06	.	.	.
TRINITY_DN11158_c0_g1	703.178	1.05247	0.376902	2.79242	0.00523149	0.0175734	.	.	.
TRINITY_DN11162_c0_g1	253.353	-1.62422	0.335671	-4.83873	1.31e-06	1.24e-05	.	.	.
TRINITY_DN11164_c0_g1	390.204	1.15778	0.166697	6.9454	3.77e-12	8.51e-11	.	.	.
TRINITY_DN11164_c1_g1	96.117	2.09614	0.618936	3.38668	0.000707434	0.00328423	.	.	.
TRINITY_DN11165_c0_g1	7172.97	1.70468	0.277849	6.13529	8.5e-10	1.38e-08	XP_646779.1^XP_646779.1^Q:50-316,H:37-305^26.7%ID^E:2.3e-24^.^.	.	PRP84362.1^PRP84362.1^Q:48-968,H:3-320^29.5%ID^E:3.1e-30^.^.
TRINITY_DN11167_c0_g1	42.9509	-8.78893	1.2457	-7.05543	1.72e-12	4.06e-11	XP_009036864.1^XP_009036864.1^Q:103-303,H:27-226^81.1%ID^E:2.5e-114^.^.	PACRG_MOUSE^PACRG_MOUSE^Q:345-956,H:45-240^58.824%ID^E:3.19e-70^RecName: Full=Parkin coregulated gene protein homolog;^Eukaryota; Metazoa; Chordata; Craniata; Vertebrata; Euteleostomi; Mammalia; Eutheria; Euarchontoglires; Glires; Rodentia; Myomorpha; Muroidea; Muridae; Murinae; Mus; Mus	RYH10264.1^RYH10264.1^Q:258-959,H:1-234^86.3%ID^E:3.6e-147^.^.
TRINITY_DN11169_c0_g1	14.124	-7.18355	1.39297	-5.157	2.51e-07	2.72e-06	XP_008908367.1^XP_008908367.1^Q:2-684,H:310-995^66.6%ID^E:0^.^.	RPC1_DICDI^RPC1_DICDI^Q:20-1975,H:294-946^55.167%ID^E:0^RecName: Full=DNA-directed RNA polymerase III subunit rpc1;^Eukaryota; Amoebozoa; Evosea; Eumycetozoa; Dictyostelia; Dictyosteliales; Dictyosteliaceae; Dictyostelium	RYH24955.1^RYH24955.1^Q:2-2062,H:70-756^78.9%ID^E:0^.^.
TRINITY_DN11169_c0_g2	6.5833	-6.081	1.74757	-3.4797	0.000501983	0.00245025	XP_002291242.1^XP_002291242.1^Q:17-299,H:35-318^46.5%ID^E:4.5e-79^.^.	RPC1_DICDI^RPC1_DICDI^Q:42-896,H:8-288^41.754%ID^E:2.56e-61^RecName: Full=DNA-directed RNA polymerase III subunit rpc1;^Eukaryota; Amoebozoa; Evosea; Eumycetozoa; Dictyostelia; Dictyosteliales; Dictyosteliaceae; Dictyostelium	OEU15148.1^OEU15148.1^Q:39-899,H:21-311^50.2%ID^E:1.6e-87^.^.
TRINITY_DN1116_c0_g1	179.799	-1.77085	0.455445	-3.88817	0.000101003	0.000615049	XP_629849.1^XP_629849.1^Q:221-876,H:500-1155^42.3%ID^E:1.6e-161^.^.	RQL4A_ARATH^RQL4A_ARATH^Q:670-2619,H:429-1090^40.62%ID^E:2.32e-154^RecName: Full=ATP-dependent DNA helicase Q-like 4A;^Eukaryota; Viridiplantae; Streptophyta; Embryophyta; Tracheophyta; Spermatophyta; Magnoliopsida; eudicotyledons; Gunneridae; Pentapetalae; rosids; malvids; Brassicales; Brassicaceae; Camelineae; Arabidopsis	KYR00704.1^KYR00704.1^Q:661-2628,H:423-1073^43.8%ID^E:1.1e-166^.^.
TRINITY_DN11175_c1_g1	933.067	-3.97459	0.677874	-5.86332	4.54e-09	6.57e-08	.	.	.
TRINITY_DN11175_c1_g2	317.127	-4.07133	0.353775	-11.5082	1.2e-30	1.15e-28	.	.	.
TRINITY_DN11176_c0_g1	2658.56	-1.72601	0.48751	-3.54046	0.000399426	0.00201439	XP_023246002.1^XP_023246002.1^Q:349-780,H:6-401^34.9%ID^E:2.1e-48^.^.	STIP1_XENLA^STIP1_XENLA^Q:1832-2530,H:220-459^41.25%ID^E:1.47e-38^RecName: Full=Stress-induced-phosphoprotein 1;^Eukaryota; Metazoa; Chordata; Craniata; Vertebrata; Euteleostomi; Amphibia; Batrachia; Anura; Pipoidea; Pipidae; Xenopodinae; Xenopus; Xenopus`STIP1_XENLA^STIP1_XENLA^Q:2225-2545,H:2-108^37.383%ID^E:7.62e-11^RecName: Full=Stress-induced-phosphoprotein 1;^Eukaryota; Metazoa; Chordata; C…	CRK94060.1^CRK94060.1^Q:1247-2536,H:8-403^32.5%ID^E:6.4e-51^.^.
TRINITY_DN11178_c1_g1	58.0588	1.52165	0.341119	4.46076	8.17e-06	6.56e-05	.	.	.
TRINITY_DN11178_c2_g1	15.7018	-5.44025	1.27435	-4.26903	1.96e-05	0.000144285	.	.	.
TRINITY_DN11178_c3_g1	29.6853	1.73717	0.593548	2.92676	0.00342511	0.0123226	.	.	.
TRINITY_DN11179_c0_g1	104.712	-2.23659	0.379811	-5.88869	3.89e-09	5.7e-08	.	.	.
TRINITY_DN1117_c0_g1	913.25	-1.02516	0.0988401	-10.3719	3.33e-25	2.34e-23	.	.	.
TRINITY_DN11180_c0_g1	60.2761	1.71581	0.520602	3.29581	0.000981392	0.00433813	XP_021338427.1^XP_021338427.1^Q:28-116,H:232-316^36%ID^E:2.2e-06^.^.	.	KPA17030.1^KPA17030.1^Q:77-382,H:144-245^32.4%ID^E:1.2e-06^.^.
TRINITY_DN11181_c1_g1	188.878	-1.8753	0.419368	-4.47173	7.76e-06	6.27e-05	.	.	.
TRINITY_DN11181_c3_g1	10.6826	-6.7799	1.8291	-3.70669	0.000209984	0.00116108	.	.	.
TRINITY_DN11182_c0_g1	28.102	-8.17603	1.28963	-6.3398	2.3e-10	4.05e-09	XP_005856113.1^XP_005856113.1^Q:49-565,H:1-520^61.3%ID^E:1.2e-210^.^.	ATAD3_BOVIN^ATAD3_BOVIN^Q:189-1757,H:49-571^49.524%ID^E:4.37e-165^RecName: Full=ATPase family AAA domain-containing protein 3;^Eukaryota; Metazoa; Chordata; Craniata; Vertebrata; Euteleostomi; Mammalia; Eutheria; Laurasiatheria; Artiodactyla; Ruminantia; Pecora; Bovidae; Bovinae; Bos	TFJ85120.1^TFJ85120.1^Q:60-1754,H:1-572^59.1%ID^E:2.9e-217^.^.
TRINITY_DN11185_c0_g1	34.8997	-1.50795	0.529933	-2.84555	0.00443352	0.0152896	.	.	.
TRINITY_DN11187_c0_g1	562.817	-2.43708	0.273092	-8.92403	4.5e-19	2.12e-17	.	.	XP_011094471.1^XP_011094471.1^Q:10-249,H:491-574^35.7%ID^E:1.8e-06^.^.
TRINITY_DN11191_c0_g2	3.15309	-5.02029	1.96087	-2.56024	0.0104601	0.0314207	.	SAS2_YEAST^SAS2_YEAST^Q:164-39,H:191-233^46.512%ID^E:7.65e-06^RecName: Full=Histone acetyltransferase SAS2;^Eukaryota; Fungi; Dikarya; Ascomycota; Saccharomycotina; Saccharomycetes; Saccharomycetales; Saccharomycetaceae; Saccharomyces	KNH07420.1^KNH07420.1^Q:197-3,H:123-187^53.8%ID^E:8.2e-12^.^.
TRINITY_DN11193_c0_g2	179.987	1.51511	0.399578	3.79178	0.000149571	0.0008664	XP_001434515.1^XP_001434515.1^Q:267-553,H:1-288^40.5%ID^E:4.1e-62^.^.	Y4251_DICDI^Y4251_DICDI^Q:1137-1925,H:24-286^43.019%ID^E:2.69e-61^RecName: Full=Probable serine/threonine-protein kinase DDB_G0284251;^Eukaryota; Amoebozoa; Evosea; Eumycetozoa; Dictyostelia; Dictyosteliales; Dictyosteliaceae; Dictyostelium	CAD8112338.1^CAD8112338.1^Q:1134-1994,H:1-288^40.8%ID^E:7.7e-62^.^.
TRINITY_DN11194_c0_g2	13.9447	7.39931	1.41194	5.24054	1.6e-07	1.8e-06	.	.	.
TRINITY_DN11196_c0_g1	954.382	-1.26071	0.323774	-3.8938	9.87e-05	0.000602705	.	.	.
TRINITY_DN11198_c4_g1	219.35	11.3751	1.28518	8.85096	8.68e-19	3.98e-17	.	.	.
TRINITY_DN11199_c0_g1	24.7731	-7.99491	1.29721	-6.16313	7.13e-10	1.17e-08	XP_012196959.1^XP_012196959.1^Q:72-761,H:47-691^56.5%ID^E:2.2e-261^.^.	AMPD_SCHPO^AMPD_SCHPO^Q:805-2298,H:255-752^61.723%ID^E:0^RecName: Full=AMP deaminase;^Eukaryota; Fungi; Dikarya; Ascomycota; Taphrinomycotina; Schizosaccharomycetes; Schizosaccharomycetales; Schizosaccharomycetaceae; Schizosaccharomyces	TMW59645.1^TMW59645.1^Q:271-2271,H:112-731^58.9%ID^E:1.1e-267^.^.
TRINITY_DN111_c0_g1	308.029	3.80422	0.695756	5.46775	4.56e-08	5.61e-07	.	.	.
TRINITY_DN111_c0_g3	1664.95	-3.39802	0.447033	-7.60127	2.93e-14	8.61e-13	.	.	.
TRINITY_DN11200_c3_g1	286.205	-1.31066	0.298053	-4.39741	1.1e-05	8.55e-05	.	.	.
TRINITY_DN11201_c0_g1	332.822	1.82568	0.735786	2.48126	0.0130919	0.0380515	.	PYC_SCHPO^PYC_SCHPO^Q:2-178,H:1112-1170^50.847%ID^E:2.86e-11^RecName: Full=Pyruvate carboxylase;^Eukaryota; Fungi; Dikarya; Ascomycota; Taphrinomycotina; Schizosaccharomycetes; Schizosaccharomycetales; Schizosaccharomycetaceae; Schizosaccharomyces	KAG1059768.1^KAG1059768.1^Q:11-220,H:19-89^66.2%ID^E:2.2e-19^.^.
TRINITY_DN11204_c0_g3	208.13	-2.25119	0.427336	-5.26797	1.38e-07	1.56e-06	.	.	.
TRINITY_DN11205_c1_g1	12.5732	-2.62616	1.02473	-2.56279	0.0103836	0.0312663	.	.	.
TRINITY_DN11207_c0_g1	38.6571	-8.63687	1.25268	-6.89474	5.4e-12	1.19e-10	XP_001605830.1^XP_001605830.1^Q:25-144,H:15-135^59.5%ID^E:2.1e-42^.^.	RIFK_HUMAN^RIFK_HUMAN^Q:91-453,H:9-131^52.846%ID^E:7.74e-38^RecName: Full=Riboflavin kinase;^Eukaryota; Metazoa; Chordata; Craniata; Vertebrata; Euteleostomi; Mammalia; Eutheria; Euarchontoglires; Primates; Haplorrhini; Catarrhini; Hominidae; Homo	RYH24004.1^RYH24004.1^Q:40-405,H:8-129^68.9%ID^E:6.3e-55^.^.
TRINITY_DN11208_c0_g1	26.5467	-8.09479	1.2868	-6.29061	3.16e-10	5.44e-09	XP_009033046.1^XP_009033046.1^Q:11-467,H:15-473^37.5%ID^E:1.6e-96^.^.	EIF3L_NEMVE^EIF3L_NEMVE^Q:44-1492,H:35-519^31.673%ID^E:2.64e-81^RecName: Full=Eukaryotic translation initiation factor 3 subunit L {ECO:0000255|HAMAP-Rule:MF_03011};^Eukaryota; Metazoa; Cnidaria; Anthozoa; Hexacorallia; Actiniaria; Edwardsiidae; Nematostella	RYG68771.1^RYG68771.1^Q:353-1528,H:6-375^40.8%ID^E:4.6e-98^.^.
TRINITY_DN1120_c0_g1	178.403	1.16634	0.211188	5.52274	3.34e-08	4.19e-07	XP_020427568.1^XP_020427568.1^Q:479-774,H:783-1071^31.2%ID^E:1.1e-29^.^.	GXCDD_DICDI^GXCDD_DICDI^Q:1710-2351,H:461-658^31.776%ID^E:2.02e-22^RecName: Full=Guanine exchange factor for Rac 30;^Eukaryota; Amoebozoa; Evosea; Eumycetozoa; Dictyostelia; Dictyosteliales; Dictyosteliaceae; Dictyostelium	PRP81712.1^PRP81712.1^Q:297-2513,H:884-1509^25.1%ID^E:5.6e-50^.^.
TRINITY_DN1120_c0_g3	753.377	1.02888	0.327649	3.1402	0.00168833	0.0068019	.	.	.
TRINITY_DN1120_c1_g1	306.206	1.19479	0.363571	3.28626	0.00101526	0.00446039	.	.	.
TRINITY_DN11214_c0_g1	46.0888	-8.88995	1.25659	-7.07469	1.5e-12	3.56e-11	.	.	.
TRINITY_DN11215_c0_g1	12.8149	-7.04413	1.40838	-5.00158	5.69e-07	5.76e-06	.	.	RYY86917.1^RYY86917.1^Q:60-1076,H:13-357^39.9%ID^E:4.9e-82^.^.
TRINITY_DN11215_c1_g1	11.1326	-6.83878	1.78903	-3.82261	0.000132044	0.00077714	.	.	XP_643747.1^XP_643747.1^Q:41-229,H:347-409^61.9%ID^E:1.9e-16^.^.
TRINITY_DN11215_c2_g1	5.43464	-5.80335	1.88414	-3.0801	0.00206929	0.00805859	.	.	.
TRINITY_DN11218_c0_g1	295.954	-3.02768	0.748682	-4.04402	5.25e-05	0.000346215	.	ARF_DUGJA^ARF_DUGJA^Q:2-202,H:113-179^55.224%ID^E:7.71e-21^RecName: Full=ADP-ribosylation factor;^Eukaryota; Metazoa; Spiralia; Lophotrochozoa; Platyhelminthes; Rhabditophora; Seriata; Tricladida; Continenticola; Geoplanoidea; Dugesiidae; Dugesia	ETO03070.1^ETO03070.1^Q:2-202,H:119-185^58.2%ID^E:1.2e-19^.^.
TRINITY_DN11218_c0_g4	406.416	1.84366	0.222524	8.28522	1.18e-16	4.47e-15	XP_012046303.1^XP_012046303.1^Q:447-759,H:156-455^42%ID^E:7.8e-70^.^.	CD11B_RAT^CD11B_RAT^Q:1231-2274,H:36-370^38.218%ID^E:3.33e-63^RecName: Full=Cyclin-dependent kinase 11B;^Eukaryota; Metazoa; Chordata; Craniata; Vertebrata; Euteleostomi; Mammalia; Eutheria; Euarchontoglires; Glires; Rodentia; Myomorpha; Muroidea; Muridae; Murinae; Rattus	KXN73834.1^KXN73834.1^Q:1342-2277,H:9-305^43.6%ID^E:1.7e-72^.^.
TRINITY_DN11230_c0_g1	486.293	1.80302	0.526983	3.4214	0.000622994	0.00294212	XP_005834162.1^XP_005834162.1^Q:6-132,H:763-889^40.2%ID^E:5.8e-22^.^.	.	HBP18113.1^HBP18113.1^Q:21-425,H:777-911^42.2%ID^E:2.5e-24^.^.
TRINITY_DN11231_c1_g1	43.5975	-2.16601	0.400152	-5.41297	6.2e-08	7.46e-07	WP_011612721.1^WP_011612721.1^Q:72-828,H:13-725^33.2%ID^E:1.3e-116^.^.	RECQ_SALTY^RECQ_SALTY^Q:223-2067,H:15-601^34.131%ID^E:1.87e-102^RecName: Full=ATP-dependent DNA helicase RecQ;^Bacteria; Proteobacteria; Gammaproteobacteria; Enterobacterales; Enterobacteriaceae; Salmonella	WP_011612721.1^WP_011612721.1^Q:214-2484,H:13-725^33.2%ID^E:2.6e-116^.^.
TRINITY_DN11231_c2_g1	1605.91	-1.86822	0.43644	-4.28059	1.86e-05	0.000137858	XP_031548682.1^XP_031548682.1^Q:15-214,H:3-200^25.5%ID^E:1.8e-09^.^.	.	PRP78863.1^PRP78863.1^Q:167-643,H:70-234^30.5%ID^E:3.9e-11^.^.
TRINITY_DN11232_c0_g1	186.056	1.22481	0.217754	5.62474	1.86e-08	2.44e-07	XP_003875079.1^XP_003875079.1^Q:99-855,H:73-702^27.6%ID^E:2.4e-51^.^.	TMTC3_DROME^TMTC3_DROME^Q:337-2382,H:82-623^26.294%ID^E:1.2e-31^RecName: Full=Protein O-mannosyl-transferase Tmtc3 {ECO:0000250|UniProtKB:Q6ZXV5};^Eukaryota; Metazoa; Ecdysozoa; Arthropoda; Hexapoda; Insecta; Pterygota; Neoptera; Endopterygota; Diptera; Brachycera; Muscomorpha; Ephydroidea; Drosophilidae; Drosophila; Sophophora	KNH04812.1^KNH04812.1^Q:40-3459,H:1-1119^66.8%ID^E:0^.^.
TRINITY_DN11233_c0_g1	29.1905	-8.23127	1.28162	-6.42257	1.34e-10	2.45e-09	WP_203412425.1^WP_203412425.1^Q:25-470,H:7-446^51.7%ID^E:1.9e-144^.^.	AMY_PSEHA^AMY_PSEHA^Q:86-1414,H:30-470^49.115%ID^E:1.15e-118^RecName: Full=Alpha-amylase;^Bacteria; Proteobacteria; Gammaproteobacteria; Alteromonadales; Pseudoalteromonadaceae; Pseudoalteromonas	CAE8704668.1^CAE8704668.1^Q:71-1414,H:43-520^50.4%ID^E:5.5e-145^.^.
TRINITY_DN11240_c0_g1	30.0905	-2.37429	0.707822	-3.35437	0.000795473	0.00363095	.	.	.
TRINITY_DN11245_c0_g1	305.202	-1.17811	0.309576	-3.80555	0.000141487	0.000825293	XP_001747487.1^XP_001747487.1^Q:46-267,H:80-302^39.1%ID^E:6.6e-43^.^.	CP46A_HUMAN^CP46A_HUMAN^Q:220-684,H:37-200^25.904%ID^E:4.13e-10^RecName: Full=Cholesterol 24-hydroxylase {ECO:0000305|PubMed:14640697};^Eukaryota; Metazoa; Chordata; Craniata; Vertebrata; Euteleostomi; Mammalia; Eutheria; Euarchontoglires; Primates; Haplorrhini; Catarrhini; Hominidae; Homo	EWM29556.1^EWM29556.1^Q:202-891,H:104-338^37.7%ID^E:3e-45^.^.
TRINITY_DN11251_c0_g1	22.3176	-7.84471	1.3071	-6.00159	1.95e-09	3e-08	WP_109037178.1^WP_109037178.1^Q:31-721,H:4-671^62.5%ID^E:1.1e-289^.^.	FADH_ECOLI^FADH_ECOLI^Q:127-2205,H:3-672^55.476%ID^E:0^RecName: Full=2,4-dienoyl-CoA reductase [(2E)-enoyl-CoA-producing] {ECO:0000303|PubMed:10933894, ECO:0000303|PubMed:9346310};^Bacteria; Proteobacteria; Gammaproteobacteria; Enterobacterales; Enterobacteriaceae; Escherichia	CAB1097858.1^CAB1097858.1^Q:124-2280,H:3-716^60.5%ID^E:2.4e-295^.^.
TRINITY_DN11253_c0_g1	44.013	1.84126	0.413495	4.45292	8.47e-06	6.78e-05	.	.	PRP79941.1^PRP79941.1^Q:30-218,H:442-504^50.8%ID^E:2.9e-10^.^.
TRINITY_DN11254_c0_g1	6.24776	-6.00793	1.62268	-3.70247	0.000213513	0.00117754	XP_008617030.1^XP_008617030.1^Q:1-1085,H:884-1756^33.5%ID^E:1.2e-170^.^.	FR1L4_HUMAN^FR1L4_HUMAN^Q:1242-2186,H:1212-1618^26.923%ID^E:2.73e-23^RecName: Full=Fer-1-like protein 4;^Eukaryota; Metazoa; Chordata; Craniata; Vertebrata; Euteleostomi; Mammalia; Eutheria; Euarchontoglires; Primates; Haplorrhini; Catarrhini; Hominidae; Homo	OQS02130.1^OQS02130.1^Q:3-3266,H:897-1783^33.1%ID^E:5.7e-171^.^.
TRINITY_DN11256_c0_g1	22.3797	8.08211	1.63721	4.9365	7.95e-07	7.85e-06	.	.	.
TRINITY_DN11257_c0_g1	1059.49	1.30486	0.239286	5.45315	4.95e-08	6.06e-07	.	.	.
TRINITY_DN11259_c0_g1	165.86	2.06792	0.2624	7.88081	3.25e-15	1.08e-13	.	.	.
TRINITY_DN11269_c0_g1	108.969	2.16683	0.317525	6.82412	8.85e-12	1.91e-10	XP_023231987.1^XP_023231987.1^Q:8-414,H:123-546^42.9%ID^E:4e-109^.^.	TBCK_CHICK^TBCK_CHICK^Q:46-1437,H:315-817^38.791%ID^E:2.1e-115^RecName: Full=TBC domain-containing protein kinase-like protein;^Eukaryota; Metazoa; Chordata; Craniata; Vertebrata; Euteleostomi; Archelosauria; Archosauria; Dinosauria; Saurischia; Theropoda; Coelurosauria; Aves; Neognathae; Galloanserae; Galliformes; Phasianidae; Phasianinae; Gallus	RHZ85022.1^RHZ85022.1^Q:46-1434,H:335-851^40.7%ID^E:1.7e-122^.^.
TRINITY_DN11272_c0_g1	28.0706	-2.11767	0.75653	-2.79919	0.00512309	0.0172605	WP_184330146.1^WP_184330146.1^Q:1-308,H:1-280^42.7%ID^E:1.2e-65^.^.	RBSK_HUMAN^RBSK_HUMAN^Q:921-52,H:22-285^38.144%ID^E:1.43e-58^RecName: Full=Ribokinase {ECO:0000255|HAMAP-Rule:MF_03215, ECO:0000303|PubMed:17585908};^Eukaryota; Metazoa; Chordata; Craniata; Vertebrata; Euteleostomi; Mammalia; Eutheria; Euarchontoglires; Primates; Haplorrhini; Catarrhini; Hominidae; Homo	NOY09492.1^NOY09492.1^Q:942-19,H:3-282^43%ID^E:7.1e-72^.^.
TRINITY_DN11272_c1_g1	237.257	2.03274	0.384356	5.28869	1.23e-07	1.41e-06	WP_112551581.1^WP_112551581.1^Q:8-328,H:5-297^42.2%ID^E:3.5e-70^.^.	RBSK_HUMAN^RBSK_HUMAN^Q:114-1055,H:22-311^38.486%ID^E:3.43e-62^RecName: Full=Ribokinase {ECO:0000255|HAMAP-Rule:MF_03215, ECO:0000303|PubMed:17585908};^Eukaryota; Metazoa; Chordata; Craniata; Vertebrata; Euteleostomi; Mammalia; Eutheria; Euarchontoglires; Primates; Haplorrhini; Catarrhini; Hominidae; Homo	NOY09492.1^NOY09492.1^Q:93-1082,H:3-306^43.2%ID^E:1.1e-77^.^.
TRINITY_DN11274_c0_g1	123.009	1.8129	0.363097	4.99289	5.95e-07	6.01e-06	XP_004349675.1^XP_004349675.1^Q:1-161,H:170-335^50.6%ID^E:3.6e-45^.^.	YEA9_SCHPO^YEA9_SCHPO^Q:23-478,H:148-337^25.521%ID^E:2.87e-06^RecName: Full=Uncharacterized protein UNK4.09;^Eukaryota; Fungi; Dikarya; Ascomycota; Taphrinomycotina; Schizosaccharomycetes; Schizosaccharomycetales; Schizosaccharomycetaceae; Schizosaccharomyces	XP_004349675.1^XP_004349675.1^Q:2-484,H:170-335^50.6%ID^E:1.7e-44^.^.
TRINITY_DN11277_c0_g2	36.1686	1.53907	0.54332	2.83271	0.00461557	0.0158266	.	CUTA_THET8^CUTA_THET8^Q:168-335,H:44-99^41.071%ID^E:1.4e-09^RecName: Full=Divalent-cation tolerance protein CutA;^Bacteria; Deinococcus-Thermus; Deinococci; Thermales; Thermaceae; Thermus	WP_155353343.1^WP_155353343.1^Q:141-395,H:37-121^41.2%ID^E:1.6e-12^.^.
TRINITY_DN11279_c0_g1	98.1773	-4.6766	0.49689	-9.41176	4.88e-21	2.69e-19	.	KAD6_BOVIN^KAD6_BOVIN^Q:666-421,H:28-109^57.317%ID^E:2.3e-35^RecName: Full=Adenylate kinase isoenzyme 6 {ECO:0000255|HAMAP-Rule:MF_03173};^Eukaryota; Metazoa; Chordata; Craniata; Vertebrata; Euteleostomi; Mammalia; Eutheria; Laurasiatheria; Artiodactyla; Ruminantia; Pecora; Bovidae; Bovinae; Bos`KAD6_BOVIN^KAD6_BOVIN^Q:361-248,H:107-144^55.263%ID^E:2.3e-35^RecName: Full=Adenylate kinase isoenzyme…	XP_028397464.1^XP_028397464.1^Q:663-421,H:35-115^61.7%ID^E:7.6e-27^.^.
TRINITY_DN11284_c0_g1	32.4316	-8.38396	1.27292	-6.58641	4.51e-11	8.81e-10	.	.	.
TRINITY_DN11286_c0_g1	476.616	-1.08747	0.177348	-6.13183	8.69e-10	1.41e-08	XP_009526687.1^XP_009526687.1^Q:13-247,H:733-980^35.5%ID^E:1.3e-37^.^.	PI3K2_SOYBN^PI3K2_SOYBN^Q:55-810,H:565-807^29.365%ID^E:9.9e-34^RecName: Full=Phosphatidylinositol 3-kinase, nodule isoform;^Eukaryota; Viridiplantae; Streptophyta; Embryophyta; Tracheophyta; Spermatophyta; Magnoliopsida; eudicotyledons; Gunneridae; Pentapetalae; rosids; fabids; Fabales; Fabaceae; Papilionoideae; 50 kb inversion clade; NPAAA clade; indigoferoid/millettioid clade; Phaseoleae; Glyci…	OMJ73413.1^OMJ73413.1^Q:40-810,H:557-799^36%ID^E:3.3e-41^.^.
TRINITY_DN11287_c0_g1	9.45184	-6.6042	1.48414	-4.44986	8.59e-06	6.87e-05	.	.	.
TRINITY_DN11288_c0_g1	27.5803	-1.69055	0.448037	-3.77325	0.000161138	0.000923847	.	.	.
TRINITY_DN11294_c0_g1	23.2998	-7.90641	1.30785	-6.04535	1.49e-09	2.33e-08	.	.	.
TRINITY_DN11295_c0_g1	8.37693	-6.43041	1.52209	-4.22474	2.39e-05	0.000171981	.	.	.
TRINITY_DN11296_c0_g1	20.5314	-7.72348	1.32033	-5.84967	4.93e-09	7.09e-08	XP_008862047.1^XP_008862047.1^Q:1-332,H:1-337^38.8%ID^E:5.2e-65^.^.	DDI2_MOUSE^DDI2_MOUSE^Q:274-1050,H:106-366^41.199%ID^E:1.89e-56^RecName: Full=Protein DDI1 homolog 2 {ECO:0000305};^Eukaryota; Metazoa; Chordata; Craniata; Vertebrata; Euteleostomi; Mammalia; Eutheria; Euarchontoglires; Glires; Rodentia; Myomorpha; Muroidea; Muridae; Murinae; Mus; Mus	XP_008862047.1^XP_008862047.1^Q:34-1029,H:1-337^38.8%ID^E:3.5e-64^.^.
TRINITY_DN11298_c0_g1	39.3114	-8.66091	1.25226	-6.91623	4.64e-12	1.04e-10	XP_008906248.1^XP_008906248.1^Q:2-163,H:11-172^94.4%ID^E:7.3e-81^.^.	CATR_SCHDU^CATR_SCHDU^Q:109-552,H:21-168^92.568%ID^E:1.68e-91^RecName: Full=Caltractin;^Eukaryota; Viridiplantae; Chlorophyta; core chlorophytes; Chlorodendrophyceae; Chlorodendrales; Chlorodendraceae; Scherffelia	BAD20709.1^BAD20709.1^Q:64-552,H:1-163^97.5%ID^E:3.3e-80^.^.
TRINITY_DN11299_c0_g1	27.2798	-8.13478	1.29125	-6.29992	2.98e-10	5.15e-09	XP_012198049.1^XP_012198049.1^Q:2-47,H:191-236^50%ID^E:4.6e-06^.^.	.	RYH20752.1^RYH20752.1^Q:28-729,H:3-230^52.7%ID^E:5.5e-69^.^.
TRINITY_DN11303_c0_g1	25.7619	-8.05229	1.30821	-6.15521	7.5e-10	1.23e-08	.	DHKE_DICDI^DHKE_DICDI^Q:412-774,H:615-729^25.62%ID^E:6.2e-06^RecName: Full=Hybrid signal transduction histidine kinase E;^Eukaryota; Amoebozoa; Evosea; Eumycetozoa; Dictyostelia; Dictyosteliales; Dictyosteliaceae; Dictyostelium	RYH09556.1^RYH09556.1^Q:283-771,H:125-297^39.9%ID^E:4.6e-22^.^.
TRINITY_DN11306_c0_g1	6.7642	-6.1196	1.71651	-3.56514	0.000363655	0.00185939	XP_002293566.1^XP_002293566.1^Q:50-289,H:52-290^36.4%ID^E:2.8e-38^.^.	RRP6_YEAST^RRP6_YEAST^Q:104-604,H:219-375^28%ID^E:5.83e-10^RecName: Full=Exosome complex exonuclease RRP6;^Eukaryota; Fungi; Dikarya; Ascomycota; Saccharomycotina; Saccharomycetes; Saccharomycetales; Saccharomycetaceae; Saccharomyces	CAE7643003.1^CAE7643003.1^Q:77-691,H:16-221^47.4%ID^E:1.7e-44^.^.
TRINITY_DN1130_c0_g1	4588.24	1.05712	0.0962154	10.987	4.41e-28	3.59e-26	XP_008895355.1^XP_008895355.1^Q:3-298,H:9-304^87.2%ID^E:1.5e-201^.^.	PP1G_HUMAN^PP1G_HUMAN^Q:232-1119,H:7-302^86.149%ID^E:0^RecName: Full=Serine/threonine-protein phosphatase PP1-gamma catalytic subunit;^Eukaryota; Metazoa; Chordata; Craniata; Vertebrata; Euteleostomi; Mammalia; Eutheria; Euarchontoglires; Primates; Haplorrhini; Catarrhini; Hominidae; Homo	KAF7731259.1^KAF7731259.1^Q:229-1113,H:7-301^88.5%ID^E:7e-201^.^.
TRINITY_DN11310_c0_g1	14.6675	-7.23964	1.38034	-5.24484	1.56e-07	1.76e-06	.	.	CAE7501281.1^CAE7501281.1^Q:486-1388,H:1-295^36.5%ID^E:8.1e-49^.^.
TRINITY_DN11311_c0_g1	1868.33	2.11606	0.172778	12.2473	1.74e-34	2.01e-32	XP_007315379.1^XP_007315379.1^Q:7-179,H:5-178^44.6%ID^E:1.7e-43^.^.	MPO1_SCHPO^MPO1_SCHPO^Q:19-558,H:1-176^33.152%ID^E:3.57e-23^RecName: Full=2-hydroxy-palmitic acid dioxygenase mpo1 {ECO:0000250|UniProtKB:P25338};^Eukaryota; Fungi; Dikarya; Ascomycota; Taphrinomycotina; Schizosaccharomycetes; Schizosaccharomycetales; Schizosaccharomycetaceae; Schizosaccharomyces	KAG6335042.1^KAG6335042.1^Q:10-537,H:1-177^46.1%ID^E:3.5e-48^.^.
TRINITY_DN11312_c0_g1	7.84068	-6.33456	1.71999	-3.6829	0.000230595	0.00126053	XP_005836535.1^XP_005836535.1^Q:3-102,H:483-583^35.9%ID^E:3.1e-09^.^.	.	CAE7717485.1^CAE7717485.1^Q:2-373,H:10-133^62.9%ID^E:2e-50^.^.
TRINITY_DN11313_c0_g1	29.4291	1.81756	0.735942	2.46971	0.0135223	0.0390754	XP_025823541.1^XP_025823541.1^Q:37-193,H:321-474^54.8%ID^E:8.4e-45^.^.	RQL5_ARATH^RQL5_ARATH^Q:111-581,H:256-409^52.229%ID^E:2.32e-41^RecName: Full=ATP-dependent DNA helicase Q-like 5;^Eukaryota; Viridiplantae; Streptophyta; Embryophyta; Tracheophyta; Spermatophyta; Magnoliopsida; eudicotyledons; Gunneridae; Pentapetalae; rosids; malvids; Brassicales; Brassicaceae; Camelineae; Arabidopsis	KAG2572951.1^KAG2572951.1^Q:111-581,H:29-182^54.8%ID^E:9e-45^.^.
TRINITY_DN11313_c1_g1	15.9831	3.29097	0.969051	3.39607	0.000683598	0.00318768	.	.	.
TRINITY_DN11317_c0_g1	22.7532	-7.87263	1.30789	-6.01933	1.75e-09	2.71e-08	XP_002185131.1^XP_002185131.1^Q:10-362,H:12-369^67.9%ID^E:7.7e-124^.^.	CALR_PRUAR^CALR_PRUAR^Q:76-1035,H:25-340^59.627%ID^E:2.04e-109^RecName: Full=Calreticulin;^Eukaryota; Viridiplantae; Streptophyta; Embryophyta; Tracheophyta; Spermatophyta; Magnoliopsida; eudicotyledons; Gunneridae; Pentapetalae; rosids; fabids; Rosales; Rosaceae; Amygdaloideae; Amygdaleae; Prunus	KAG7336900.1^KAG7336900.1^Q:58-1185,H:14-388^68.7%ID^E:2.1e-131^.^.
TRINITY_DN11318_c0_g1	15.0751	-7.27832	1.36705	-5.32409	1.01e-07	1.18e-06	XP_008608845.1^XP_008608845.1^Q:68-970,H:101-986^43.5%ID^E:3.8e-225^.^.	DDAF_ENTAG^DDAF_ENTAG^Q:322-1617,H:8-423^31.066%ID^E:3.67e-44^RecName: Full=Dapdiamide A synthase {ECO:0000305};^Bacteria; Proteobacteria; Gammaproteobacteria; Enterobacterales; Erwiniaceae; Pantoea; Pantoea agglomerans group`DDAF_ENTAG^DDAF_ENTAG^Q:1657-2952,H:10-413^27.438%ID^E:4.26e-33^RecName: Full=Dapdiamide A synthase {ECO:0000305};^Bacteria; Proteobacteria; Gammaproteobacteria; Enterobacte…	CBJ32354.1^CBJ32354.1^Q:73-2973,H:63-996^47.3%ID^E:9.8e-299^.^.
TRINITY_DN11321_c0_g1	22.5655	-7.86011	1.30501	-6.02301	1.71e-09	2.66e-08	XP_005855230.1^XP_005855230.1^Q:100-435,H:151-487^76.6%ID^E:2.2e-188^.^.	UXS1_MOUSE^UXS1_MOUSE^Q:290-1333,H:54-395^66.667%ID^E:3.26e-170^RecName: Full=UDP-glucuronic acid decarboxylase 1;^Eukaryota; Metazoa; Chordata; Craniata; Vertebrata; Euteleostomi; Mammalia; Eutheria; Euarchontoglires; Glires; Rodentia; Myomorpha; Muroidea; Muridae; Murinae; Mus; Mus	CBJ48392.1^CBJ48392.1^Q:176-1384,H:68-473^67.7%ID^E:4.5e-193^.^.
TRINITY_DN11322_c0_g1	20.5765	-7.72731	1.36997	-5.64048	1.7e-08	2.24e-07	WP_102527329.1^WP_102527329.1^Q:12-95,H:452-541^36.7%ID^E:2e-06^.^.	.	PMG78243.1^PMG78243.1^Q:35-286,H:446-535^36.7%ID^E:7.8e-06^.^.
TRINITY_DN11326_c0_g1	26.4635	2.08566	0.661823	3.15139	0.00162496	0.00658517	.	.	EJK63376.1^EJK63376.1^Q:57-398,H:825-933^40.4%ID^E:2.9e-12^.^.
TRINITY_DN11328_c1_g1	5.77322	6.12794	1.82183	3.36361	0.000769309	0.00353031	.	.	.
TRINITY_DN11329_c1_g1	25.3651	8.26275	1.42983	5.77884	7.52e-09	1.05e-07	.	.	.
TRINITY_DN1132_c0_g1	223.964	1.61048	0.247967	6.49472	8.32e-11	1.56e-09	XP_004347104.1^XP_004347104.1^Q:101-996,H:5-772^24.6%ID^E:4.1e-67^.^.	VLN2_ORYSJ^VLN2_ORYSJ^Q:348-935,H:19-207^39.394%ID^E:1.22e-31^RecName: Full=Villin-2 {ECO:0000303|PubMed:20807878};^Eukaryota; Viridiplantae; Streptophyta; Embryophyta; Tracheophyta; Spermatophyta; Magnoliopsida; Liliopsida; Poales; Poaceae; BOP clade; Oryzoideae; Oryzeae; Oryzinae; Oryza; Oryza sativa`VLN2_ORYSJ^VLN2_ORYSJ^Q:1566-2837,H:273-670^25%ID^E:2.53e-20^RecName: Full=Villin-2 {ECO:000030…	XP_004347104.1^XP_004347104.1^Q:303-2990,H:5-772^24.6%ID^E:8.3e-67^.^.
TRINITY_DN1132_c1_g1	94.0126	2.4707	0.38933	6.34603	2.21e-10	3.9e-09	.	.	.
TRINITY_DN11338_c0_g1	91.686	1.82854	0.534227	3.42278	0.000619845	0.00293072	.	.	.
TRINITY_DN11340_c0_g3	101.619	1.25578	0.412115	3.04715	0.00231021	0.00883695	.	.	.
TRINITY_DN11340_c1_g1	9.20394	-6.567	1.51602	-4.33173	1.48e-05	0.000112103	XP_019727926.1^XP_019727926.1^Q:102-411,H:316-611^25.9%ID^E:9.1e-11^.^.	RTF1_MOUSE^RTF1_MOUSE^Q:362-1138,H:374-612^25.095%ID^E:3.28e-12^RecName: Full=RNA polymerase-associated protein RTF1 homolog;^Eukaryota; Metazoa; Chordata; Craniata; Vertebrata; Euteleostomi; Mammalia; Eutheria; Euarchontoglires; Glires; Rodentia; Myomorpha; Muroidea; Muridae; Murinae; Mus; Mus	CAE7673022.1^CAE7673022.1^Q:311-922,H:217-413^35.8%ID^E:6.6e-27^.^.
TRINITY_DN11341_c0_g1	74.2664	-9.57911	1.2304	-7.78536	6.95e-15	2.22e-13	XP_002183002.1^XP_002183002.1^Q:70-232,H:92-262^30.7%ID^E:9.5e-07^.^.	.	RYH26484.1^RYH26484.1^Q:30-725,H:1-233^44.1%ID^E:1.2e-44^.^.
TRINITY_DN11343_c0_g1	25.7473	-8.05019	1.29155	-6.23295	4.58e-10	7.73e-09	XP_009826733.1^XP_009826733.1^Q:33-801,H:64-730^47.4%ID^E:7.2e-217^.^.	TYW1_XENLA^TYW1_XENLA^Q:1140-2408,H:313-729^59.859%ID^E:0^RecName: Full=S-adenosyl-L-methionine-dependent tRNA 4-demethylwyosine synthase TYW1;^Eukaryota; Metazoa; Chordata; Craniata; Vertebrata; Euteleostomi; Amphibia; Batrachia; Anura; Pipoidea; Pipidae; Xenopodinae; Xenopus; Xenopus`TYW1_XENLA^TYW1_XENLA^Q:162-599,H:68-218^35.099%ID^E:5.21e-18^RecName: Full=S-adenosyl-L-methionine-dependent tR…	CAE7549070.1^CAE7549070.1^Q:1137-2459,H:145-566^70.4%ID^E:3.9e-224^.^.
TRINITY_DN11344_c0_g1	230.903	-3.49499	0.841427	-4.15365	3.27e-05	0.000227254	XP_025357166.1^XP_025357166.1^Q:68-196,H:177-305^31.8%ID^E:8.4e-10^.^.	.	XP_025357166.1^XP_025357166.1^Q:202-588,H:177-305^31.8%ID^E:1.7e-09^.^.
TRINITY_DN11344_c1_g2	126.061	-2.04591	0.564128	-3.62668	0.000287091	0.00152063	.	.	.
TRINITY_DN11344_c1_g4	21.7554	-2.38365	0.793016	-3.0058	0.00264879	0.00995517	.	.	.
TRINITY_DN11344_c2_g1	76.595	-1.41146	0.280989	-5.02319	5.08e-07	5.2e-06	.	.	.
TRINITY_DN11348_c0_g1	6.3496	-6.03208	1.64112	-3.67558	0.000237305	0.00129172	XP_009036059.1^XP_009036059.1^Q:154-451,H:3-266^45.4%ID^E:1.6e-71^.^.	P2C35_ARATH^P2C35_ARATH^Q:473-1456,H:45-342^30.925%ID^E:1.69e-35^RecName: Full=Probable protein phosphatase 2C 35;^Eukaryota; Viridiplantae; Streptophyta; Embryophyta; Tracheophyta; Spermatophyta; Magnoliopsida; eudicotyledons; Gunneridae; Pentapetalae; rosids; malvids; Brassicales; Brassicaceae; Camelineae; Arabidopsis	CAB1096392.1^CAB1096392.1^Q:434-1459,H:131-440^47.7%ID^E:1.4e-93^.^.
TRINITY_DN11348_c0_g2	24.0528	-7.95355	1.32051	-6.02308	1.71e-09	2.66e-08	.	.	.
TRINITY_DN11349_c0_g1	16.7384	-7.42913	1.34964	-5.50453	3.7e-08	4.61e-07	XP_009823340.1^XP_009823340.1^Q:26-560,H:147-500^34.2%ID^E:6.4e-83^.^.	MPK15_ORYSJ^MPK15_ORYSJ^Q:148-714,H:4-167^42.857%ID^E:4.65e-40^RecName: Full=Mitogen-activated protein kinase 15;^Eukaryota; Viridiplantae; Streptophyta; Embryophyta; Tracheophyta; Spermatophyta; Magnoliopsida; Liliopsida; Poales; Poaceae; BOP clade; Oryzoideae; Oryzeae; Oryzinae; Oryza; Oryza sativa`MPK15_ORYSJ^MPK15_ORYSJ^Q:1210-1743,H:175-307^34.807%ID^E:4.1e-20^RecName: Full=Mitogen-activated…	GBG27368.1^GBG27368.1^Q:73-1749,H:69-530^35%ID^E:5.3e-88^.^.
TRINITY_DN1134_c0_g1	1787.21	1.54912	0.271912	5.69715	1.22e-08	1.65e-07	XP_013936034.1^XP_013936034.1^Q:1-148,H:1-144^34.5%ID^E:4.1e-11^.^.	.	XP_043062230.1^XP_043062230.1^Q:219-662,H:1-144^34.5%ID^E:3e-10^.^.
TRINITY_DN1134_c1_g1	86.0849	1.83716	0.348319	5.27436	1.33e-07	1.52e-06	.	.	.
TRINITY_DN1134_c2_g1	68.4485	1.68097	0.462001	3.63846	0.000274273	0.00146364	.	.	.
TRINITY_DN1134_c3_g1	72.5979	2.37789	0.558038	4.26116	2.03e-05	0.000148848	.	.	.
TRINITY_DN1134_c4_g1	137.325	-1.44649	0.388563	-3.72266	0.000197134	0.00109978	.	.	.
TRINITY_DN11350_c0_g1	51.2432	4.92273	1.03996	4.7336	2.21e-06	2e-05	.	.	AAL31950.1^AAL31950.1^Q:651-79,H:250-441^71.8%ID^E:3.9e-86^.^.
TRINITY_DN11351_c0_g1	12.3434	-6.98891	1.42538	-4.90321	9.43e-07	9.18e-06	XP_008613969.1^XP_008613969.1^Q:1-1089,H:1-1041^36.1%ID^E:5.3e-203^.^.	P2C19_ARATH^P2C19_ARATH^Q:226-3288,H:106-1054^32.892%ID^E:7.93e-159^RecName: Full=Protein phosphatase 2C and cyclic nucleotide-binding/kinase domain-containing protein;^Eukaryota; Viridiplantae; Streptophyta; Embryophyta; Tracheophyta; Spermatophyta; Magnoliopsida; eudicotyledons; Gunneridae; Pentapetalae; rosids; malvids; Brassicales; Brassicaceae; Camelineae; Arabidopsis	CBN77566.1^CBN77566.1^Q:100-3273,H:67-1044^39.9%ID^E:3.4e-233^.^.
TRINITY_DN11353_c0_g1	22.3891	-7.84964	1.32469	-5.92563	3.11e-09	4.62e-08	.	.	.
TRINITY_DN11353_c0_g2	39.5319	-5.77726	1.08023	-5.34817	8.88e-08	1.04e-06	.	.	.
TRINITY_DN11355_c2_g1	23.8787	-3.00352	1.02307	-2.93578	0.00332708	0.0120276	.	.	.
TRINITY_DN11359_c0_g2	910.83	2.18738	0.330929	6.60982	3.85e-11	7.6e-10	XP_022103971.1^XP_022103971.1^Q:15-147,H:6-138^54.1%ID^E:2.8e-44^.^.	TIM17_YEAST^TIM17_YEAST^Q:107-496,H:7-134^50.769%ID^E:1.16e-39^RecName: Full=Mitochondrial import inner membrane translocase subunit TIM17;^Eukaryota; Fungi; Dikarya; Ascomycota; Saccharomycotina; Saccharomycetes; Saccharomycetales; Saccharomycetaceae; Saccharomyces	RPA71798.1^RPA71798.1^Q:107-508,H:6-137^58.2%ID^E:2.2e-45^.^.
TRINITY_DN11359_c1_g1	413.867	-2.46575	0.147878	-16.6742	2.02e-62	5.51e-60	XP_002111135.1^XP_002111135.1^Q:80-298,H:15-233^32%ID^E:2.9e-24^.^.	CCNB1_MOUSE^CCNB1_MOUSE^Q:281-913,H:164-374^35.047%ID^E:1.33e-22^RecName: Full=G2/mitotic-specific cyclin-B1;^Eukaryota; Metazoa; Chordata; Craniata; Vertebrata; Euteleostomi; Mammalia; Eutheria; Euarchontoglires; Glires; Rodentia; Myomorpha; Muroidea; Muridae; Murinae; Mus; Mus	XP_002111135.1^XP_002111135.1^Q:281-937,H:15-233^32%ID^E:9.5e-24^.^.
TRINITY_DN11359_c1_g2	40.3251	-4.29227	1.51329	-2.83639	0.00456273	0.0156641	.	.	.
TRINITY_DN11360_c0_g1	12.7073	-7.03167	1.42108	-4.94811	7.49e-07	7.44e-06	.	.	.
TRINITY_DN11362_c0_g1	13.5757	-1.50761	0.605165	-2.49123	0.01273	0.0371488	.	.	KNH02435.1^KNH02435.1^Q:101-409,H:76-177^41.3%ID^E:4.1e-11^.^.
TRINITY_DN11371_c0_g1	20.2389	-7.70355	1.34246	-5.73837	9.56e-09	1.32e-07	XP_005791035.1^XP_005791035.1^Q:156-510,H:4-360^36.3%ID^E:4.4e-56^.^.	P4H2_ARATH^P4H2_ARATH^Q:1003-1581,H:37-244^35.514%ID^E:4.06e-30^RecName: Full=Prolyl 4-hydroxylase 2 {ECO:0000305};^Eukaryota; Viridiplantae; Streptophyta; Embryophyta; Tracheophyta; Spermatophyta; Magnoliopsida; eudicotyledons; Gunneridae; Pentapetalae; rosids; malvids; Brassicales; Brassicaceae; Camelineae; Arabidopsis	ETO33788.1^ETO33788.1^Q:490-1566,H:42-439^36.3%ID^E:1.1e-64^.^.
TRINITY_DN11372_c0_g1	100.462	-1.41543	0.358451	-3.94873	7.86e-05	0.000491959	XP_020433471.1^XP_020433471.1^Q:30-271,H:460-702^32%ID^E:1.3e-28^.^.	LACS3_ARATH^LACS3_ARATH^Q:141-614,H:395-566^34.104%ID^E:1.88e-19^RecName: Full=Long chain acyl-CoA synthetase 3;^Eukaryota; Viridiplantae; Streptophyta; Embryophyta; Tracheophyta; Spermatophyta; Magnoliopsida; eudicotyledons; Gunneridae; Pentapetalae; rosids; malvids; Brassicales; Brassicaceae; Camelineae; Arabidopsis	XP_020433471.1^XP_020433471.1^Q:90-815,H:460-702^32%ID^E:2.7e-28^.^.
TRINITY_DN11373_c0_g1	22.4561	-7.85371	1.30699	-6.00899	1.87e-09	2.88e-08	XP_020582474.1^XP_020582474.1^Q:60-480,H:3-420^29.9%ID^E:2.7e-51^.^.	TM87A_XENTR^TM87A_XENTR^Q:601-1515,H:170-465^30.82%ID^E:5.22e-46^RecName: Full=Transmembrane protein 87A {ECO:0000305};^Eukaryota; Metazoa; Chordata; Craniata; Vertebrata; Euteleostomi; Amphibia; Batrachia; Anura; Pipoidea; Pipidae; Xenopodinae; Xenopus; Silurana	RYH12917.1^RYH12917.1^Q:694-1665,H:12-337^66.6%ID^E:3e-149^.^.
TRINITY_DN11374_c0_g1	47.9056	-8.94674	1.24172	-7.20514	5.8e-13	1.46e-11	.	.	EJK58347.1^EJK58347.1^Q:101-286,H:12-73^38.7%ID^E:6.8e-07^.^.
TRINITY_DN11375_c0_g1	16.3314	-7.39443	1.35582	-5.45383	4.93e-08	6.03e-07	WP_057779843.1^WP_057779843.1^Q:24-199,H:783-969^31.1%ID^E:2e-11^.^.	DNA2_CHICK^DNA2_CHICK^Q:3-614,H:778-975^28.23%ID^E:4.24e-07^RecName: Full=DNA replication ATP-dependent helicase/nuclease DNA2;^Eukaryota; Metazoa; Chordata; Craniata; Vertebrata; Euteleostomi; Archelosauria; Archosauria; Dinosauria; Saurischia; Theropoda; Coelurosauria; Aves; Neognathae; Galloanserae; Galliformes; Phasianidae; Phasianinae; Gallus	NPA38678.1^NPA38678.1^Q:15-536,H:447-625^34.6%ID^E:4.2e-12^.^.
TRINITY_DN11376_c0_g1	2002.41	-2.51606	0.259661	-9.68981	3.33e-22	1.99e-20	.	TRIPC_XENTR^TRIPC_XENTR^Q:72-254,H:805-866^40.323%ID^E:1.4e-07^RecName: Full=E3 ubiquitin-protein ligase TRIP12;^Eukaryota; Metazoa; Chordata; Craniata; Vertebrata; Euteleostomi; Amphibia; Batrachia; Anura; Pipoidea; Pipidae; Xenopodinae; Xenopus; Silurana	XP_030295796.1^XP_030295796.1^Q:66-254,H:308-370^46%ID^E:1.7e-07^.^.
TRINITY_DN11378_c0_g1	13.7579	-3.57403	1.14474	-3.12214	0.0017954	0.0071569	.	.	.
TRINITY_DN11380_c0_g1	19.7179	-7.66641	1.35014	-5.67823	1.36e-08	1.83e-07	WP_044601151.1^WP_044601151.1^Q:149-263,H:825-941^32.5%ID^E:3.5e-10^.^.	KDISB_DANRE^KDISB_DANRE^Q:137-871,H:48-305^30.418%ID^E:3.24e-22^RecName: Full=Kinase D-interacting substrate of 220 kDa B {ECO:0000305};^Eukaryota; Metazoa; Chordata; Craniata; Vertebrata; Euteleostomi; Actinopterygii; Neopterygii; Teleostei; Ostariophysi; Cypriniformes; Danionidae; Danioninae; Danio`KDISB_DANRE^KDISB_DANRE^Q:167-874,H:25-207^23.305%ID^E:7.71e-07^RecName: Full=Kinase D-interactin…	MBN2433699.1^MBN2433699.1^Q:500-811,H:320-423^36.5%ID^E:3e-10^.^.
TRINITY_DN11388_c0_g1	7.30834	-6.23381	1.56744	-3.97707	6.98e-05	0.000443708	.	.	.
TRINITY_DN11388_c0_g2	7.21383	-6.21647	1.59829	-3.88946	0.000100467	0.000612235	.	.	.
TRINITY_DN11388_c0_g3	3.65395	-5.23195	2.09572	-2.4965	0.0125427	0.0366712	.	.	.
TRINITY_DN11389_c2_g1	96.7608	-1.32912	0.267805	-4.96301	6.94e-07	6.93e-06	.	.	KAG5188993.1^KAG5188993.1^Q:209-1114,H:6-345^26.9%ID^E:1e-20^.^.
TRINITY_DN11389_c3_g1	112.207	3.71342	0.892786	4.15936	3.19e-05	0.000222136	.	.	.
TRINITY_DN1138_c0_g1	170.671	-1.63198	0.470248	-3.47047	0.000519541	0.00252105	.	.	.
TRINITY_DN1138_c0_g2	13.2566	-4.14163	1.64114	-2.52363	0.0116152	0.0343577	.	.	.
TRINITY_DN11392_c1_g2	30.3792	2.42467	0.878582	2.75975	0.00578456	0.0190786	.	.	.
TRINITY_DN11392_c3_g1	556.716	2.17888	0.128685	16.9318	2.62e-64	7.57e-62	XP_004352888.1^XP_004352888.1^Q:326-725,H:525-894^35.5%ID^E:6.3e-56^.^.	P2C02_ARATH^P2C02_ARATH^Q:1369-2175,H:130-376^31.047%ID^E:9.7e-30^RecName: Full=Probable protein phosphatase 2C 2;^Eukaryota; Viridiplantae; Streptophyta; Embryophyta; Tracheophyta; Spermatophyta; Magnoliopsida; eudicotyledons; Gunneridae; Pentapetalae; rosids; malvids; Brassicales; Brassicaceae; Camelineae; Arabidopsis	XP_004352888.1^XP_004352888.1^Q:976-2175,H:525-894^35.5%ID^E:2.2e-55^.^.
TRINITY_DN11393_c0_g1	662.901	1.74933	0.502451	3.4816	0.000498426	0.00243523	XP_003285122.1^XP_003285122.1^Q:7-115,H:2350-2460^40.9%ID^E:2.2e-09^.^.	SLA2_SCHPO^SLA2_SCHPO^Q:62-349,H:1002-1098^44%ID^E:1.16e-10^RecName: Full=Endocytosis protein end4;^Eukaryota; Fungi; Dikarya; Ascomycota; Taphrinomycotina; Schizosaccharomycetes; Schizosaccharomycetales; Schizosaccharomycetaceae; Schizosaccharomyces	PRP87031.1^PRP87031.1^Q:20-349,H:2379-2488^40.9%ID^E:2.1e-10^.^.
TRINITY_DN11399_c0_g1	1250	1.17923	0.229823	5.13105	2.88e-07	3.09e-06	.	.	.
TRINITY_DN11399_c3_g1	22.3288	3.71918	0.930143	3.9985	6.37e-05	0.000410681	.	.	.
TRINITY_DN1139_c1_g1	773.914	1.30786	0.275628	4.74501	2.09e-06	1.9e-05	XP_025025497.1^XP_025025497.1^Q:87-174,H:128-216^33.7%ID^E:2e-11^.^.	ZASP_DROME^ZASP_DROME^Q:547-804,H:2105-2193^35.955%ID^E:9.85e-09^RecName: Full=PDZ and LIM domain protein Zasp;^Eukaryota; Metazoa; Ecdysozoa; Arthropoda; Hexapoda; Insecta; Pterygota; Neoptera; Endopterygota; Diptera; Brachycera; Muscomorpha; Ephydroidea; Drosophilidae; Drosophila; Sophophora	XP_034965251.1^XP_034965251.1^Q:25-825,H:48-228^21.9%ID^E:6.3e-14^.^.
TRINITY_DN11406_c0_g1	13.1366	-7.0798	1.455	-4.86585	1.14e-06	1.09e-05	.	.	RYY81464.1^RYY81464.1^Q:292-495,H:1-68^52.9%ID^E:1.5e-09^.^.
TRINITY_DN11410_c0_g1	20.0401	-7.68752	1.44768	-5.31022	1.09e-07	1.26e-06	XP_009521894.1^XP_009521894.1^Q:2-110,H:7-110^45%ID^E:8.5e-20^.^.	PCGF6_HUMAN^PCGF6_HUMAN^Q:48-356,H:125-221^41.121%ID^E:7.66e-16^RecName: Full=Polycomb group RING finger protein 6;^Eukaryota; Metazoa; Chordata; Craniata; Vertebrata; Euteleostomi; Mammalia; Eutheria; Euarchontoglires; Primates; Haplorrhini; Catarrhini; Hominidae; Homo	RYH28457.1^RYH28457.1^Q:69-758,H:19-246^33.3%ID^E:1.8e-25^.^.
TRINITY_DN11411_c0_g1	7.12688	-6.1981	1.57433	-3.93698	8.25e-05	0.000513529	XP_008866728.1^XP_008866728.1^Q:1-374,H:112-483^49.7%ID^E:4.2e-115^.^.	SDA1_HUMAN^SDA1_HUMAN^Q:2-1144,H:113-491^40.519%ID^E:3.58e-79^RecName: Full=Protein SDA1 homolog;^Eukaryota; Metazoa; Chordata; Craniata; Vertebrata; Euteleostomi; Mammalia; Eutheria; Euarchontoglires; Primates; Haplorrhini; Catarrhini; Hominidae; Homo	CBN78843.1^CBN78843.1^Q:2-1165,H:118-504^50.8%ID^E:2.4e-125^.^.
TRINITY_DN11413_c1_g1	124.928	1.25989	0.318195	3.9595	7.51e-05	0.000472828	XP_009399217.1^XP_009399217.1^Q:39-160,H:69-184^32.8%ID^E:5.3e-11^.^.	PCFS4_ARATH^PCFS4_ARATH^Q:230-439,H:104-173^35.714%ID^E:1.72e-06^RecName: Full=Polyadenylation and cleavage factor homolog 4 {ECO:0000305};^Eukaryota; Viridiplantae; Streptophyta; Embryophyta; Tracheophyta; Spermatophyta; Magnoliopsida; eudicotyledons; Gunneridae; Pentapetalae; rosids; malvids; Brassicales; Brassicaceae; Camelineae; Arabidopsis	XP_009399217.1^XP_009399217.1^Q:116-481,H:69-184^32.8%ID^E:1.1e-10^.^.
TRINITY_DN11415_c0_g1	38.0822	-8.61453	1.29138	-6.67078	2.54e-11	5.14e-10	.	.	.
TRINITY_DN11419_c0_g1	434.617	2.3191	0.406462	5.70557	1.16e-08	1.58e-07	.	.	.
TRINITY_DN11419_c0_g2	60.76	2.1733	0.580407	3.74444	0.000180799	0.00101993	.	.	.
TRINITY_DN11420_c0_g1	15.3431	-7.30293	1.40856	-5.18469	2.16e-07	2.37e-06	.	.	.
TRINITY_DN11424_c0_g1	12.9378	-7.05928	1.43957	-4.90373	9.4e-07	9.16e-06	.	.	.
TRINITY_DN11425_c0_g1	307.631	1.42068	0.203086	6.99549	2.64e-12	6.08e-11	XP_020432364.1^XP_020432364.1^Q:16-565,H:1411-1950^41.2%ID^E:1.8e-115^.^.	TPP1_DICDI^TPP1_DICDI^Q:593-1675,H:272-594^36.885%ID^E:2.32e-60^RecName: Full=Tripeptidyl-peptidase 1;^Eukaryota; Amoebozoa; Evosea; Eumycetozoa; Dictyostelia; Dictyosteliales; Dictyosteliaceae; Dictyostelium	XP_020432364.1^XP_020432364.1^Q:47-1696,H:1411-1950^41.2%ID^E:2.5e-115^.^.
TRINITY_DN11428_c0_g1	19.5108	2.9528	0.806881	3.65952	0.00025269	0.00136438	WP_033065021.1^WP_033065021.1^Q:10-241,H:971-1159^30.1%ID^E:3.5e-17^.^.	.	WP_033065021.1^WP_033065021.1^Q:29-724,H:971-1159^30.1%ID^E:7.1e-17^.^.
TRINITY_DN11429_c0_g1	49.239	3.45016	0.753881	4.57653	4.73e-06	4e-05	.	.	.
TRINITY_DN11430_c0_g1	19.978	-7.68389	1.35681	-5.66318	1.49e-08	1.99e-07	.	.	.
TRINITY_DN11431_c0_g1	17.6828	-7.508	1.34772	-5.5709	2.53e-08	3.26e-07	.	UBP40_HUMAN^UBP40_HUMAN^Q:839-1450,H:447-610^22.549%ID^E:5.76e-06^RecName: Full=Ubiquitin carboxyl-terminal hydrolase 40;^Eukaryota; Metazoa; Chordata; Craniata; Vertebrata; Euteleostomi; Mammalia; Eutheria; Euarchontoglires; Primates; Haplorrhini; Catarrhini; Hominidae; Homo	CBJ31269.1^CBJ31269.1^Q:818-1414,H:740-941^29.9%ID^E:1.5e-11^.^.
TRINITY_DN11431_c0_g2	9.93093	-6.67527	1.50552	-4.43385	9.26e-06	7.34e-05	XP_004998226.1^XP_004998226.1^Q:5-508,H:6-330^26.6%ID^E:2.7e-45^.^.	UBP40_HUMAN^UBP40_HUMAN^Q:518-1120,H:80-279^39.604%ID^E:9.72e-34^RecName: Full=Ubiquitin carboxyl-terminal hydrolase 40;^Eukaryota; Metazoa; Chordata; Craniata; Vertebrata; Euteleostomi; Mammalia; Eutheria; Euarchontoglires; Primates; Haplorrhini; Catarrhini; Hominidae; Homo`UBP40_HUMAN^UBP40_HUMAN^Q:158-346,H:38-95^44.444%ID^E:3.16e-08^RecName: Full=Ubiquitin carboxyl-terminal hydrolase 40;^Euka…	CBJ31269.1^CBJ31269.1^Q:149-1540,H:32-515^36.4%ID^E:2.5e-77^.^.
TRINITY_DN11432_c0_g1	37.1682	1.47885	0.519501	2.84668	0.00441775	0.015248	.	.	.
TRINITY_DN11438_c0_g1	195.301	2.38166	0.210507	11.3139	1.12e-29	1.01e-27	.	.	.
TRINITY_DN11440_c0_g1	47.6386	1.18204	0.407267	2.90237	0.00370352	0.0131687	.	.	.
TRINITY_DN11442_c0_g1	246.365	1.57907	0.389187	4.05736	4.96e-05	0.000329175	WP_205092509.1^WP_205092509.1^Q:2-213,H:34-240^53.1%ID^E:1.3e-63^.^.	MTNN_VIBCM^MTNN_VIBCM^Q:66-668,H:7-181^27.228%ID^E:1.75e-09^RecName: Full=5'-methylthioadenosine/S-adenosylhomocysteine nucleosidase {ECO:0000255|HAMAP-Rule:MF_01684};^Bacteria; Proteobacteria; Gammaproteobacteria; Vibrionales; Vibrionaceae; Vibrio	WP_205092509.1^WP_205092509.1^Q:33-674,H:32-240^53%ID^E:4.1e-63^.^.
TRINITY_DN11443_c0_g1	838.462	1.08671	0.101597	10.6962	1.06e-26	8.06e-25	XP_001417778.1^XP_001417778.1^Q:49-525,H:6-499^58.3%ID^E:7.7e-202^.^.	DRTS_SOYBN^DRTS_SOYBN^Q:145-1575,H:27-530^53.452%ID^E:0^RecName: Full=Bifunctional dihydrofolate reductase-thymidylate synthase;^Eukaryota; Viridiplantae; Streptophyta; Embryophyta; Tracheophyta; Spermatophyta; Magnoliopsida; eudicotyledons; Gunneridae; Pentapetalae; rosids; fabids; Fabales; Fabaceae; Papilionoideae; 50 kb inversion clade; NPAAA clade; indigoferoid/millettioid clade; Phaseoleae; …	KAF0743953.1^KAF0743953.1^Q:151-1572,H:7-466^60.5%ID^E:1.3e-205^.^.
TRINITY_DN11445_c0_g1	18.2704	-7.55702	1.36293	-5.54469	2.94e-08	3.74e-07	XP_009835206.1^XP_009835206.1^Q:32-423,H:16-353^40.1%ID^E:4e-84^.^.	EI2BB_DICDI^EI2BB_DICDI^Q:115-1287,H:7-383^36.802%ID^E:6.09e-78^RecName: Full=Translation initiation factor eIF-2B subunit beta;^Eukaryota; Amoebozoa; Evosea; Eumycetozoa; Dictyostelia; Dictyosteliales; Dictyosteliaceae; Dictyostelium	KAG5178526.1^KAG5178526.1^Q:91-1296,H:25-391^42.6%ID^E:3.6e-91^.^.
TRINITY_DN11447_c0_g2	10.4511	6.98372	2.95049	2.36697	0.0179342	0.0496947	XP_004029769.1^XP_004029769.1^Q:4-217,H:2-215^69.2%ID^E:6.7e-103^.^.	R10A_ORYSJ^R10A_ORYSJ^Q:45-683,H:2-216^56.279%ID^E:2.52e-74^RecName: Full=60S ribosomal protein L10a {ECO:0000303|PubMed:21205822};^Eukaryota; Viridiplantae; Streptophyta; Embryophyta; Tracheophyta; Spermatophyta; Magnoliopsida; Liliopsida; Poales; Poaceae; BOP clade; Oryzoideae; Oryzeae; Oryzinae; Oryza; Oryza sativa	XP_004029769.1^XP_004029769.1^Q:45-686,H:2-215^69.2%ID^E:1.5e-102^.^.
TRINITY_DN11449_c0_g1	23.6999	-7.93122	1.32009	-6.00808	1.88e-09	2.89e-08	XP_008902762.1^XP_008902762.1^Q:8-228,H:25-242^74.1%ID^E:1.2e-105^.^.	RAH1E_ARATH^RAH1E_ARATH^Q:232-798,H:3-189^78.307%ID^E:1.97e-106^RecName: Full=Ras-related protein RABH1e;^Eukaryota; Viridiplantae; Streptophyta; Embryophyta; Tracheophyta; Spermatophyta; Magnoliopsida; eudicotyledons; Gunneridae; Pentapetalae; rosids; malvids; Brassicales; Brassicaceae; Camelineae; Arabidopsis	CBJ25951.1^CBJ25951.1^Q:229-849,H:14-217^83.6%ID^E:6.8e-113^.^.
TRINITY_DN11452_c0_g1	34.9151	-8.49002	1.26182	-6.72838	1.72e-11	3.55e-10	.	.	.
TRINITY_DN11454_c4_g1	17.1921	2.17484	0.802699	2.70941	0.00674026	0.0216588	.	.	.
TRINITY_DN11455_c0_g1	8.52919	-6.45632	1.50984	-4.27617	1.9e-05	0.000140329	.	.	.
TRINITY_DN11456_c0_g4	35.1702	2.81213	0.55645	5.05369	4.33e-07	4.5e-06	.	.	.
TRINITY_DN11460_c0_g1	13.7891	-7.14916	1.38804	-5.15055	2.6e-07	2.8e-06	XP_015656985.1^XP_015656985.1^Q:9-538,H:61-568^25%ID^E:3.4e-42^.^.	PP4R1_RAT^PP4R1_RAT^Q:66-899,H:42-322^28.014%ID^E:4.47e-27^RecName: Full=Serine/threonine-protein phosphatase 4 regulatory subunit 1;^Eukaryota; Metazoa; Chordata; Craniata; Vertebrata; Euteleostomi; Mammalia; Eutheria; Euarchontoglires; Glires; Rodentia; Myomorpha; Muroidea; Muridae; Murinae; Rattus`PP4R1_RAT^PP4R1_RAT^Q:924-1775,H:622-890^32.168%ID^E:1.77e-26^RecName: Full=Serine/threonine-prot…	CAE7668823.1^CAE7668823.1^Q:945-2063,H:1-327^46.1%ID^E:1.2e-88^.^.
TRINITY_DN11460_c0_g2	14.4736	-7.22135	1.79955	-4.01286	6e-05	0.000389555	.	.	.
TRINITY_DN11461_c0_g2	23.841	3.59511	0.908762	3.95605	7.62e-05	0.000479017	.	.	.
TRINITY_DN11462_c0_g2	25.8542	-1.51073	0.631082	-2.39387	0.0166715	0.046705	.	.	.
TRINITY_DN11469_c0_g1	21.4167	-7.78531	1.31285	-5.93007	3.03e-09	4.51e-08	XP_009036044.1^XP_009036044.1^Q:5-263,H:3-248^49.2%ID^E:1.3e-72^.^.	UFD1_HUMAN^UFD1_HUMAN^Q:80-646,H:9-207^49.749%ID^E:8.32e-61^RecName: Full=Ubiquitin recognition factor in ER-associated degradation protein 1 {ECO:0000312|HGNC:HGNC:12520};^Eukaryota; Metazoa; Chordata; Craniata; Vertebrata; Euteleostomi; Mammalia; Eutheria; Euarchontoglires; Primates; Haplorrhini; Catarrhini; Hominidae; Homo	RYH14122.1^RYH14122.1^Q:59-1018,H:1-337^55.5%ID^E:9.9e-116^.^.
TRINITY_DN11473_c0_g1	22.98	2.17204	0.577963	3.7581	0.000171209	0.000972978	WP_068827373.1^WP_068827373.1^Q:9-178,H:398-540^27.1%ID^E:5.2e-07^.^.	.	MBK6479138.1^MBK6479138.1^Q:40-534,H:79-216^35.5%ID^E:2.7e-12^.^.
TRINITY_DN11478_c1_g1	730.371	-1.21172	0.391147	-3.09786	0.0019492	0.00766822	.	.	.
TRINITY_DN1147_c0_g2	559.409	1.37285	0.301413	4.55473	5.25e-06	4.39e-05	.	ERG3_ASHGO^ERG3_ASHGO^Q:87-494,H:205-347^28.859%ID^E:4.71e-06^RecName: Full=Delta(7)-sterol 5(6)-desaturase;^Eukaryota; Fungi; Dikarya; Ascomycota; Saccharomycotina; Saccharomycetes; Saccharomycetales; Saccharomycetaceae; Eremothecium	XP_004990648.1^XP_004990648.1^Q:90-395,H:189-290^64.7%ID^E:3.2e-37^.^.
TRINITY_DN11483_c0_g1	26.0831	-8.06946	1.31471	-6.13782	8.37e-10	1.36e-08	XP_008895543.1^XP_008895543.1^Q:1-264,H:1-262^43.9%ID^E:7.9e-58^.^.	.	RYH29002.1^RYH29002.1^Q:23-598,H:2-193^57.3%ID^E:4.1e-66^.^.
TRINITY_DN11484_c0_g1	71.0637	-9.51522	1.23104	-7.72943	1.08e-14	3.36e-13	.	.	.
TRINITY_DN11487_c0_g1	17.0435	-7.45514	1.34824	-5.52955	3.21e-08	4.05e-07	XP_008910093.1^XP_008910093.1^Q:8-357,H:10-358^39.4%ID^E:9.5e-69^.^.	DCP2_SCHPO^DCP2_SCHPO^Q:54-770,H:7-256^42.063%ID^E:3e-52^RecName: Full=mRNA decapping complex subunit 2;^Eukaryota; Fungi; Dikarya; Ascomycota; Taphrinomycotina; Schizosaccharomycetes; Schizosaccharomycetales; Schizosaccharomycetaceae; Schizosaccharomyces	RYH00518.1^RYH00518.1^Q:51-1115,H:6-342^51%ID^E:1.7e-110^.^.
TRINITY_DN11488_c0_g1	27.7842	1.38119	0.447137	3.08895	0.00200863	0.00786594	XP_012759584.1^XP_012759584.1^Q:602-770,H:1261-1419^33.7%ID^E:3.4e-17^.^.	GEFR_DICDI^GEFR_DICDI^Q:999-2306,H:1165-1626^22.449%ID^E:3.45e-19^RecName: Full=Ras guanine nucleotide exchange factor R;^Eukaryota; Amoebozoa; Evosea; Eumycetozoa; Dictyostelia; Dictyosteliales; Dictyosteliaceae; Dictyostelium	KAG4084798.1^KAG4084798.1^Q:1872-2252,H:113-238^35.4%ID^E:1.8e-17^.^.
TRINITY_DN11489_c3_g1	38.6723	1.37083	0.543594	2.5218	0.0116757	0.0345214	.	.	.
TRINITY_DN11491_c0_g1	643.652	-4.78814	0.217159	-22.049	9.76e-108	6.58e-105	XP_012750698.1^XP_012750698.1^Q:20-300,H:118-415^37.7%ID^E:3.2e-57^.^.	MYLKA_DICDI^MYLKA_DICDI^Q:191-1042,H:1-265^36.552%ID^E:2.03e-50^RecName: Full=Myosin light chain kinase A;^Eukaryota; Amoebozoa; Evosea; Eumycetozoa; Dictyostelia; Dictyosteliales; Dictyosteliaceae; Dictyostelium	XP_012750698.1^XP_012750698.1^Q:197-1039,H:118-415^37.7%ID^E:3.9e-55^.^.
TRINITY_DN11493_c0_g1	193.649	1.46614	0.361432	4.05647	4.98e-05	0.000330179	.	.	.
TRINITY_DN11494_c0_g1	338.256	-1.06519	0.272043	-3.91553	9.02e-05	0.00055631	.	.	ARF11706.1^ARF11706.1^Q:224-580,H:365-496^33.3%ID^E:2.5e-11^.^.
TRINITY_DN11497_c0_g1	15.2958	-1.9453	0.723855	-2.68741	0.00720079	0.02294	.	.	.
TRINITY_DN11499_c0_g1	43.1742	-8.79619	1.25952	-6.98379	2.87e-12	6.59e-11	XP_002290024.1^XP_002290024.1^Q:60-540,H:43-520^46.6%ID^E:1.6e-130^.^.	HEM1_CYAPA^HEM1_CYAPA^Q:591-1901,H:1-422^41.324%ID^E:4.22e-96^RecName: Full=Glutamyl-tRNA reductase {ECO:0000255|HAMAP-Rule:MF_00087};^Eukaryota; Glaucocystophyceae; Cyanophoraceae; Cyanophora	KAG5176319.1^KAG5176319.1^Q:552-1901,H:147-587^54.5%ID^E:4.9e-143^.^.
TRINITY_DN1150_c1_g1	247.713	-2.35899	0.182691	-12.9124	3.83e-38	5.14e-36	.	.	.
TRINITY_DN11512_c0_g1	57.5739	-9.21162	1.23272	-7.47262	7.86e-14	2.19e-12	.	ANR27_HUMAN^ANR27_HUMAN^Q:246-626,H:790-914^38.346%ID^E:3.23e-12^RecName: Full=Ankyrin repeat domain-containing protein 27;^Eukaryota; Metazoa; Chordata; Craniata; Vertebrata; Euteleostomi; Mammalia; Eutheria; Euarchontoglires; Primates; Haplorrhini; Catarrhini; Hominidae; Homo	.
TRINITY_DN11513_c0_g1	19.0763	-7.6189	1.35229	-5.63408	1.76e-08	2.32e-07	XP_009038847.1^XP_009038847.1^Q:7-247,H:157-388^30.2%ID^E:6.7e-21^.^.	FKB12_DROME^FKB12_DROME^Q:513-779,H:20-108^37.079%ID^E:5.86e-13^RecName: Full=Peptidyl-prolyl cis-trans isomerase Fkbp12 {ECO:0000303|PubMed:8756725, ECO:0000312|FlyBase:FBgn0013954};^Eukaryota; Metazoa; Ecdysozoa; Arthropoda; Hexapoda; Insecta; Pterygota; Neoptera; Endopterygota; Diptera; Brachycera; Muscomorpha; Ephydroidea; Drosophilidae; Drosophila; Sophophora	XP_009038847.1^XP_009038847.1^Q:114-836,H:157-388^30.2%ID^E:2.1e-20^.^.
TRINITY_DN11516_c0_g1	15.1622	-7.28593	1.37372	-5.30379	1.13e-07	1.31e-06	.	WRK19_ARATH^WRK19_ARATH^Q:2439-2948,H:93-262^50.292%ID^E:6.67e-40^RecName: Full=Probable WRKY transcription factor 19;^Eukaryota; Viridiplantae; Streptophyta; Embryophyta; Tracheophyta; Spermatophyta; Magnoliopsida; eudicotyledons; Gunneridae; Pentapetalae; rosids; malvids; Brassicales; Brassicaceae; Camelineae; Arabidopsis`WRK19_ARATH^WRK19_ARATH^Q:2511-2948,H:91-237^50.34%ID^E:6.16e-36^RecName:…	RYG94945.1^RYG94945.1^Q:138-716,H:2-206^29.8%ID^E:2.3e-19^.^.
TRINITY_DN11516_c1_g1	26.8593	-8.11161	1.28604	-6.30744	2.84e-10	4.92e-09	.	.	.
TRINITY_DN11517_c0_g2	12.8468	-3.523	1.48244	-2.37648	0.0174785	0.0486279	.	.	.
TRINITY_DN11518_c0_g1	36.3551	-8.54853	1.2635	-6.76574	1.33e-11	2.79e-10	XP_026478803.1^XP_026478803.1^Q:4-178,H:20-194^46.9%ID^E:1.2e-46^.^.	CSN7_DICDI^CSN7_DICDI^Q:10-513,H:12-179^40.476%ID^E:1.01e-41^RecName: Full=COP9 signalosome complex subunit 7;^Eukaryota; Amoebozoa; Evosea; Eumycetozoa; Dictyostelia; Dictyosteliales; Dictyosteliaceae; Dictyostelium	XP_026478803.1^XP_026478803.1^Q:10-534,H:20-194^46.9%ID^E:1.1e-45^.^.
TRINITY_DN11519_c0_g2	50.6289	1.05802	0.443449	2.3859	0.0170374	0.0475587	.	.	.
TRINITY_DN11519_c0_g3	18.3824	-1.96884	0.811093	-2.42739	0.0152078	0.0432612	.	.	.
TRINITY_DN1151_c0_g2	527.387	2.31828	0.558445	4.15131	3.31e-05	0.000229425	XP_020606116.1^XP_020606116.1^Q:149-889,H:100-787^25.3%ID^E:6.2e-41^.^.	CAHD1_HUMAN^CAHD1_HUMAN^Q:541-2655,H:210-880^24.059%ID^E:8.38e-25^RecName: Full=VWFA and cache domain-containing protein 1;^Eukaryota; Metazoa; Chordata; Craniata; Vertebrata; Euteleostomi; Mammalia; Eutheria; Euarchontoglires; Primates; Haplorrhini; Catarrhini; Hominidae; Homo	XP_020606116.1^XP_020606116.1^Q:445-2667,H:100-787^25.3%ID^E:1.3e-40^.^.
TRINITY_DN1151_c2_g1	66.3264	1.52809	0.484322	3.15512	0.00160435	0.0065152	.	.	.
TRINITY_DN11523_c0_g1	34.5888	-8.47659	1.26123	-6.72091	1.81e-11	3.72e-10	XP_012205493.1^XP_012205493.1^Q:10-314,H:47-355^47.6%ID^E:5.4e-92^.^.	ARGI1_HUMAN^ARGI1_HUMAN^Q:72-962,H:10-305^42.525%ID^E:2.09e-74^RecName: Full=Arginase-1;^Eukaryota; Metazoa; Chordata; Craniata; Vertebrata; Euteleostomi; Mammalia; Eutheria; Euarchontoglires; Primates; Haplorrhini; Catarrhini; Hominidae; Homo	CAE7675704.1^CAE7675704.1^Q:135-974,H:2-283^53.9%ID^E:9.3e-99^.^.
TRINITY_DN11525_c0_g1	545.319	1.15671	0.121188	9.54479	1.36e-21	7.79e-20	.	.	.
TRINITY_DN11527_c0_g1	54.2895	1.18283	0.387283	3.05417	0.00225681	0.00866631	.	.	.
TRINITY_DN11531_c0_g1	9.66927	-6.63798	1.479	-4.48816	7.18e-06	5.85e-05	XP_008870283.1^XP_008870283.1^Q:2-140,H:64-204^31.2%ID^E:1.1e-16^.^.	RL1D1_MOUSE^RL1D1_MOUSE^Q:18-347,H:154-264^31.25%ID^E:3.67e-10^RecName: Full=Ribosomal L1 domain-containing protein 1;^Eukaryota; Metazoa; Chordata; Craniata; Vertebrata; Euteleostomi; Mammalia; Eutheria; Euarchontoglires; Glires; Rodentia; Myomorpha; Muroidea; Muridae; Murinae; Mus; Mus	RYH19596.1^RYH19596.1^Q:9-425,H:66-211^44.5%ID^E:2.6e-35^.^.
TRINITY_DN11532_c1_g1	197.773	1.06348	0.187811	5.66251	1.49e-08	1.99e-07	.	.	MBI5758353.1^MBI5758353.1^Q:60-221,H:2-55^37%ID^E:1.2e-06^.^.
TRINITY_DN11535_c0_g1	20.1301	-7.69557	1.33974	-5.74408	9.24e-09	1.28e-07	XP_008902505.1^XP_008902505.1^Q:6-208,H:5-202^70%ID^E:2.5e-95^.^.	YPTV3_VOLCA^YPTV3_VOLCA^Q:117-665,H:4-182^50%ID^E:1.41e-55^RecName: Full=GTP-binding protein yptV3;^Eukaryota; Viridiplantae; Chlorophyta; core chlorophytes; Chlorophyceae; CS clade; Chlamydomonadales; Volvocaceae; Volvox	TMW62664.1^TMW62664.1^Q:126-734,H:5-202^70.9%ID^E:4.4e-94^.^.
TRINITY_DN11538_c0_g1	15.1621	-7.28712	1.36879	-5.32376	1.02e-07	1.18e-06	XP_001893673.1^XP_001893673.1^Q:1-244,H:45-255^45.5%ID^E:1.1e-58^.^.	NEMF_HUMAN^NEMF_HUMAN^Q:301-1092,H:461-690^43.561%ID^E:9.27e-62^RecName: Full=Nuclear export mediator factor NEMF;^Eukaryota; Metazoa; Chordata; Craniata; Vertebrata; Euteleostomi; Mammalia; Eutheria; Euarchontoglires; Primates; Haplorrhini; Catarrhini; Hominidae; Homo	CAB1103119.1^CAB1103119.1^Q:301-1044,H:557-773^48.8%ID^E:3.9e-62^.^.
TRINITY_DN11539_c0_g1	32.1696	-8.37152	1.26906	-6.59664	4.21e-11	8.27e-10	XP_008907369.1^XP_008907369.1^Q:8-476,H:28-498^53.1%ID^E:2.8e-177^.^.	ALAT2_ARATH^ALAT2_ARATH^Q:34-1452,H:63-538^51.875%ID^E:1.58e-170^RecName: Full=Alanine aminotransferase 2, mitochondrial;^Eukaryota; Viridiplantae; Streptophyta; Embryophyta; Tracheophyta; Spermatophyta; Magnoliopsida; eudicotyledons; Gunneridae; Pentapetalae; rosids; malvids; Brassicales; Brassicaceae; Camelineae; Arabidopsis	RYG97754.1^RYG97754.1^Q:19-1236,H:4-412^67.5%ID^E:1e-199^.^.
TRINITY_DN11540_c0_g1	55.0016	3.70423	0.540234	6.85671	7.05e-12	1.54e-10	.	.	.
TRINITY_DN11540_c1_g1	226.007	1.04527	0.177225	5.89794	3.68e-09	5.4e-08	.	.	.
TRINITY_DN11544_c0_g1	209.098	1.64514	0.248881	6.61017	3.84e-11	7.59e-10	WP_072715559.1^WP_072715559.1^Q:173-346,H:56-216^28%ID^E:1.5e-12^.^.	.	WP_072715559.1^WP_072715559.1^Q:580-1101,H:56-216^28%ID^E:4.1e-12^.^.
TRINITY_DN11545_c0_g1	1853.06	-1.40998	0.128688	-10.9565	6.18e-28	4.98e-26	XP_005844733.1^XP_005844733.1^Q:218-301,H:19-114^41.7%ID^E:6.2e-11^.^.	PUB12_ORYSJ^PUB12_ORYSJ^Q:714-878,H:233-287^50.909%ID^E:3.53e-12^RecName: Full=U-box domain-containing protein 12;^Eukaryota; Viridiplantae; Streptophyta; Embryophyta; Tracheophyta; Spermatophyta; Magnoliopsida; Liliopsida; Poales; Poaceae; BOP clade; Oryzoideae; Oryzeae; Oryzinae; Oryza; Oryza sativa	CAF1306174.1^CAF1306174.1^Q:591-908,H:243-350^37.6%ID^E:1.5e-11^.^.
TRINITY_DN1154_c0_g1	105.396	1.55193	0.252859	6.13751	8.38e-10	1.36e-08	.	.	.
TRINITY_DN11550_c0_g1	19.6957	-7.66407	1.32291	-5.79333	6.9e-09	9.73e-08	XP_002295893.1^XP_002295893.1^Q:124-313,H:1-150^32.3%ID^E:1.3e-20^.^.	.	RYH19988.1^RYH19988.1^Q:299-805,H:1-169^75.1%ID^E:1.1e-74^.^.
TRINITY_DN11551_c0_g1	38.0315	-8.61341	1.25621	-6.85668	7.05e-12	1.54e-10	XP_024583966.1^XP_024583966.1^Q:10-168,H:8-166^90.6%ID^E:5.8e-94^.^.	CATR2_PARTE^CATR2_PARTE^Q:71-526,H:30-181^66.447%ID^E:1.38e-64^RecName: Full=Caltractin ICL1b;^Eukaryota; Sar; Alveolata; Ciliophora; Intramacronucleata; Oligohymenophorea; Peniculida; Parameciidae; Paramecium	TMW55294.1^TMW55294.1^Q:53-529,H:8-166^90.6%ID^E:1.8e-93^.^.
TRINITY_DN11553_c0_g1	361.48	-1.71478	0.153743	-11.1535	6.88e-29	5.87e-27	.	.	.
TRINITY_DN11553_c0_g2	561.718	-3.06412	0.225435	-13.592	4.47e-42	7.03e-40	XP_004333080.1^XP_004333080.1^Q:28-323,H:6-301^74.7%ID^E:2.8e-104^.^.	CYC8_DICDI^CYC8_DICDI^Q:259-1302,H:170-517^70.402%ID^E:0^RecName: Full=General transcriptional corepressor trfA;^Eukaryota; Amoebozoa; Evosea; Eumycetozoa; Dictyostelia; Dictyosteliales; Dictyosteliaceae; Dictyostelium`CYC8_DICDI^CYC8_DICDI^Q:271-927,H:352-531^24.775%ID^E:1.09e-15^RecName: Full=General transcriptional corepressor trfA;^Eukaryota; Amoebozoa; Evosea; Eumycetozoa; Dictyostelia; Dict…	XP_004333080.1^XP_004333080.1^Q:232-1119,H:6-301^74.7%ID^E:2.8e-103^.^.
TRINITY_DN11553_c0_g3	171.592	-1.87404	0.338314	-5.53935	3.04e-08	3.85e-07	.	.	.
TRINITY_DN11553_c2_g1	164.884	1.54347	0.201826	7.64753	2.05e-14	6.15e-13	.	.	.
TRINITY_DN11556_c1_g1	186.367	-1.21258	0.22043	-5.50098	3.78e-08	4.7e-07	XP_028411403.1^XP_028411403.1^Q:19-254,H:46-242^33.1%ID^E:2.2e-25^.^.	MPPD1_HUMAN^MPPD1_HUMAN^Q:178-864,H:91-290^31.873%ID^E:1.12e-23^RecName: Full=Metallophosphoesterase domain-containing protein 1;^Eukaryota; Metazoa; Chordata; Craniata; Vertebrata; Euteleostomi; Mammalia; Eutheria; Euarchontoglires; Primates; Haplorrhini; Catarrhini; Hominidae; Homo	OLP73322.1^OLP73322.1^Q:175-921,H:74-273^35.3%ID^E:5.6e-32^.^.
TRINITY_DN11556_c2_g1	83.8411	-1.35476	0.460893	-2.93943	0.00328817	0.0119078	.	.	.
TRINITY_DN11557_c0_g1	62.2786	-3.127	0.746635	-4.18813	2.81e-05	0.000198428	.	.	.
TRINITY_DN11557_c3_g1	7.7095	-6.3115	1.70979	-3.6914	0.000223027	0.00122317	.	.	.
TRINITY_DN11558_c0_g1	250.195	1.18932	0.245954	4.83556	1.33e-06	1.26e-05	XP_012760206.1^XP_012760206.1^Q:469-1077,H:587-1228^26%ID^E:3.5e-44^.^.	GACY_DICDI^GACY_DICDI^Q:2222-2716,H:522-687^36.527%ID^E:1.08e-20^RecName: Full=Rho GTPase-activating protein gacY;^Eukaryota; Amoebozoa; Evosea; Eumycetozoa; Dictyostelia; Dictyosteliales; Dictyosteliaceae; Dictyostelium	XP_012760206.1^XP_012760206.1^Q:1406-3232,H:587-1228^26%ID^E:5.8e-44^.^.
TRINITY_DN11559_c1_g1	30.9773	2.73568	0.609555	4.48799	7.19e-06	5.85e-05	.	.	.
TRINITY_DN1155_c0_g1	201.762	1.04116	0.38727	2.68847	0.0071781	0.0228766	XP_004334346.1^XP_004334346.1^Q:11-155,H:170-327^29.7%ID^E:4.7e-10^.^.	.	XP_004334346.1^XP_004334346.1^Q:33-467,H:170-327^29.7%ID^E:9.6e-10^.^.
TRINITY_DN11561_c0_g1	56.0597	2.27228	0.744515	3.05203	0.00227299	0.00871881	.	.	.
TRINITY_DN11564_c0_g1	20.2387	-7.70435	1.34271	-5.7379	9.59e-09	1.32e-07	XP_008878820.1^XP_008878820.1^Q:79-279,H:106-340^32.3%ID^E:1.5e-23^.^.	CML21_ARATH^CML21_ARATH^Q:351-908,H:41-210^27.128%ID^E:4.69e-15^RecName: Full=Probable calcium-binding protein CML21;^Eukaryota; Viridiplantae; Streptophyta; Embryophyta; Tracheophyta; Spermatophyta; Magnoliopsida; eudicotyledons; Gunneridae; Pentapetalae; rosids; malvids; Brassicales; Brassicaceae; Camelineae; Arabidopsis	RYH30349.1^RYH30349.1^Q:264-857,H:19-221^64.2%ID^E:1.4e-77^.^.
TRINITY_DN11565_c0_g1	141.336	1.57946	0.607747	2.59887	0.00935299	0.0285753	.	.	.
TRINITY_DN1156_c0_g2	117.534	1.45992	0.405698	3.59853	0.000320021	0.00166817	XP_003369221.1^XP_003369221.1^Q:25-427,H:129-543^47.5%ID^E:1.9e-122^.^.	PGK_CAEEL^PGK_CAEEL^Q:78-1286,H:1-415^44.578%ID^E:4.32e-118^RecName: Full=Probable phosphoglycerate kinase;^Eukaryota; Metazoa; Ecdysozoa; Nematoda; Chromadorea; Rhabditida; Rhabditina; Rhabditomorpha; Rhabditoidea; Rhabditidae; Peloderinae; Caenorhabditis	KAA8913312.1^KAA8913312.1^Q:90-1283,H:5-414^48.5%ID^E:3e-124^.^.
TRINITY_DN11571_c1_g1	152.945	-2.42293	0.454858	-5.32678	1e-07	1.16e-06	.	.	.
TRINITY_DN11571_c2_g1	510.912	-3.48161	0.229314	-15.1827	4.6e-52	9.84e-50	.	.	.
TRINITY_DN11571_c5_g1	57.8697	1.06677	0.316758	3.36778	0.000757764	0.00348318	XP_004356675.1^XP_004356675.1^Q:13-315,H:183-486^34.2%ID^E:4.2e-36^.^.	SCD1_ARATH^SCD1_ARATH^Q:37-1011,H:122-437^28.446%ID^E:1.27e-30^RecName: Full=DENN domain and WD repeat-containing protein SCD1 {ECO:0000305};^Eukaryota; Viridiplantae; Streptophyta; Embryophyta; Tracheophyta; Spermatophyta; Magnoliopsida; eudicotyledons; Gunneridae; Pentapetalae; rosids; malvids; Brassicales; Brassicaceae; Camelineae; Arabidopsis	PRP74272.1^PRP74272.1^Q:40-3069,H:441-1602^23.9%ID^E:3.5e-38^.^.
TRINITY_DN11572_c0_g1	39.3624	-8.66262	1.25349	-6.91081	4.82e-12	1.07e-10	XP_008874547.1^XP_008874547.1^Q:8-295,H:5-283^36.2%ID^E:1.4e-43^.^.	EI3F1_DROVI^EI3F1_DROVI^Q:56-886,H:8-274^34.52%ID^E:9.45e-40^RecName: Full=Eukaryotic translation initiation factor 3 subunit F-1 {ECO:0000255|HAMAP-Rule:MF_03005};^Eukaryota; Metazoa; Ecdysozoa; Arthropoda; Hexapoda; Insecta; Pterygota; Neoptera; Endopterygota; Diptera; Brachycera; Muscomorpha; Ephydroidea; Drosophilidae; Drosophila	CAE7710053.1^CAE7710053.1^Q:20-898,H:1-290^38.1%ID^E:1.5e-54^.^.
TRINITY_DN11574_c0_g1	1701.71	1.68133	0.592065	2.83977	0.00451465	0.015526	WP_012149080.1^WP_012149080.1^Q:44-127,H:2-83^56.5%ID^E:4.4e-22^.^.	RL27_RICCK^RL27_RICCK^Q:128-385,H:1-84^55.172%ID^E:1.28e-23^RecName: Full=50S ribosomal protein L27 {ECO:0000255|HAMAP-Rule:MF_00539};^Bacteria; Proteobacteria; Alphaproteobacteria; Rickettsiales; Rickettsiaceae; Rickettsieae; Rickettsia; belli group	RKP09421.1^RKP09421.1^Q:50-328,H:1-100^53%ID^E:8.3e-22^.^.
TRINITY_DN11577_c0_g1	392.006	-4.48715	0.216737	-20.7032	3.24e-95	1.82e-92	XP_637433.1^XP_637433.1^Q:2-145,H:175-318^53.5%ID^E:2.2e-37^.^.	S35F1_MOUSE^S35F1_MOUSE^Q:58-429,H:230-353^47.581%ID^E:2.26e-14^RecName: Full=Solute carrier family 35 member F1;^Eukaryota; Metazoa; Chordata; Craniata; Vertebrata; Euteleostomi; Mammalia; Eutheria; Euarchontoglires; Glires; Rodentia; Myomorpha; Muroidea; Muridae; Murinae; Mus; Mus	XP_637433.1^XP_637433.1^Q:4-435,H:175-318^53.5%ID^E:5.8e-37^.^.
TRINITY_DN11578_c0_g1	110.194	-1.39871	0.38329	-3.64924	0.00026302	0.00141112	.	.	.
TRINITY_DN11578_c1_g1	39149.3	-1.03724	0.207424	-5.00059	5.72e-07	5.79e-06	.	.	.
TRINITY_DN11580_c0_g1	112.892	1.00842	0.363208	2.77642	0.00549617	0.0183241	XP_004368227.1^XP_004368227.1^Q:19-301,H:27-312^37.6%ID^E:2.9e-54^.^.	MCFB_DICDI^MCFB_DICDI^Q:64-894,H:149-421^33.91%ID^E:2.49e-45^RecName: Full=Mitochondrial substrate carrier family protein B;^Eukaryota; Amoebozoa; Evosea; Eumycetozoa; Dictyostelia; Dictyosteliales; Dictyosteliaceae; Dictyostelium`MCFB_DICDI^MCFB_DICDI^Q:343-900,H:142-326^26.562%ID^E:3e-14^RecName: Full=Mitochondrial substrate carrier family protein B;^Eukaryota; Amoebozoa; Evosea; Eumycetozoa; D…	XP_004368227.1^XP_004368227.1^Q:55-903,H:27-312^37.6%ID^E:1.4e-53^.^.
TRINITY_DN11584_c0_g1	192.618	1.78463	0.637651	2.79875	0.00513006	0.0172796	.	.	.
TRINITY_DN11584_c1_g1	270.1	1.16505	0.286918	4.06058	4.9e-05	0.000325178	WP_188364893.1^WP_188364893.1^Q:35-104,H:25-92^51.4%ID^E:8.5e-13^.^.	Y5639_ARATH^Y5639_ARATH^Q:229-681,H:121-271^38.411%ID^E:3.37e-19^RecName: Full=Probable leucine-rich repeat receptor-like protein kinase At5g63930;^Eukaryota; Viridiplantae; Streptophyta; Embryophyta; Tracheophyta; Spermatophyta; Magnoliopsida; eudicotyledons; Gunneridae; Pentapetalae; rosids; malvids; Brassicales; Brassicaceae; Camelineae; Arabidopsis`Y5639_ARATH^Y5639_ARATH^Q:217-690,H:261-421^…	RKZ66439.1^RKZ66439.1^Q:19-312,H:6-107^38.7%ID^E:6.3e-14^.^.
TRINITY_DN11585_c0_g1	105.678	-1.64426	0.376675	-4.36519	1.27e-05	9.77e-05	XP_009839512.1^XP_009839512.1^Q:87-265,H:120-294^42.8%ID^E:3.5e-35^.^.	TM10A_RAT^TM10A_RAT^Q:235-795,H:91-276^36.979%ID^E:3.39e-33^RecName: Full=tRNA methyltransferase 10 homolog A;^Eukaryota; Metazoa; Chordata; Craniata; Vertebrata; Euteleostomi; Mammalia; Eutheria; Euarchontoglires; Glires; Rodentia; Myomorpha; Muroidea; Muridae; Murinae; Rattus	XP_009839512.1^XP_009839512.1^Q:259-795,H:120-294^42.8%ID^E:7.2e-35^.^.
TRINITY_DN11585_c2_g1	29.5929	1.72342	0.589897	2.92157	0.00348275	0.0125008	.	.	.
TRINITY_DN11588_c0_g1	41.0829	-1.86364	0.542782	-3.43349	0.000595857	0.00283659	.	.	.
TRINITY_DN1158_c0_g1	71.5224	2.06623	0.411502	5.0212	5.14e-07	5.25e-06	.	.	.
TRINITY_DN1158_c0_g2	42.9956	2.17357	0.724269	3.00105	0.00269048	0.0100849	.	.	.
TRINITY_DN11591_c0_g1	56.4677	-5.29563	0.629012	-8.41896	3.8e-17	1.51e-15	WP_171181384.1^WP_171181384.1^Q:2-138,H:142-266^41.6%ID^E:4.1e-24^.^.	.	WP_171181384.1^WP_171181384.1^Q:473-9,H:124-266^44.5%ID^E:2.9e-29^.^.
TRINITY_DN11592_c0_g1	12.4091	-6.99737	1.41339	-4.95076	7.39e-07	7.35e-06	.	.	.
TRINITY_DN11593_c0_g1	9.30703	-6.58191	1.49563	-4.40077	1.08e-05	8.43e-05	XP_002185346.1^XP_002185346.1^Q:399-902,H:4-515^39.9%ID^E:2.6e-100^.^.	TCSA_EMENI^TCSA_EMENI^Q:1281-2711,H:291-670^26.132%ID^E:3.6e-22^RecName: Full=Two-component system protein A;^Eukaryota; Fungi; Dikarya; Ascomycota; Pezizomycotina; Eurotiomycetes; Eurotiomycetidae; Eurotiales; Aspergillaceae; Aspergillus; Aspergillus subgen. Nidulantes	GAX27936.1^GAX27936.1^Q:108-2756,H:14-895^34.3%ID^E:1e-135^.^.
TRINITY_DN11594_c0_g1	51.1103	-7.17148	1.08868	-6.58732	4.48e-11	8.77e-10	.	.	.
TRINITY_DN11594_c0_g2	133.547	-7.56178	0.769009	-9.83315	8.1e-23	5.07e-21	.	.	.
TRINITY_DN11594_c1_g1	108.188	2.25059	0.434225	5.183	2.18e-07	2.39e-06	WP_142934684.1^WP_142934684.1^Q:102-1867,H:790-2563^28%ID^E:4.9e-133^.^.	WAPA_BACSU^WAPA_BACSU^Q:3836-5602,H:1650-2187^23.779%ID^E:7.09e-08^RecName: Full=tRNA nuclease WapA;^Bacteria; Firmicutes; Bacilli; Bacillales; Bacillaceae; Bacillus	WP_142934684.1^WP_142934684.1^Q:305-5602,H:790-2563^28%ID^E:1.1e-132^.^.
TRINITY_DN11595_c0_g1	11137.3	-5.18709	0.187153	-27.7158	4.5e-169	6.91e-166	.	.	.
TRINITY_DN115_c1_g2	409.545	-2.93297	0.252851	-11.5996	4.14e-31	4.07e-29	.	.	TGZ80859.1^TGZ80859.1^Q:312-656,H:74-194^37.9%ID^E:5.9e-06^.^.
TRINITY_DN115_c2_g1	452.335	2.03103	0.246696	8.23291	1.83e-16	6.83e-15	.	.	.
TRINITY_DN115_c2_g2	182.484	-1.68611	0.295764	-5.70088	1.19e-08	1.62e-07	.	.	.
TRINITY_DN11600_c0_g1	11.2311	-6.85477	1.44741	-4.73589	2.18e-06	1.98e-05	XP_009532020.1^XP_009532020.1^Q:1-362,H:16-361^42.1%ID^E:1.9e-93^.^.	DUSA_VIBPA^DUSA_VIBPA^Q:8-868,H:6-266^46.181%ID^E:1.15e-76^RecName: Full=tRNA-dihydrouridine(20/20a) synthase {ECO:0000255|HAMAP-Rule:MF_02041};^Bacteria; Proteobacteria; Gammaproteobacteria; Vibrionales; Vibrionaceae; Vibrio	KAG2762274.1^KAG2762274.1^Q:8-1114,H:9-361^42.7%ID^E:7.4e-99^.^.
TRINITY_DN11601_c0_g1	36.4143	-8.55152	1.33368	-6.41196	1.44e-10	2.61e-09	.	.	.
TRINITY_DN11602_c0_g1	8.98638	-6.53338	1.52214	-4.29222	1.77e-05	0.000131492	.	.	RYY73935.1^RYY73935.1^Q:3-248,H:101-182^63.4%ID^E:6.1e-27^.^.
TRINITY_DN11603_c0_g1	67.2368	1.61815	0.527832	3.06566	0.00217192	0.00839545	.	S2540_XENTR^S2540_XENTR^Q:1725-2594,H:32-330^38.73%ID^E:3.49e-54^RecName: Full=Solute carrier family 25 member 40;^Eukaryota; Metazoa; Chordata; Craniata; Vertebrata; Euteleostomi; Amphibia; Batrachia; Anura; Pipoidea; Pipidae; Xenopodinae; Xenopus; Silurana	NWJ09160.1^NWJ09160.1^Q:1650-2585,H:1-325^40.7%ID^E:3.5e-60^.^.
TRINITY_DN11605_c0_g1	276.24	-3.86282	0.213001	-18.1352	1.68e-73	6e-71	XP_018655161.1^XP_018655161.1^Q:91-172,H:33-118^50%ID^E:1.6e-22^.^.	LITAF_DANRE^LITAF_DANRE^Q:304-510,H:93-161^47.826%ID^E:1.37e-18^RecName: Full=Lipopolysaccharide-induced tumor necrosis factor-alpha factor homolog;^Eukaryota; Metazoa; Chordata; Craniata; Vertebrata; Euteleostomi; Actinopterygii; Neopterygii; Teleostei; Ostariophysi; Cypriniformes; Danionidae; Danioninae; Danio	RWS12574.1^RWS12574.1^Q:283-516,H:8-85^48.7%ID^E:2e-22^.^.
TRINITY_DN11606_c0_g1	57.5968	-1.66402	0.418165	-3.97933	6.91e-05	0.000439885	XP_009053918.1^XP_009053918.1^Q:23-235,H:37-246^40.2%ID^E:1.5e-42^.^.	RECQ2_ARATH^RECQ2_ARATH^Q:684-1601,H:271-569^37.459%ID^E:1.67e-60^RecName: Full=ATP-dependent DNA helicase Q-like 2;^Eukaryota; Viridiplantae; Streptophyta; Embryophyta; Tracheophyta; Spermatophyta; Magnoliopsida; eudicotyledons; Gunneridae; Pentapetalae; rosids; malvids; Brassicales; Brassicaceae; Camelineae; Arabidopsis`RECQ2_ARATH^RECQ2_ARATH^Q:208-705,H:65-226^39.157%ID^E:2.34e-33^RecName: Fu…	XP_004512366.1^XP_004512366.1^Q:678-1601,H:270-570^40.1%ID^E:5.8e-63^.^.
TRINITY_DN11608_c0_g1	18.2208	-7.55165	1.33369	-5.66224	1.49e-08	1.99e-07	XP_002782011.1^XP_002782011.1^Q:85-569,H:194-690^30.3%ID^E:3.8e-65^.^.	PDE4E_DROME^PDE4E_DROME^Q:851-1690,H:271-544^40.426%ID^E:9.99e-52^RecName: Full=cAMP-specific 3',5'-cyclic phosphodiesterase, isoform F;^Eukaryota; Metazoa; Ecdysozoa; Arthropoda; Hexapoda; Insecta; Pterygota; Neoptera; Endopterygota; Diptera; Brachycera; Muscomorpha; Ephydroidea; Drosophilidae; Drosophila; Sophophora	CAE7699513.1^CAE7699513.1^Q:584-1690,H:20-379^51.2%ID^E:4.4e-124^.^.
TRINITY_DN11608_c0_g2	13.4835	-7.11688	1.40457	-5.06695	4.04e-07	4.21e-06	XP_002503669.1^XP_002503669.1^Q:21-227,H:99-327^25.7%ID^E:8e-15^.^.	.	RYH32743.1^RYH32743.1^Q:252-1172,H:7-317^52.1%ID^E:1.2e-90^.^.
TRINITY_DN11609_c0_g1	25.0787	-8.01258	1.29173	-6.203	5.54e-10	9.22e-09	XP_008867840.1^XP_008867840.1^Q:6-585,H:4-578^66.8%ID^E:2.4e-274^.^.	TCPH_CHICK^TCPH_CHICK^Q:90-1652,H:6-525^64.19%ID^E:0^RecName: Full=T-complex protein 1 subunit eta;^Eukaryota; Metazoa; Chordata; Craniata; Vertebrata; Euteleostomi; Archelosauria; Archosauria; Dinosauria; Saurischia; Theropoda; Coelurosauria; Aves; Neognathae; Galloanserae; Galliformes; Phasianidae; Phasianinae; Gallus	CBJ27035.1^CBJ27035.1^Q:81-1700,H:6-545^71.5%ID^E:8.6e-280^.^.
TRINITY_DN1160_c0_g1	88.2611	2.64231	0.473524	5.5801	2.4e-08	3.11e-07	.	.	.
TRINITY_DN11610_c0_g1	17.9964	-7.53428	1.36035	-5.53848	3.05e-08	3.87e-07	XP_002178301.1^XP_002178301.1^Q:34-334,H:40-337^30.8%ID^E:1.1e-42^.^.	AAKG1_RAT^AAKG1_RAT^Q:43-753,H:7-245^30%ID^E:4.47e-30^RecName: Full=5'-AMP-activated protein kinase subunit gamma-1;^Eukaryota; Metazoa; Chordata; Craniata; Vertebrata; Euteleostomi; Mammalia; Eutheria; Euarchontoglires; Glires; Rodentia; Myomorpha; Muroidea; Muridae; Murinae; Rattus	RYH29465.1^RYH29465.1^Q:232-864,H:1-225^42.2%ID^E:5e-49^.^.
TRINITY_DN11615_c0_g1	12.1035	-6.96142	1.41256	-4.92822	8.3e-07	8.16e-06	XP_003553982.1^XP_003553982.1^Q:169-334,H:482-612^33.1%ID^E:4.4e-09^.^.	RNF10_XENLA^RNF10_XENLA^Q:208-795,H:162-292^26.633%ID^E:9.46e-09^RecName: Full=RING finger protein 10;^Eukaryota; Metazoa; Chordata; Craniata; Vertebrata; Euteleostomi; Amphibia; Batrachia; Anura; Pipoidea; Pipidae; Xenopodinae; Xenopus; Xenopus	RHY97402.1^RHY97402.1^Q:205-1827,H:62-417^23.2%ID^E:2.8e-18^.^.
TRINITY_DN11616_c0_g1	13.3827	-7.10698	1.4068	-5.05189	4.37e-07	4.54e-06	XP_016653259.1^XP_016653259.1^Q:813-1054,H:866-1097^31.6%ID^E:1.2e-27^.^.	PAH1_ARATH^PAH1_ARATH^Q:2528-3223,H:658-880^28.279%ID^E:4.46e-24^RecName: Full=Phosphatidate phosphatase PAH1;^Eukaryota; Viridiplantae; Streptophyta; Embryophyta; Tracheophyta; Spermatophyta; Magnoliopsida; eudicotyledons; Gunneridae; Pentapetalae; rosids; malvids; Brassicales; Brassicaceae; Camelineae; Arabidopsis	RYG62494.1^RYG62494.1^Q:2237-3229,H:48-360^44.4%ID^E:6.5e-75^.^.
TRINITY_DN11617_c0_g1	14.3625	-7.20939	1.38619	-5.20087	1.98e-07	2.19e-06	XP_033642066.1^XP_033642066.1^Q:38-571,H:39-572^76.1%ID^E:1.6e-301^.^.	FUMA_ECOLI^FUMA_ECOLI^Q:97-1710,H:1-537^65.428%ID^E:0^RecName: Full=Fumarate hydratase class I, aerobic {ECO:0000303|PubMed:3282546};^Bacteria; Proteobacteria; Gammaproteobacteria; Enterobacterales; Enterobacteriaceae; Escherichia	EWM30255.1^EWM30255.1^Q:94-1713,H:24-564^78.9%ID^E:0^.^.
TRINITY_DN11618_c0_g1	22.2818	1.70313	0.651123	2.61568	0.00890506	0.0274075	XP_012755970.1^XP_012755970.1^Q:1-110,H:343-450^54.5%ID^E:7.9e-31^.^.	CLU_BRUMA^CLU_BRUMA^Q:24-296,H:530-626^37.755%ID^E:2.82e-10^RecName: Full=Clustered mitochondria protein homolog {ECO:0000255|HAMAP-Rule:MF_03013};^Eukaryota; Metazoa; Ecdysozoa; Nematoda; Chromadorea; Rhabditida; Spirurina; Spiruromorpha; Filarioidea; Onchocercidae; Brugia	XP_012755970.1^XP_012755970.1^Q:3-344,H:343-454^52.6%ID^E:5.1e-30^.^.
TRINITY_DN11621_c0_g1	24.2642	-7.96527	1.30135	-6.12078	9.31e-10	1.5e-08	XP_011447855.2^XP_011447855.2^Q:39-376,H:58-434^25.2%ID^E:1.3e-24^.^.	.	RYH31155.1^RYH31155.1^Q:456-1136,H:4-231^48.7%ID^E:1e-65^.^.
TRINITY_DN11622_c0_g1	8.56515	-6.46389	1.52692	-4.23328	2.3e-05	0.00016628	.	.	.
TRINITY_DN11624_c0_g1	24.6625	-7.98888	1.32627	-6.02359	1.71e-09	2.65e-08	.	.	.
TRINITY_DN11625_c0_g1	18.4094	2.24876	0.746124	3.01393	0.00257891	0.00972626	.	.	.
TRINITY_DN11626_c1_g1	81.1397	-1.66574	0.358212	-4.65016	3.32e-06	2.9e-05	.	.	GFY55792.1^GFY55792.1^Q:214-606,H:297-414^30.5%ID^E:3.6e-07^.^.
TRINITY_DN11626_c1_g2	396.8	2.12259	0.47613	4.458	8.27e-06	6.64e-05	.	.	.
TRINITY_DN11626_c2_g1	37.1988	-1.69678	0.666475	-2.5459	0.0108997	0.0325443	.	.	.
TRINITY_DN11628_c0_g1	9.16153	-6.56089	1.53531	-4.27333	1.93e-05	0.000141951	.	.	.
TRINITY_DN1162_c0_g1	230.493	2.02821	0.531222	3.81801	0.000134535	0.00079018	.	.	.
TRINITY_DN11632_c0_g1	35.3594	-8.50777	1.26292	-6.73658	1.62e-11	3.37e-10	XP_002181597.1^XP_002181597.1^Q:1-227,H:1-292^35.3%ID^E:1.3e-44^.^.	SPX1_ARATH^SPX1_ARATH^Q:67-693,H:1-195^31.628%ID^E:1.12e-19^RecName: Full=SPX domain-containing protein 1 {ECO:0000303|PubMed:18315545};^Eukaryota; Viridiplantae; Streptophyta; Embryophyta; Tracheophyta; Spermatophyta; Magnoliopsida; eudicotyledons; Gunneridae; Pentapetalae; rosids; malvids; Brassicales; Brassicaceae; Camelineae; Arabidopsis	CBJ48756.1^CBJ48756.1^Q:67-738,H:1-229^50.6%ID^E:2.3e-65^.^.
TRINITY_DN11632_c1_g1	5.95815	-5.93937	1.73596	-3.42137	0.000623056	0.00294212	.	.	.
TRINITY_DN11632_c1_g2	10.0189	-6.69015	1.53566	-4.35654	1.32e-05	0.000101334	XP_026315180.1^XP_026315180.1^Q:2-57,H:243-298^44.6%ID^E:1.4e-08^.^.	RPC6_BOVIN^RPC6_BOVIN^Q:284-556,H:224-316^47.312%ID^E:1.53e-25^RecName: Full=DNA-directed RNA polymerase III subunit RPC6;^Eukaryota; Metazoa; Chordata; Craniata; Vertebrata; Euteleostomi; Mammalia; Eutheria; Laurasiatheria; Artiodactyla; Ruminantia; Pecora; Bovidae; Bovinae; Bos`RPC6_BOVIN^RPC6_BOVIN^Q:1-243,H:112-196^43.529%ID^E:1.53e-25^RecName: Full=DNA-directed RNA polymerase III subunit RPC…	KAG2519947.1^KAG2519947.1^Q:1-261,H:109-195^57.5%ID^E:4.3e-24^.^.
TRINITY_DN11632_c1_g3	12.8012	-7.04277	1.40421	-5.01548	5.29e-07	5.39e-06	.	.	.
TRINITY_DN11633_c0_g1	16.6142	-7.41822	1.37694	-5.38749	7.14e-08	8.52e-07	.	.	.
TRINITY_DN11633_c0_g3	12.2488	-6.98002	1.44257	-4.8386	1.31e-06	1.24e-05	.	.	.
TRINITY_DN11633_c0_g4	7.73702	-6.31634	1.54343	-4.0924	4.27e-05	0.000287916	.	.	.
TRINITY_DN11634_c0_g1	24.7134	-7.99229	1.32075	-6.05132	1.44e-09	2.25e-08	XP_009526435.1^XP_009526435.1^Q:1-195,H:1-197^80.7%ID^E:1e-108^.^.	RAB5C_BOVIN^RAB5C_BOVIN^Q:49-558,H:15-184^72.353%ID^E:3.67e-79^RecName: Full=Ras-related protein Rab-5C;^Eukaryota; Metazoa; Chordata; Craniata; Vertebrata; Euteleostomi; Mammalia; Eutheria; Laurasiatheria; Artiodactyla; Ruminantia; Pecora; Bovidae; Bovinae; Bos	GAX92189.1^GAX92189.1^Q:46-630,H:1-196^81.6%ID^E:2.2e-108^.^.
TRINITY_DN11635_c0_g1	20.3859	-7.71411	1.32229	-5.83388	5.42e-09	7.76e-08	XP_009832949.1^XP_009832949.1^Q:15-473,H:6-463^73.2%ID^E:3.9e-249^.^.	GLYC4_ARATH^GLYC4_ARATH^Q:29-1414,H:3-470^62.025%ID^E:0^RecName: Full=Serine hydroxymethyltransferase 4 {ECO:0000303|PubMed:10806255};^Eukaryota; Viridiplantae; Streptophyta; Embryophyta; Tracheophyta; Spermatophyta; Magnoliopsida; eudicotyledons; Gunneridae; Pentapetalae; rosids; malvids; Brassicales; Brassicaceae; Camelineae; Arabidopsis	OQS00929.1^OQS00929.1^Q:35-1420,H:2-462^72.9%ID^E:6.4e-251^.^.
TRINITY_DN11637_c0_g1	15.814	-2.69566	0.659865	-4.08517	4.4e-05	0.000296159	.	.	.
TRINITY_DN11643_c0_g1	46.3071	2.97941	1.0353	2.87782	0.0040044	0.0140593	.	.	.
TRINITY_DN11644_c1_g1	153.463	1.97585	0.493856	4.00086	6.31e-05	0.00040717	XP_025345604.1^XP_025345604.1^Q:9-196,H:8-196^60.3%ID^E:5.5e-71^.^.	RAS2_NEUCR^RAS2_NEUCR^Q:95-604,H:1-188^52.66%ID^E:7.81e-53^RecName: Full=Protein ras-2;^Eukaryota; Fungi; Dikarya; Ascomycota; Pezizomycotina; Sordariomycetes; Sordariomycetidae; Sordariales; Sordariaceae; Neurospora	XP_025345604.1^XP_025345604.1^Q:119-682,H:8-196^60.3%ID^E:7.4e-69^.^.
TRINITY_DN11645_c1_g1	32.2883	1.89949	0.630172	3.01425	0.00257619	0.00971824	.	.	.
TRINITY_DN11647_c0_g1	29.9676	2.18224	0.687127	3.1759	0.00149373	0.00614913	.	.	.
TRINITY_DN11651_c0_g1	22.4854	-7.8546	1.30909	-6.00002	1.97e-09	3.03e-08	XP_008916431.1^XP_008916431.1^Q:1-432,H:1-423^63.7%ID^E:1.9e-187^.^.	FAAA_BOVIN^FAAA_BOVIN^Q:25-1320,H:1-415^54.273%ID^E:4.61e-156^RecName: Full=Fumarylacetoacetase;^Eukaryota; Metazoa; Chordata; Craniata; Vertebrata; Euteleostomi; Mammalia; Eutheria; Laurasiatheria; Artiodactyla; Ruminantia; Pecora; Bovidae; Bovinae; Bos	EWM25364.1^EWM25364.1^Q:31-2091,H:14-670^53.1%ID^E:2.6e-231^.^.
TRINITY_DN11652_c0_g1	30.5908	-3.11265	0.522678	-5.95519	2.6e-09	3.92e-08	.	.	.
TRINITY_DN11652_c1_g1	9.58839	-6.6277	1.60163	-4.13811	3.5e-05	0.000241503	.	.	.
TRINITY_DN11654_c0_g1	1109.26	-5.18483	0.41495	-12.4951	7.94e-36	9.76e-34	.	.	.
TRINITY_DN11654_c1_g3	49.976	1.97275	0.470433	4.19348	2.75e-05	0.000194324	.	.	.
TRINITY_DN11656_c1_g1	97.8717	-2.42766	0.315435	-7.69624	1.4e-14	4.31e-13	.	ACTN_ANOGA^ACTN_ANOGA^Q:65-712,H:40-250^25.455%ID^E:4.56e-11^RecName: Full=Alpha-actinin, sarcomeric;^Eukaryota; Metazoa; Ecdysozoa; Arthropoda; Hexapoda; Insecta; Pterygota; Neoptera; Endopterygota; Diptera; Nematocera; Culicoidea; Culicidae; Anophelinae; Anopheles	KAF0716059.1^KAF0716059.1^Q:50-736,H:18-241^29.4%ID^E:6.9e-19^.^.
TRINITY_DN11661_c0_g1	9.52446	-6.61621	1.47676	-4.48022	7.46e-06	6.05e-05	.	.	.
TRINITY_DN11664_c0_g1	33.4208	8.6605	2.14777	4.03232	5.52e-05	0.000362106	.	.	.
TRINITY_DN11665_c0_g1	50.6495	2.07347	0.855887	2.42259	0.0154102	0.0437558	.	.	.
TRINITY_DN11665_c2_g2	342.066	1.66498	0.224615	7.41259	1.24e-13	3.37e-12	.	.	.
TRINITY_DN11665_c3_g1	159.325	-2.07912	0.645979	-3.21856	0.00128837	0.00543234	.	.	.
TRINITY_DN11666_c0_g1	79.4989	-1.23503	0.27263	-4.53005	5.9e-06	4.88e-05	XP_004992780.1^XP_004992780.1^Q:77-196,H:74-192^33.3%ID^E:2.2e-06^.^.	ASB3_BOVIN^ASB3_BOVIN^Q:61-579,H:70-240^34.682%ID^E:1.38e-23^RecName: Full=Ankyrin repeat and SOCS box protein 3;^Eukaryota; Metazoa; Chordata; Craniata; Vertebrata; Euteleostomi; Mammalia; Eutheria; Laurasiatheria; Artiodactyla; Ruminantia; Pecora; Bovidae; Bovinae; Bos`ASB3_BOVIN^ASB3_BOVIN^Q:88-609,H:146-318^30.726%ID^E:7.8e-16^RecName: Full=Ankyrin repeat and SOCS box protein 3;^Eukaryota; Me…	CAE7228025.1^CAE7228025.1^Q:85-555,H:168-324^35.7%ID^E:2e-08^.^.
TRINITY_DN11673_c0_g1	15.351	-7.30466	1.36276	-5.36019	8.31e-08	9.82e-07	.	.	.
TRINITY_DN11675_c0_g2	524.59	-1.56482	0.176044	-8.88878	6.18e-19	2.88e-17	.	.	.
TRINITY_DN11675_c0_g3	533.534	-2.10562	0.228367	-9.22032	2.96e-20	1.54e-18	.	.	.
TRINITY_DN11675_c1_g1	38.5627	1.95979	0.467409	4.19288	2.75e-05	0.000194757	WP_137319598.1^WP_137319598.1^Q:11-323,H:256-554^43.7%ID^E:3.8e-73^.^.	CCL5_HUMLU^CCL5_HUMLU^Q:43-969,H:245-541^33.762%ID^E:6.98e-39^RecName: Full=Probable CoA ligase CCL5 {ECO:0000305|PubMed:23300257};^Eukaryota; Viridiplantae; Streptophyta; Embryophyta; Tracheophyta; Spermatophyta; Magnoliopsida; eudicotyledons; Gunneridae; Pentapetalae; rosids; fabids; Rosales; Cannabaceae; Humulus	MSZ93856.1^MSZ93856.1^Q:28-993,H:211-518^43%ID^E:1.7e-73^.^.
TRINITY_DN11676_c0_g1	4701.67	3.03857	0.0895548	33.9297	2.43e-252	1e-248	.	TNNC2_PELLE^TNNC2_PELLE^Q:200-607,H:31-159^32.143%ID^E:1.98e-15^RecName: Full=Troponin C, skeletal muscle;^Eukaryota; Metazoa; Chordata; Craniata; Vertebrata; Euteleostomi; Amphibia; Batrachia; Anura; Neobatrachia; Ranoidea; Ranidae; Pelophylax	ORY48655.1^ORY48655.1^Q:200-643,H:13-161^42%ID^E:2.2e-32^.^.
TRINITY_DN11676_c0_g2	6.01291	6.18556	1.72683	3.58204	0.000340924	0.0017628	.	CML8_ORYSJ^CML8_ORYSJ^Q:233-78,H:60-111^32.692%ID^E:3.54e-06^RecName: Full=Probable calcium-binding protein CML8;^Eukaryota; Viridiplantae; Streptophyta; Embryophyta; Tracheophyta; Spermatophyta; Magnoliopsida; Liliopsida; Poales; Poaceae; BOP clade; Oryzoideae; Oryzeae; Oryzinae; Oryza; Oryza sativa	TPX67427.1^TPX67427.1^Q:230-51,H:17-76^60%ID^E:2e-14^.^.
TRINITY_DN1167_c0_g1	8818.74	1.43729	0.262195	5.48177	4.21e-08	5.21e-07	XP_009520529.1^XP_009520529.1^Q:23-457,H:1-452^34.9%ID^E:2.1e-76^.^.	SCP1_MEDTR^SCP1_MEDTR^Q:135-1385,H:75-487^36.591%ID^E:5.35e-67^RecName: Full=Serine carboxypeptidase 1 {ECO:0000303|PubMed:26511916};^Eukaryota; Viridiplantae; Streptophyta; Embryophyta; Tracheophyta; Spermatophyta; Magnoliopsida; eudicotyledons; Gunneridae; Pentapetalae; rosids; fabids; Fabales; Fabaceae; Papilionoideae; 50 kb inversion clade; NPAAA clade; Hologalegina; IRL clade; Trifolieae; Me…	PRP77617.1^PRP77617.1^Q:75-1373,H:5-440^35.5%ID^E:2.1e-86^.^.
TRINITY_DN1167_c0_g2	5970.43	1.37753	0.230404	5.97876	2.25e-09	3.43e-08	XP_012198695.1^XP_012198695.1^Q:21-431,H:22-443^36.9%ID^E:1.6e-77^.^.	SCP1_MEDTR^SCP1_MEDTR^Q:87-1322,H:74-483^37.011%ID^E:2.3e-67^RecName: Full=Serine carboxypeptidase 1 {ECO:0000303|PubMed:26511916};^Eukaryota; Viridiplantae; Streptophyta; Embryophyta; Tracheophyta; Spermatophyta; Magnoliopsida; eudicotyledons; Gunneridae; Pentapetalae; rosids; fabids; Fabales; Fabaceae; Papilionoideae; 50 kb inversion clade; NPAAA clade; Hologalegina; IRL clade; Trifolieae; Medi…	PRP77617.1^PRP77617.1^Q:45-1322,H:6-440^36.5%ID^E:1.1e-87^.^.
TRINITY_DN11682_c0_g1	187.477	1.04683	0.336739	3.10872	0.00187902	0.00743685	XP_035463916.1^XP_035463916.1^Q:373-566,H:19-212^35.5%ID^E:1.4e-22^.^.	RHG24_HUMAN^RHG24_HUMAN^Q:1117-1719,H:114-314^33.333%ID^E:8.26e-24^RecName: Full=Rho GTPase-activating protein 24;^Eukaryota; Metazoa; Chordata; Craniata; Vertebrata; Euteleostomi; Mammalia; Eutheria; Euarchontoglires; Primates; Haplorrhini; Catarrhini; Hominidae; Homo	KAF6128821.1^KAF6128821.1^Q:1162-1737,H:37-221^34.8%ID^E:1.1e-22^.^.
TRINITY_DN11686_c0_g1	15.4065	2.36777	0.780985	3.03177	0.00243121	0.00923656	XP_004352078.1^XP_004352078.1^Q:9-261,H:9-274^37.2%ID^E:5.8e-50^.^.	PDAT_SCHPO^PDAT_SCHPO^Q:448-1242,H:141-401^29.433%ID^E:5.27e-26^RecName: Full=Phospholipid:diacylglycerol acyltransferase;^Eukaryota; Fungi; Dikarya; Ascomycota; Taphrinomycotina; Schizosaccharomycetes; Schizosaccharomycetales; Schizosaccharomycetaceae; Schizosaccharomyces	XP_004352078.1^XP_004352078.1^Q:448-1206,H:9-274^37.2%ID^E:4e-49^.^.
TRINITY_DN11690_c0_g1	59.4787	-9.25858	1.30307	-7.10523	1.2e-12	2.89e-11	.	.	.
TRINITY_DN11693_c0_g1	38.3165	-8.62426	1.25729	-6.85941	6.91e-12	1.51e-10	XP_004363465.2^XP_004363465.2^Q:1-150,H:325-443^36%ID^E:3.2e-15^.^.	KMO_XENTR^KMO_XENTR^Q:2-517,H:153-316^44.571%ID^E:1.99e-48^RecName: Full=Kynurenine 3-monooxygenase {ECO:0000255|HAMAP-Rule:MF_03018};^Eukaryota; Metazoa; Chordata; Craniata; Vertebrata; Euteleostomi; Amphibia; Batrachia; Anura; Pipoidea; Pipidae; Xenopodinae; Xenopus; Silurana`KMO_XENTR^KMO_XENTR^Q:504-896,H:312-414^33.588%ID^E:1.99e-48^RecName: Full=Kynurenine 3-monooxygenase {ECO:0000255|HAMAP…	HCK20677.1^HCK20677.1^Q:2-529,H:12-182^52.8%ID^E:7.6e-57^.^.
TRINITY_DN11694_c0_g1	13.8307	7.38786	2.87755	2.56741	0.0102461	0.0309058	.	.	TNV71345.1^TNV71345.1^Q:324-187,H:31-76^84.8%ID^E:2.9e-18^.^.
TRINITY_DN11697_c2_g1	46.8506	1.66708	0.468346	3.5595	0.000371559	0.00189277	.	.	.
TRINITY_DN11697_c3_g1	11.1234	-6.83748	1.62168	-4.21629	2.48e-05	0.000177886	.	.	.
TRINITY_DN116_c0_g1	23362.1	1.55977	0.0842727	18.5086	1.76e-76	6.88e-74	XP_001643529.1^XP_001643529.1^Q:20-520,H:6-503^70.1%ID^E:7.8e-243^.^.	ATPB_YARLI^ATPB_YARLI^Q:34-1596,H:5-508^68.522%ID^E:0^RecName: Full=ATP synthase subunit beta, mitochondrial {ECO:0000250|UniProtKB:P00830};^Eukaryota; Fungi; Dikarya; Ascomycota; Saccharomycotina; Saccharomycetes; Saccharomycetales; Dipodascaceae; Yarrowia	ODV86830.1^ODV86830.1^Q:187-1593,H:35-501^73.8%ID^E:1.2e-243^.^.
TRINITY_DN116_c0_g2	596.793	-12.5855	1.18921	-10.5831	3.57e-26	2.64e-24	XP_002177917.1^XP_002177917.1^Q:3-499,H:5-500^82.5%ID^E:2.2e-283^.^.	ATPB_PELUB^ATPB_PELUB^Q:131-1555,H:1-467^77.895%ID^E:0^RecName: Full=ATP synthase subunit beta {ECO:0000255|HAMAP-Rule:MF_01347};^Bacteria; Proteobacteria; Alphaproteobacteria; Pelagibacterales; Pelagibacteraceae; Candidatus Pelagibacter	GAX15371.1^GAX15371.1^Q:65-1558,H:5-500^83.1%ID^E:1.8e-284^.^.
TRINITY_DN11701_c1_g1	77.2205	1.31375	0.37104	3.54073	0.000399017	0.00201294	XP_012758238.1^XP_012758238.1^Q:1-228,H:1018-1226^36.8%ID^E:3.9e-39^.^.	ROCO4_DICDI^ROCO4_DICDI^Q:14-775,H:1052-1287^42.085%ID^E:1.86e-58^RecName: Full=Probable serine/threonine-protein kinase roco4;^Eukaryota; Amoebozoa; Evosea; Eumycetozoa; Dictyostelia; Dictyosteliales; Dictyosteliaceae; Dictyostelium	4F0F_A^4F0F_A^Q:14-775,H:47-282^38.6%ID^E:7.5e-50^.^.
TRINITY_DN11704_c0_g1	133.974	-1.64106	0.206847	-7.9337	2.13e-15	7.15e-14	XP_003286303.1^XP_003286303.1^Q:2-478,H:744-1217^40.7%ID^E:4.5e-105^.^.	ATC3_YEAST^ATC3_YEAST^Q:1-1458,H:767-1250^37.5%ID^E:1.75e-99^RecName: Full=Probable phospholipid-transporting ATPase DRS2;^Eukaryota; Fungi; Dikarya; Ascomycota; Saccharomycotina; Saccharomycetes; Saccharomycetales; Saccharomycetaceae; Saccharomyces	KYR02985.1^KYR02985.1^Q:13-1542,H:803-1295^39.7%ID^E:1.9e-108^.^.
TRINITY_DN11705_c0_g1	27.7837	-8.15982	1.30919	-6.23271	4.58e-10	7.73e-09	.	.	MBE2256143.1^MBE2256143.1^Q:2-259,H:36-121^39.5%ID^E:2.2e-16^.^.
TRINITY_DN11706_c0_g1	12.9908	-7.06238	1.42711	-4.94873	7.47e-07	7.42e-06	XP_001417583.1^XP_001417583.1^Q:4-374,H:5-354^55.8%ID^E:9.3e-135^.^.	NSDHL_MOUSE^NSDHL_MOUSE^Q:63-1127,H:22-355^32.687%ID^E:2.22e-51^RecName: Full=Sterol-4-alpha-carboxylate 3-dehydrogenase, decarboxylating;^Eukaryota; Metazoa; Chordata; Craniata; Vertebrata; Euteleostomi; Mammalia; Eutheria; Euarchontoglires; Glires; Rodentia; Myomorpha; Muroidea; Muridae; Murinae; Mus; Mus	RYH31972.1^RYH31972.1^Q:327-1151,H:1-275^76.4%ID^E:9.1e-158^.^.
TRINITY_DN11707_c0_g1	36.3861	-8.54929	1.28493	-6.65351	2.86e-11	5.74e-10	.	.	RYY70783.1^RYY70783.1^Q:45-188,H:28-75^56.3%ID^E:2.2e-07^.^.
TRINITY_DN11709_c0_g1	11.8156	-2.87826	1.14804	-2.5071	0.0121725	0.0357821	.	.	.
TRINITY_DN1170_c0_g1	9234.36	1.32892	0.142239	9.34287	9.38e-21	5.06e-19	WP_140424235.1^WP_140424235.1^Q:1-114,H:56-169^93%ID^E:3.7e-73^.^.	ARF1_DICDI^ARF1_DICDI^Q:2-343,H:65-178^87.719%ID^E:3.04e-71^RecName: Full=ADP-ribosylation factor 1;^Eukaryota; Amoebozoa; Evosea; Eumycetozoa; Dictyostelia; Dictyosteliales; Dictyosteliaceae; Dictyostelium	OXK50103.1^OXK50103.1^Q:2-349,H:48-163^91.4%ID^E:8.1e-73^.^.
TRINITY_DN11710_c0_g1	17.4864	-7.49323	1.34856	-5.55645	2.75e-08	3.51e-07	XP_009034037.1^XP_009034037.1^Q:22-410,H:21-394^32.2%ID^E:8.7e-46^.^.	UVR8_ARATH^UVR8_ARATH^Q:90-983,H:35-301^30.645%ID^E:4.9e-27^RecName: Full=Ultraviolet-B receptor UVR8;^Eukaryota; Viridiplantae; Streptophyta; Embryophyta; Tracheophyta; Spermatophyta; Magnoliopsida; eudicotyledons; Gunneridae; Pentapetalae; rosids; malvids; Brassicales; Brassicaceae; Camelineae; Arabidopsis`UVR8_ARATH^UVR8_ARATH^Q:93-857,H:141-382^31.061%ID^E:8.85e-26^RecName: Full=Ultraviolet-B…	XP_009034037.1^XP_009034037.1^Q:66-1232,H:21-394^32.2%ID^E:1.8e-45^.^.
TRINITY_DN11715_c0_g1	1210.94	1.1815	0.142114	8.31379	9.27e-17	3.56e-15	XP_012758873.1^XP_012758873.1^Q:1-354,H:1-353^74.6%ID^E:1.4e-194^.^.	ERK2_DICDI^ERK2_DICDI^Q:141-1169,H:3-344^74.927%ID^E:0^RecName: Full=Extracellular signal-regulated kinase 2;^Eukaryota; Amoebozoa; Evosea; Eumycetozoa; Dictyostelia; Dictyosteliales; Dictyosteliaceae; Dictyostelium	XP_012758873.1^XP_012758873.1^Q:132-1193,H:1-353^74.6%ID^E:1.5e-193^.^.
TRINITY_DN11716_c0_g1	68.4023	-9.45989	1.22691	-7.71034	1.25e-14	3.88e-13	XP_005789090.1^XP_005789090.1^Q:1-159,H:19-177^51.9%ID^E:3.7e-45^.^.	YWBO_BACSU^YWBO_BACSU^Q:15-656,H:2-197^24.424%ID^E:1.82e-11^RecName: Full=Uncharacterized protein YwbO;^Bacteria; Firmicutes; Bacilli; Bacillales; Bacillaceae; Bacillus	XP_005789090.1^XP_005789090.1^Q:129-650,H:4-177^53.1%ID^E:8.5e-52^.^.
TRINITY_DN11718_c0_g1	1719.54	-2.07011	0.422678	-4.89761	9.7e-07	9.42e-06	XP_011409098.1^XP_011409098.1^Q:22-190,H:19-173^27.5%ID^E:9.4e-10^.^.	.	XP_011409098.1^XP_011409098.1^Q:183-689,H:19-173^27.5%ID^E:3.5e-09^.^.
TRINITY_DN11721_c0_g1	4.18572	-5.42701	2.08651	-2.601	0.00929519	0.0284258	.	.	.
TRINITY_DN11724_c0_g1	143.407	2.95292	0.521668	5.66054	1.51e-08	2.01e-07	XP_012757811.1^XP_012757811.1^Q:61-757,H:106-735^27.2%ID^E:8.1e-57^.^.	YME2_DICDI^YME2_DICDI^Q:210-2276,H:129-754^26.471%ID^E:2.16e-37^RecName: Full=Mitochondrial escape protein 2 homolog;^Eukaryota; Amoebozoa; Evosea; Eumycetozoa; Dictyostelia; Dictyosteliales; Dictyosteliaceae; Dictyostelium	XP_012757811.1^XP_012757811.1^Q:183-2273,H:106-735^27.2%ID^E:2.7e-56^.^.
TRINITY_DN11725_c1_g1	24.7367	-2.1295	0.583976	-3.64655	0.000265785	0.00142318	.	.	.
TRINITY_DN11726_c1_g1	5.3046	-5.77028	1.85197	-3.11575	0.00183476	0.00728698	.	.	.
TRINITY_DN11727_c0_g1	42.1874	-8.7631	1.2474	-7.02507	2.14e-12	5e-11	XP_032788284.1^XP_032788284.1^Q:27-530,H:3-505^79%ID^E:6.2e-294^.^.	RTCB_MICPC^RTCB_MICPC^Q:81-1592,H:5-507^75.992%ID^E:0^RecName: Full=RNA-splicing ligase RtcB homolog {ECO:0000255|HAMAP-Rule:MF_03144};^Eukaryota; Viridiplantae; Chlorophyta; Mamiellophyceae; Mamiellales; Mamiellaceae; Micromonas	PSC67470.1^PSC67470.1^Q:105-1592,H:3-497^80.6%ID^E:4.1e-301^.^.
TRINITY_DN11728_c0_g1	96.0279	1.20245	0.277892	4.32702	1.51e-05	0.000114133	.	.	.
TRINITY_DN11728_c0_g3	1967.83	1.70432	0.14976	11.3804	5.24e-30	4.87e-28	XP_004344162.1^XP_004344162.1^Q:318-377,H:345-405^68.9%ID^E:1e-16^.^.	DBNL_DICDI^DBNL_DICDI^Q:977-1135,H:427-481^63.636%ID^E:1.07e-12^RecName: Full=Drebrin-like protein;^Eukaryota; Amoebozoa; Evosea; Eumycetozoa; Dictyostelia; Dictyosteliales; Dictyosteliaceae; Dictyostelium	XP_004344162.1^XP_004344162.1^Q:953-1132,H:345-405^68.9%ID^E:1.9e-16^.^.
TRINITY_DN11728_c4_g1	809.465	1.59936	0.155997	10.2525	1.15e-24	7.94e-23	.	.	.
TRINITY_DN1172_c0_g1	1956.97	-13.3368	1.18612	-11.2441	2.48e-29	2.17e-27	XP_005786166.1^XP_005786166.1^Q:27-430,H:1-381^36.8%ID^E:1.9e-59^.^.	RFNT_OCHA4^RFNT_OCHA4^Q:137-1375,H:10-382^27.053%ID^E:2.37e-37^RecName: Full=Riboflavin transporter RfnT {ECO:0000305};^Bacteria; Proteobacteria; Alphaproteobacteria; Rhizobiales; Brucellaceae; Ochrobactrum	RYG67968.1^RYG67968.1^Q:119-1027,H:9-297^56.8%ID^E:1.7e-102^.^.
TRINITY_DN11731_c0_g2	50.1431	1.13123	0.423708	2.66982	0.00758913	0.0239772	.	.	.
TRINITY_DN11733_c0_g1	27.8846	-8.16458	1.30038	-6.2786	3.42e-10	5.85e-09	XP_009036871.1^XP_009036871.1^Q:91-258,H:1-153^32.4%ID^E:5.1e-15^.^.	MYBB_XENLA^MYBB_XENLA^Q:371-856,H:33-176^30.12%ID^E:4.16e-09^RecName: Full=Myb-related protein B;^Eukaryota; Metazoa; Chordata; Craniata; Vertebrata; Euteleostomi; Amphibia; Batrachia; Anura; Pipoidea; Pipidae; Xenopodinae; Xenopus; Xenopus	OEU16367.1^OEU16367.1^Q:356-865,H:2-153^28.2%ID^E:1.3e-14^.^.
TRINITY_DN11734_c0_g1	45.1259	-1.44721	0.379809	-3.81037	0.000138756	0.000811655	XP_009066315.1^XP_009066315.1^Q:43-395,H:4-351^36.8%ID^E:1.2e-61^.^.	MLH3_HUMAN^MLH3_HUMAN^Q:135-1151,H:2-337^34.711%ID^E:8.34e-56^RecName: Full=DNA mismatch repair protein Mlh3;^Eukaryota; Metazoa; Chordata; Craniata; Vertebrata; Euteleostomi; Mammalia; Eutheria; Euarchontoglires; Primates; Haplorrhini; Catarrhini; Hominidae; Homo	XP_009066315.1^XP_009066315.1^Q:129-1187,H:4-351^36.8%ID^E:2.4e-61^.^.
TRINITY_DN11736_c1_g1	251.636	-1.44411	0.189028	-7.63967	2.18e-14	6.51e-13	XP_031551488.1^XP_031551488.1^Q:41-138,H:503-599^41.4%ID^E:1.3e-14^.^.	RNF10_RAT^RNF10_RAT^Q:123-359,H:500-576^37.975%ID^E:1.1e-12^RecName: Full=RING finger protein 10;^Eukaryota; Metazoa; Chordata; Craniata; Vertebrata; Euteleostomi; Mammalia; Eutheria; Euarchontoglires; Glires; Rodentia; Myomorpha; Muroidea; Muridae; Murinae; Rattus	XP_031551488.1^XP_031551488.1^Q:123-416,H:503-599^41.4%ID^E:2.6e-14^.^.
TRINITY_DN11736_c3_g1	20.3973	1.38907	0.492641	2.81964	0.0048077	0.0163783	.	.	.
TRINITY_DN11738_c0_g1	21.9187	-7.81844	1.30803	-5.97726	2.27e-09	3.45e-08	.	.	.
TRINITY_DN11739_c0_g1	14.5595	-7.22744	1.37973	-5.23832	1.62e-07	1.82e-06	XP_009843241.1^XP_009843241.1^Q:1-197,H:1-199^37.1%ID^E:2.5e-25^.^.	.	RYH22438.1^RYH22438.1^Q:35-1966,H:1-647^50.8%ID^E:4.2e-215^.^.
TRINITY_DN11745_c0_g1	9.50945	-6.61546	1.55776	-4.24679	2.17e-05	0.00015753	.	.	.
TRINITY_DN11745_c0_g2	23.7782	-7.93632	1.30073	-6.10142	1.05e-09	1.68e-08	.	.	.
TRINITY_DN11746_c0_g2	92.7492	1.06968	0.399522	2.67741	0.00741948	0.023538	XP_014150200.1^XP_014150200.1^Q:80-228,H:9-161^39.2%ID^E:1.2e-24^.^.	RASH_MSVMO^RASH_MSVMO^Q:229-693,H:5-159^38.854%ID^E:3.01e-25^RecName: Full=GTPase HRas;^Viruses; Riboviria; Pararnavirae; Artverviricota; Revtraviricetes; Ortervirales; Retroviridae; Orthoretrovirinae; Gammaretrovirus	KAA1467399.1^KAA1467399.1^Q:235-735,H:6-176^39.5%ID^E:1.8e-24^.^.
TRINITY_DN11746_c2_g2	37.9492	2.85065	0.432768	6.58701	4.49e-11	8.78e-10	.	SF3A2_MOUSE^SF3A2_MOUSE^Q:2-265,H:313-415^31.068%ID^E:1.21e-08^RecName: Full=Splicing factor 3A subunit 2;^Eukaryota; Metazoa; Chordata; Craniata; Vertebrata; Euteleostomi; Mammalia; Eutheria; Euarchontoglires; Glires; Rodentia; Myomorpha; Muroidea; Muridae; Murinae; Mus; Mus`SF3A2_MOUSE^SF3A2_MOUSE^Q:2-262,H:341-443^29.126%ID^E:8.96e-07^RecName: Full=Splicing factor 3A subunit 2;^Eukaryota; Meta…	.
TRINITY_DN11748_c0_g1	26.6796	-8.10193	1.462	-5.54167	3e-08	3.8e-07	XP_009033782.1^XP_009033782.1^Q:528-624,H:607-707^46.5%ID^E:4.4e-18^.^.	.	XP_009033782.1^XP_009033782.1^Q:1583-1873,H:607-707^46.5%ID^E:1.2e-17^.^.
TRINITY_DN11748_c1_g1	22.6961	-7.86777	1.31602	-5.97846	2.25e-09	3.43e-08	XP_005643792.1^XP_005643792.1^Q:4-155,H:11-162^51.3%ID^E:1.7e-51^.^.	BIRC6_HUMAN^BIRC6_HUMAN^Q:4-384,H:4618-4747^59.231%ID^E:6.17e-35^RecName: Full=Baculoviral IAP repeat-containing protein 6;^Eukaryota; Metazoa; Chordata; Craniata; Vertebrata; Euteleostomi; Mammalia; Eutheria; Euarchontoglires; Primates; Haplorrhini; Catarrhini; Hominidae; Homo	XP_005643792.1^XP_005643792.1^Q:10-465,H:11-162^51.3%ID^E:4e-50^.^.
TRINITY_DN11750_c0_g1	46.7126	-1.96828	0.75344	-2.6124	0.00899095	0.0276332	.	.	.
TRINITY_DN11751_c0_g1	26.4008	-8.0868	1.28615	-6.28759	3.22e-10	5.54e-09	XP_005707119.1^XP_005707119.1^Q:391-555,H:853-1024^43%ID^E:1.3e-28^.^.	NUP98_DICDI^NUP98_DICDI^Q:1209-1655,H:1021-1176^43.59%ID^E:7.44e-25^RecName: Full=Nuclear pore complex protein Nup98-Nup96;^Eukaryota; Amoebozoa; Evosea; Eumycetozoa; Dictyostelia; Dictyosteliales; Dictyosteliaceae; Dictyostelium	XP_005707119.1^XP_005707119.1^Q:1173-1667,H:853-1024^43%ID^E:2.7e-28^.^.
TRINITY_DN11752_c0_g1	30.4704	-8.29289	1.27918	-6.48296	8.99e-11	1.68e-09	WP_092991335.1^WP_092991335.1^Q:108-480,H:99-447^31%ID^E:6e-41^.^.	.	MBP3853688.1^MBP3853688.1^Q:287-1504,H:56-410^29.5%ID^E:2.1e-41^.^.
TRINITY_DN11753_c0_g1	29.5014	3.58464	1.2368	2.89832	0.00375171	0.0133121	XP_019856024.1^XP_019856024.1^Q:51-467,H:615-1004^25.2%ID^E:1e-18^.^.	.	XP_019856024.1^XP_019856024.1^Q:152-1402,H:615-1004^25.2%ID^E:2.1e-18^.^.
TRINITY_DN11753_c1_g5	356.339	1.44006	0.503362	2.86088	0.00422468	0.0146813	.	.	.
TRINITY_DN11753_c2_g1	15.1672	4.05124	1.4872	2.72406	0.00644839	0.0208568	.	.	.
TRINITY_DN11754_c0_g1	11.0068	-6.82498	1.44791	-4.71366	2.43e-06	2.19e-05	XP_002178661.1^XP_002178661.1^Q:440-649,H:884-1134^28.6%ID^E:1.4e-08^.^.	.	RYH00048.1^RYH00048.1^Q:108-410,H:1-101^53.5%ID^E:1e-25^.^.
TRINITY_DN11755_c0_g1	148.697	2.13244	0.313688	6.79796	1.06e-11	2.26e-10	WP_141352270.1^WP_141352270.1^Q:314-871,H:244-775^29.6%ID^E:1.7e-43^.^.	GACS_PSEPH^GACS_PSEPH^Q:929-2623,H:244-788^25.828%ID^E:4.27e-31^RecName: Full=Sensor histidine kinase GacS;^Bacteria; Proteobacteria; Gammaproteobacteria; Pseudomonadales; Pseudomonadaceae; Pseudomonas	PRP82869.1^PRP82869.1^Q:464-2581,H:326-1049^28.4%ID^E:4e-50^.^.
TRINITY_DN11757_c0_g1	18.6856	-7.58786	1.33107	-5.70058	1.19e-08	1.62e-07	XP_002181175.1^XP_002181175.1^Q:2-1129,H:107-1226^39.1%ID^E:2.4e-263^.^.	.	BAU78234.1^BAU78234.1^Q:237-3671,H:87-1203^56.4%ID^E:0^.^.
TRINITY_DN11759_c0_g1	3452.71	-4.51255	0.486903	-9.26786	1.9e-20	1e-18	.	RAC2_DROME^RAC2_DROME^Q:45-248,H:1-68^95.588%ID^E:4.63e-42^RecName: Full=Ras-related protein Rac2;^Eukaryota; Metazoa; Ecdysozoa; Arthropoda; Hexapoda; Insecta; Pterygota; Neoptera; Endopterygota; Diptera; Brachycera; Muscomorpha; Ephydroidea; Drosophilidae; Drosophila; Sophophora	WP_127913701.1^WP_127913701.1^Q:9-248,H:10-89^82.5%ID^E:1.8e-41^.^.
TRINITY_DN11761_c0_g1	27.8826	-8.16562	1.28165	-6.37116	1.88e-10	3.35e-09	XP_005788641.1^XP_005788641.1^Q:84-595,H:1-528^59.3%ID^E:2.4e-210^.^.	AL221_ARATH^AL221_ARATH^Q:269-1861,H:66-594^47.486%ID^E:1.35e-168^RecName: Full=Aldehyde dehydrogenase 22A1;^Eukaryota; Viridiplantae; Streptophyta; Embryophyta; Tracheophyta; Spermatophyta; Magnoliopsida; eudicotyledons; Gunneridae; Pentapetalae; rosids; malvids; Brassicales; Brassicaceae; Camelineae; Arabidopsis	RYH14443.1^RYH14443.1^Q:83-1861,H:9-601^75.5%ID^E:0^.^.
TRINITY_DN11763_c0_g1	17.7771	-2.09539	0.83149	-2.52004	0.011734	0.0346489	.	.	.
TRINITY_DN11764_c0_g1	11.1957	-6.8491	1.43633	-4.76847	1.86e-06	1.71e-05	XP_009038310.1^XP_009038310.1^Q:36-370,H:58-402^26.8%ID^E:7.2e-16^.^.	.	RYH30150.1^RYH30150.1^Q:63-1175,H:1-372^59.4%ID^E:1.4e-155^.^.
TRINITY_DN11768_c0_g1	2697.35	-1.50671	0.125461	-12.0094	3.17e-33	3.5e-31	.	.	.
TRINITY_DN11768_c0_g2	681.145	-1.23808	0.260559	-4.75163	2.02e-06	1.84e-05	.	.	.
TRINITY_DN1176_c0_g1	317.983	-2.35876	0.409631	-5.75826	8.5e-09	1.18e-07	XP_635575.2^XP_635575.2^Q:54-101,H:2690-2737^54.2%ID^E:3.9e-06^.^.	.	XP_635575.2^XP_635575.2^Q:161-304,H:2690-2737^54.2%ID^E:7.9e-06^.^.
TRINITY_DN11770_c0_g1	51.5716	2.66083	0.633417	4.20075	2.66e-05	0.000189047	.	.	.
TRINITY_DN11772_c0_g1	11.0418	-6.82909	1.48781	-4.59003	4.43e-06	3.77e-05	.	.	.
TRINITY_DN11772_c0_g2	4.2721	-5.45691	1.85611	-2.93997	0.00328242	0.0118889	.	.	.
TRINITY_DN11777_c0_g1	37.6814	2.07587	0.505727	4.10472	4.05e-05	0.000274933	.	.	.
TRINITY_DN11779_c0_g1	133.156	-1.92919	0.765809	-2.51916	0.0117636	0.0347222	XP_022245505.1^XP_022245505.1^Q:21-272,H:540-799^44.1%ID^E:9e-59^.^.	ARIP4_XENTR^ARIP4_XENTR^Q:61-819,H:329-594^40.58%ID^E:6.02e-53^RecName: Full=Helicase ARIP4;^Eukaryota; Metazoa; Chordata; Craniata; Vertebrata; Euteleostomi; Amphibia; Batrachia; Anura; Pipoidea; Pipidae; Xenopodinae; Xenopus; Silurana	EDO32522.1^EDO32522.1^Q:61-819,H:57-302^46.1%ID^E:2.8e-60^.^.
TRINITY_DN1177_c0_g1	1493.2	-1.32293	0.416843	-3.17368	0.00150521	0.0061852	XP_004348528.1^XP_004348528.1^Q:38-127,H:8-97^49.5%ID^E:5.3e-16^.^.	WASC3_DICDI^WASC3_DICDI^Q:101-328,H:1-76^43.421%ID^E:1.49e-13^RecName: Full=WASH complex subunit 3 {ECO:0000250|UniProtKB:Q9Y3C0};^Eukaryota; Amoebozoa; Evosea; Eumycetozoa; Dictyostelia; Dictyosteliales; Dictyosteliaceae; Dictyostelium	XP_004348528.1^XP_004348528.1^Q:113-382,H:8-97^49.5%ID^E:1.1e-15^.^.
TRINITY_DN1177_c3_g1	313.029	3.29669	0.322186	10.2323	1.42e-24	9.7e-23	XP_012469583.1^XP_012469583.1^Q:6-300,H:5-247^34.9%ID^E:3.8e-49^.^.	EB1C_ARATH^EB1C_ARATH^Q:150-539,H:5-134^50%ID^E:1.29e-43^RecName: Full=Microtubule-associated protein RP/EB family member 1C;^Eukaryota; Viridiplantae; Streptophyta; Embryophyta; Tracheophyta; Spermatophyta; Magnoliopsida; eudicotyledons; Gunneridae; Pentapetalae; rosids; malvids; Brassicales; Brassicaceae; Camelineae; Arabidopsis`EB1C_ARATH^EB1C_ARATH^Q:876-1034,H:201-255^47.273%ID^E:1.52e-07^Re…	KAG8384336.1^KAG8384336.1^Q:150-1034,H:5-253^36.5%ID^E:6.2e-50^.^.
TRINITY_DN11786_c0_g1	13.2579	-7.09319	1.4066	-5.04279	4.59e-07	4.74e-06	XP_002898868.1^XP_002898868.1^Q:8-503,H:116-619^39.8%ID^E:2.5e-123^.^.	PRP17_MOUSE^PRP17_MOUSE^Q:31-1530,H:109-579^41.765%ID^E:1.08e-131^RecName: Full=Pre-mRNA-processing factor 17;^Eukaryota; Metazoa; Chordata; Craniata; Vertebrata; Euteleostomi; Mammalia; Eutheria; Euarchontoglires; Glires; Rodentia; Myomorpha; Muroidea; Muridae; Murinae; Mus; Mus	CBJ32980.1^CBJ32980.1^Q:43-1530,H:117-624^42%ID^E:7.3e-127^.^.
TRINITY_DN11791_c0_g1	173.073	1.25258	0.203852	6.14458	8.02e-10	1.3e-08	XP_013762138.1^XP_013762138.1^Q:36-182,H:11-157^39.7%ID^E:4.7e-22^.^.	RASH_MSVMO^RASH_MSVMO^Q:108-548,H:11-156^38.411%ID^E:1.34e-20^RecName: Full=GTPase HRas;^Viruses; Riboviria; Pararnavirae; Artverviricota; Revtraviricetes; Ortervirales; Retroviridae; Orthoretrovirinae; Gammaretrovirus	ORZ14013.1^ORZ14013.1^Q:108-623,H:20-183^38.1%ID^E:1.5e-22^.^.
TRINITY_DN11793_c0_g1	94.9184	-1.05066	0.240489	-4.36886	1.25e-05	9.62e-05	XP_020437283.1^XP_020437283.1^Q:1-187,H:71-259^47.7%ID^E:1.5e-46^.^.	ABCGM_DICDI^ABCGM_DICDI^Q:9-587,H:48-244^44.5%ID^E:1.22e-47^RecName: Full=ABC transporter G family member 22;^Eukaryota; Amoebozoa; Evosea; Eumycetozoa; Dictyostelia; Dictyosteliales; Dictyosteliaceae; Dictyostelium	XP_020437283.1^XP_020437283.1^Q:3-563,H:71-259^47.7%ID^E:3e-46^.^.
TRINITY_DN11799_c0_g1	187.927	2.32852	0.383201	6.0765	1.23e-09	1.95e-08	.	.	.
TRINITY_DN1179_c0_g1	162.582	-2.64908	0.226129	-11.7149	1.07e-31	1.09e-29	.	.	.
TRINITY_DN117_c0_g1	998.215	1.45148	0.160977	9.01668	1.94e-19	9.42e-18	WP_135244479.1^WP_135244479.1^Q:207-510,H:13-317^32.5%ID^E:3.3e-34^.^.	.	MBI5289593.1^MBI5289593.1^Q:600-1553,H:5-327^32%ID^E:2.9e-43^.^.
TRINITY_DN11802_c0_g1	35.7228	-8.52233	1.26562	-6.73374	1.65e-11	3.43e-10	XP_008876523.1^XP_008876523.1^Q:17-178,H:33-204^35.2%ID^E:1.1e-23^.^.	.	RYH19878.1^RYH19878.1^Q:162-443,H:14-114^57.4%ID^E:4.3e-33^.^.
TRINITY_DN11807_c0_g1	184.129	-10.8889	1.21136	-8.98904	2.49e-19	1.2e-17	.	.	KOO30614.1^KOO30614.1^Q:5-202,H:321-403^49.4%ID^E:1.9e-08^.^.
TRINITY_DN11809_c0_g1	25.1848	4.38302	1.2127	3.61427	0.000301191	0.00158552	.	.	.
TRINITY_DN1180_c0_g1	2224.01	-3.66365	0.307465	-11.9156	9.81e-33	1.05e-30	.	.	.
TRINITY_DN1180_c0_g4	221.5	-3.72639	0.628372	-5.93023	3.03e-09	4.5e-08	.	.	.
TRINITY_DN1180_c0_g5	345.104	3.25986	0.613407	5.31435	1.07e-07	1.24e-06	.	.	.
TRINITY_DN11811_c0_g1	93.5969	1.01749	0.416983	2.44013	0.014682	0.0419605	.	.	.
TRINITY_DN11813_c0_g1	52.8994	3.16768	0.739248	4.28501	1.83e-05	0.000135471	.	.	.
TRINITY_DN11815_c0_g1	217.67	3.1919	0.443494	7.19717	6.15e-13	1.54e-11	.	.	.
TRINITY_DN11817_c0_g1	10.8466	-6.80393	1.44248	-4.71683	2.4e-06	2.16e-05	XP_009033226.1^XP_009033226.1^Q:515-886,H:35-400^45.4%ID^E:8.7e-98^.^.	KIN10_ARATH^KIN10_ARATH^Q:1886-2806,H:34-333^35.806%ID^E:3.69e-62^RecName: Full=SNF1-related protein kinase catalytic subunit alpha KIN10 {ECO:0000305};^Eukaryota; Viridiplantae; Streptophyta; Embryophyta; Tracheophyta; Spermatophyta; Magnoliopsida; eudicotyledons; Gunneridae; Pentapetalae; rosids; malvids; Brassicales; Brassicaceae; Camelineae; Arabidopsis	RZJ75133.1^RZJ75133.1^Q:1547-2329,H:19-277^87.4%ID^E:3.2e-149^.^.
TRINITY_DN11821_c0_g1	24.9705	-8.00616	1.2951	-6.18189	6.33e-10	1.05e-08	WP_159582229.1^WP_159582229.1^Q:6-278,H:1-256^38.7%ID^E:1.9e-56^.^.	DUG3_YEAST^DUG3_YEAST^Q:16-834,H:1-274^35.986%ID^E:3.23e-41^RecName: Full=Probable glutamine amidotransferase DUG3;^Eukaryota; Fungi; Dikarya; Ascomycota; Saccharomycotina; Saccharomycetes; Saccharomycetales; Saccharomycetaceae; Saccharomyces	RYG63058.1^RYG63058.1^Q:16-543,H:1-177^66.7%ID^E:1.3e-79^.^.
TRINITY_DN11823_c0_g1	16.6241	-7.41827	1.39756	-5.30803	1.11e-07	1.28e-06	XP_033229895.1^XP_033229895.1^Q:205-392,H:19-203^37.9%ID^E:9.2e-28^.^.	AR13B_MOUSE^AR13B_MOUSE^Q:694-1299,H:20-217^32.683%ID^E:1.92e-28^RecName: Full=ADP-ribosylation factor-like protein 13B;^Eukaryota; Metazoa; Chordata; Craniata; Vertebrata; Euteleostomi; Mammalia; Eutheria; Euarchontoglires; Glires; Rodentia; Myomorpha; Muroidea; Muridae; Murinae; Mus; Mus	QXF29025.1^QXF29025.1^Q:100-1632,H:30-490^32.8%ID^E:5.6e-76^.^.
TRINITY_DN11827_c0_g1	21.359	-7.78088	1.31175	-5.93169	3e-09	4.47e-08	XP_001742219.1^XP_001742219.1^Q:16-188,H:15-188^51.4%ID^E:8.6e-54^.^.	.	CAE7740302.1^CAE7740302.1^Q:95-595,H:211-390^54.1%ID^E:5.8e-55^.^.
TRINITY_DN11831_c0_g1	212.505	1.69933	0.205997	8.24931	1.59e-16	5.98e-15	XP_013395111.1^XP_013395111.1^Q:3-675,H:7-682^47.2%ID^E:4.5e-197^.^.	ATG7_MOUSE^ATG7_MOUSE^Q:67-2091,H:4-684^44.699%ID^E:0^RecName: Full=Ubiquitin-like modifier-activating enzyme ATG7;^Eukaryota; Metazoa; Chordata; Craniata; Vertebrata; Euteleostomi; Mammalia; Eutheria; Euarchontoglires; Glires; Rodentia; Myomorpha; Muroidea; Muridae; Murinae; Mus; Mus	XP_013395111.1^XP_013395111.1^Q:79-2124,H:7-692^47.1%ID^E:1.2e-196^.^.
TRINITY_DN11834_c3_g1	64.3194	-1.30748	0.310028	-4.21731	2.47e-05	0.000177182	XP_629133.1^XP_629133.1^Q:1-133,H:3-135^81.2%ID^E:2.9e-71^.^.	RASG_DICDI^RASG_DICDI^Q:399-1,H:3-135^81.203%ID^E:1.28e-67^RecName: Full=Ras-like protein rasG;^Eukaryota; Amoebozoa; Evosea; Eumycetozoa; Dictyostelia; Dictyosteliales; Dictyosteliaceae; Dictyostelium	ACU45315.1^ACU45315.1^Q:399-7,H:3-133^85.5%ID^E:7.2e-74^.^.
TRINITY_DN11834_c4_g1	8.2545	3.7068	1.54331	2.40185	0.0163126	0.0458883	.	.	.
TRINITY_DN11835_c0_g1	400.432	-1.82089	0.289892	-6.28127	3.36e-10	5.76e-09	.	.	.
TRINITY_DN11839_c1_g1	106.253	-1.10576	0.432247	-2.55816	0.0105228	0.0315818	.	.	.
TRINITY_DN1183_c2_g1	633.987	1.62583	0.221352	7.34498	2.06e-13	5.45e-12	XP_004350623.1^XP_004350623.1^Q:124-581,H:88-511^39.8%ID^E:5.3e-96^.^.	AFG1L_MOUSE^AFG1L_MOUSE^Q:748-1740,H:129-471^42.075%ID^E:2.36e-82^RecName: Full=AFG1-like ATPase {ECO:0000312|MGI:MGI:2148801};^Eukaryota; Metazoa; Chordata; Craniata; Vertebrata; Euteleostomi; Mammalia; Eutheria; Euarchontoglires; Glires; Rodentia; Myomorpha; Muroidea; Muridae; Murinae; Mus; Mus	XP_004350623.1^XP_004350623.1^Q:370-1743,H:88-511^39.8%ID^E:1.4e-95^.^.
TRINITY_DN11847_c0_g1	155.382	-1.86473	0.35888	-5.19597	2.04e-07	2.24e-06	XP_020436750.1^XP_020436750.1^Q:50-605,H:80-592^27.3%ID^E:1.1e-36^.^.	GACP_DICDI^GACP_DICDI^Q:111-1385,H:16-433^27.378%ID^E:4.79e-39^RecName: Full=Rho GTPase-activating protein gacP;^Eukaryota; Amoebozoa; Evosea; Eumycetozoa; Dictyostelia; Dictyosteliales; Dictyosteliaceae; Dictyostelium	XP_003290664.1^XP_003290664.1^Q:114-1535,H:13-471^26.5%ID^E:3e-40^.^.
TRINITY_DN11848_c0_g1	35.1971	-8.50215	1.2696	-6.69672	2.13e-11	4.35e-10	.	MYCBP_DICDI^MYCBP_DICDI^Q:104-337,H:5-82^48.718%ID^E:9.86e-22^RecName: Full=c-Myc-binding protein homolog;^Eukaryota; Amoebozoa; Evosea; Eumycetozoa; Dictyostelia; Dictyosteliales; Dictyosteliaceae; Dictyostelium	KAG5177069.1^KAG5177069.1^Q:80-337,H:1-86^75.6%ID^E:1.5e-38^.^.
TRINITY_DN1184_c0_g1	252.286	1.36537	0.346741	3.93772	8.23e-05	0.000512139	.	.	.
TRINITY_DN11853_c0_g1	15.5494	1.55024	0.608122	2.54922	0.0107964	0.0322899	.	.	.
TRINITY_DN11855_c0_g1	20.2264	-7.70192	1.32245	-5.82396	5.75e-09	8.2e-08	XP_005852635.1^XP_005852635.1^Q:77-185,H:56-162^46.8%ID^E:4.2e-28^.^.	YLA3_SCHPO^YLA3_SCHPO^Q:314-568,H:332-418^30.928%ID^E:9.56e-09^RecName: Full=Uncharacterized HTH La-type RNA-binding protein C1527.03;^Eukaryota; Fungi; Dikarya; Ascomycota; Taphrinomycotina; Schizosaccharomycetes; Schizosaccharomycetales; Schizosaccharomycetaceae; Schizosaccharomyces	EWM23888.1^EWM23888.1^Q:284-610,H:9-115^46.8%ID^E:3.5e-27^.^.
TRINITY_DN11856_c0_g1	104.694	-10.0746	1.21128	-8.31731	9e-17	3.46e-15	.	.	CAE7717420.1^CAE7717420.1^Q:4-228,H:92-166^64%ID^E:7.7e-24^.^.
TRINITY_DN11857_c0_g1	16.5786	-7.41644	1.36421	-5.43642	5.44e-08	6.6e-07	XP_002966894.1^XP_002966894.1^Q:255-370,H:150-257^32.8%ID^E:1.5e-14^.^.	SDIR1_ARATH^SDIR1_ARATH^Q:1023-1307,H:164-252^34.615%ID^E:2.72e-11^RecName: Full=E3 ubiquitin-protein ligase SDIR1 {ECO:0000305};^Eukaryota; Viridiplantae; Streptophyta; Embryophyta; Tracheophyta; Spermatophyta; Magnoliopsida; eudicotyledons; Gunneridae; Pentapetalae; rosids; malvids; Brassicales; Brassicaceae; Camelineae; Arabidopsis	XP_002966894.1^XP_002966894.1^Q:975-1307,H:150-252^33.3%ID^E:2.6e-13^.^.
TRINITY_DN11858_c1_g1	34.5537	2.26873	0.571767	3.96793	7.25e-05	0.000458596	.	.	.
TRINITY_DN11859_c0_g1	136.57	1.00276	0.363531	2.7584	0.00580859	0.0191474	.	.	.
TRINITY_DN11861_c5_g1	325.716	-1.4267	0.242249	-5.8894	3.88e-09	5.67e-08	.	.	.
TRINITY_DN11862_c0_g1	22.3461	-7.84715	1.31808	-5.95345	2.63e-09	3.95e-08	XP_008605775.1^XP_008605775.1^Q:5-350,H:4-350^72%ID^E:8.6e-184^.^.	ODBB_DICDI^ODBB_DICDI^Q:100-1074,H:45-370^73.62%ID^E:5.7e-172^RecName: Full=2-oxoisovalerate dehydrogenase subunit beta, mitochondrial;^Eukaryota; Amoebozoa; Evosea; Eumycetozoa; Dictyostelia; Dictyosteliales; Dictyosteliaceae; Dictyostelium	GAX98692.1^GAX98692.1^Q:25-1074,H:1-355^72.1%ID^E:5.9e-185^.^.
TRINITY_DN11865_c0_g1	554.057	3.43152	0.599006	5.7287	1.01e-08	1.39e-07	WP_205627012.1^WP_205627012.1^Q:65-338,H:3-268^51.1%ID^E:4.1e-85^.^.	YJD4_SCHPO^YJD4_SCHPO^Q:219-1004,H:66-325^38.007%ID^E:5.88e-44^RecName: Full=Uncharacterized protein C594.04c;^Eukaryota; Fungi; Dikarya; Ascomycota; Taphrinomycotina; Schizosaccharomycetes; Schizosaccharomycetales; Schizosaccharomycetaceae; Schizosaccharomyces	RUS19041.1^RUS19041.1^Q:183-1004,H:84-369^51.9%ID^E:2.5e-92^.^.
TRINITY_DN11866_c0_g1	57.8698	-1.67286	0.457845	-3.65376	0.000258425	0.00139064	.	SHOC2_CHICK^SHOC2_CHICK^Q:534-1127,H:124-322^32.5%ID^E:4.37e-17^RecName: Full=Leucine-rich repeat protein SHOC-2;^Eukaryota; Metazoa; Chordata; Craniata; Vertebrata; Euteleostomi; Archelosauria; Archosauria; Dinosauria; Saurischia; Theropoda; Coelurosauria; Aves; Neognathae; Galloanserae; Galliformes; Phasianidae; Phasianinae; Gallus`SHOC2_CHICK^SHOC2_CHICK^Q:537-1118,H:148-367^27.602%ID^E:3.83e-…	XP_004339214.1^XP_004339214.1^Q:405-884,H:15-168^28.4%ID^E:3.9e-06^.^.
TRINITY_DN11869_c2_g1	101.628	-1.73811	0.5432	-3.19976	0.00137541	0.00573864	XP_019640214.1^XP_019640214.1^Q:19-377,H:1-339^32.7%ID^E:6.1e-61^.^.	CD123_DANRE^CD123_DANRE^Q:56-1117,H:1-329^32.603%ID^E:7.02e-50^RecName: Full=Cell division cycle protein 123 homolog;^Eukaryota; Metazoa; Chordata; Craniata; Vertebrata; Euteleostomi; Actinopterygii; Neopterygii; Teleostei; Ostariophysi; Cypriniformes; Danionidae; Danioninae; Danio	XP_019640214.1^XP_019640214.1^Q:56-1132,H:1-339^32.7%ID^E:1.2e-60^.^.
TRINITY_DN11869_c4_g1	25.3107	-1.28302	0.440428	-2.91313	0.00357826	0.0127984	.	.	.
TRINITY_DN1186_c0_g1	798.054	2.34201	0.515539	4.54283	5.55e-06	4.62e-05	WP_026936203.1^WP_026936203.1^Q:55-348,H:5-268^42.4%ID^E:9.6e-61^.^.	RDHE2_MOUSE^RDHE2_MOUSE^Q:164-1036,H:38-305^34.932%ID^E:7.21e-46^RecName: Full=Epidermal retinol dehydrogenase 2;^Eukaryota; Metazoa; Chordata; Craniata; Vertebrata; Euteleostomi; Mammalia; Eutheria; Euarchontoglires; Glires; Rodentia; Myomorpha; Muroidea; Muridae; Murinae; Mus; Mus	RMF75452.1^RMF75452.1^Q:164-1036,H:4-269^41.9%ID^E:1.4e-63^.^.
TRINITY_DN11871_c0_g1	17.8355	-7.52142	1.34027	-5.61185	2e-08	2.62e-07	XP_014160100.1^XP_014160100.1^Q:6-295,H:2-291^56.9%ID^E:5.1e-120^.^.	M2OM_CAEEL^M2OM_CAEEL^Q:20-886,H:4-293^40.068%ID^E:6.72e-64^RecName: Full=Mitochondrial 2-oxoglutarate/malate carrier protein {ECO:0000250|UniProtKB:Q02978};^Eukaryota; Metazoa; Ecdysozoa; Nematoda; Chromadorea; Rhabditida; Rhabditina; Rhabditomorpha; Rhabditoidea; Rhabditidae; Peloderinae; Caenorhabditis	KAA8492550.1^KAA8492550.1^Q:11-889,H:83-372^60.9%ID^E:2.3e-122^.^.
TRINITY_DN1187_c1_g1	89.6221	1.25318	0.33054	3.79131	0.000149856	0.000867874	.	.	.
TRINITY_DN1187_c5_g1	21.2685	-3.99688	1.52461	-2.62158	0.00875237	0.0269876	.	.	.
TRINITY_DN11882_c0_g1	110.229	-2.42149	0.492613	-4.91561	8.85e-07	8.66e-06	.	.	.
TRINITY_DN11884_c0_g1	15.5983	-7.32695	1.36498	-5.36781	7.97e-08	9.44e-07	.	.	.
TRINITY_DN11886_c0_g1	111.857	-1.19388	0.389708	-3.06352	0.00218749	0.00844675	.	.	.
TRINITY_DN1188_c0_g3	3546.8	-4.33196	0.110042	-39.3666	0	0	.	RAS1_PHYPO^RAS1_PHYPO^Q:1-228,H:91-166^71.053%ID^E:1.87e-34^RecName: Full=Ras-like protein 1;^Eukaryota; Amoebozoa; Evosea; Eumycetozoa; Myxogastria; Myxogastromycetidae; Physariida; Physaraceae; Physarum	ACU45315.1^ACU45315.1^Q:1-240,H:91-170^76.3%ID^E:1.6e-35^.^.
TRINITY_DN11891_c0_g1	29.8298	-8.26297	1.27448	-6.48342	8.97e-11	1.67e-09	XP_009523754.1^XP_009523754.1^Q:5-434,H:4-433^74%ID^E:5.7e-224^.^.	PRS6A_CAEEL^PRS6A_CAEEL^Q:61-1323,H:19-430^66.508%ID^E:0^RecName: Full=26S protease regulatory subunit 6A {ECO:0000250|UniProtKB:P17980};^Eukaryota; Metazoa; Ecdysozoa; Nematoda; Chromadorea; Rhabditida; Rhabditina; Rhabditomorpha; Rhabditoidea; Rhabditidae; Peloderinae; Caenorhabditis	XP_009523754.1^XP_009523754.1^Q:34-1323,H:4-433^74%ID^E:7.8e-223^.^.
TRINITY_DN11894_c0_g1	14.0884	-7.18033	1.43372	-5.00819	5.49e-07	5.58e-06	.	.	.
TRINITY_DN11896_c3_g1	146.346	-1.14318	0.277734	-4.1161	3.85e-05	0.000263056	.	.	.
TRINITY_DN11896_c3_g2	8.72023	-6.48926	1.8224	-3.56083	0.000369681	0.0018848	.	.	.
TRINITY_DN1189_c0_g1	176.561	2.61363	0.264082	9.89705	4.29e-23	2.73e-21	XP_022307851.1^XP_022307851.1^Q:85-450,H:67-404^31.5%ID^E:2.5e-47^.^.	.	XP_022307851.1^XP_022307851.1^Q:255-1352,H:67-404^31.5%ID^E:5.1e-47^.^.
TRINITY_DN11909_c0_g1	11.543	-6.89509	1.50532	-4.58049	4.64e-06	3.93e-05	XP_002289061.1^XP_002289061.1^Q:1-103,H:1604-1704^41.7%ID^E:6.8e-17^.^.	.	XP_002289061.1^XP_002289061.1^Q:1-309,H:1604-1704^41.7%ID^E:2.4e-15^.^.
TRINITY_DN11911_c0_g1	40.4823	1.24311	0.482364	2.57713	0.00996242	0.0301893	.	.	.
TRINITY_DN11911_c0_g2	47.6068	2.12546	0.525013	4.0484	5.16e-05	0.000340549	.	.	.
TRINITY_DN11911_c1_g1	544.878	-1.8718	0.224147	-8.35073	6.78e-17	2.64e-15	.	.	.
TRINITY_DN11915_c0_g1	177.113	3.86999	0.388825	9.95303	2.45e-23	1.57e-21	.	.	.
TRINITY_DN11918_c0_g1	133.77	1.48652	0.261746	5.67924	1.35e-08	1.82e-07	WP_106647611.1^WP_106647611.1^Q:6-124,H:11-124^37.7%ID^E:4.9e-10^.^.	.	WP_106647611.1^WP_106647611.1^Q:18-374,H:11-124^37.7%ID^E:1e-09^.^.
TRINITY_DN11919_c0_g5	4.50442	-5.53488	1.7721	-3.12334	0.0017881	0.00713252	.	.	.
TRINITY_DN1191_c4_g1	1157.98	1.08885	0.104278	10.4417	1.6e-25	1.15e-23	XP_033844873.1^XP_033844873.1^Q:94-297,H:873-1085^31.5%ID^E:1.7e-17^.^.	AP3B2_MOUSE^AP3B2_MOUSE^Q:280-867,H:862-1072^31.28%ID^E:2.69e-14^RecName: Full=AP-3 complex subunit beta-2;^Eukaryota; Metazoa; Chordata; Craniata; Vertebrata; Euteleostomi; Mammalia; Eutheria; Euarchontoglires; Glires; Rodentia; Myomorpha; Muroidea; Muridae; Murinae; Mus; Mus	XP_033844873.1^XP_033844873.1^Q:280-891,H:873-1085^31.5%ID^E:8.2e-17^.^.
TRINITY_DN11920_c0_g1	14054.9	1.15433	0.16489	7.0006	2.55e-12	5.89e-11	.	.	.
TRINITY_DN11921_c0_g1	23.4051	-4.21066	1.38637	-3.03718	0.00238802	0.00909195	.	.	.
TRINITY_DN11921_c0_g2	1066.84	-1.88572	0.475283	-3.96758	7.26e-05	0.000458967	.	RHOJ_HUMAN^RHOJ_HUMAN^Q:434-700,H:90-178^48.315%ID^E:2.19e-22^RecName: Full=Rho-related GTP-binding protein RhoJ {ECO:0000305};^Eukaryota; Metazoa; Chordata; Craniata; Vertebrata; Euteleostomi; Mammalia; Eutheria; Euarchontoglires; Primates; Haplorrhini; Catarrhini; Hominidae; Homo	XP_015805713.1^XP_015805713.1^Q:335-802,H:38-191^40.8%ID^E:8.4e-30^.^.
TRINITY_DN11923_c0_g1	4.57636	-5.56123	2.12882	-2.61236	0.00899205	0.027634	XP_008864759.1^XP_008864759.1^Q:6-279,H:257-514^54.4%ID^E:9.7e-91^.^.	BOP1_ARATH^BOP1_ARATH^Q:3-809,H:248-498^47.212%ID^E:3.54e-68^RecName: Full=Ribosome biogenesis protein BOP1 homolog {ECO:0000255|HAMAP-Rule:MF_03027};^Eukaryota; Viridiplantae; Streptophyta; Embryophyta; Tracheophyta; Spermatophyta; Magnoliopsida; eudicotyledons; Gunneridae; Pentapetalae; rosids; malvids; Brassicales; Brassicaceae; Camelineae; Arabidopsis	GAX97531.1^GAX97531.1^Q:21-851,H:117-376^54.2%ID^E:1e-93^.^.
TRINITY_DN11925_c2_g1	443.514	1.46585	0.45679	3.20903	0.00133182	0.00559056	.	.	.
TRINITY_DN11926_c0_g1	287.912	1.75992	0.313602	5.61196	2e-08	2.62e-07	.	.	.
TRINITY_DN11926_c2_g1	161.522	1.76784	0.476665	3.70878	0.00020826	0.00115319	WP_095130837.1^WP_095130837.1^Q:24-82,H:3-61^69.5%ID^E:1.6e-20^.^.	COAE_BACAN^COAE_BACAN^Q:75-248,H:4-61^68.966%ID^E:7.96e-23^RecName: Full=Dephospho-CoA kinase {ECO:0000255|HAMAP-Rule:MF_00376};^Bacteria; Firmicutes; Bacilli; Bacillales; Bacillaceae; Bacillus; Bacillus cereus group	MBL2346578.1^MBL2346578.1^Q:75-248,H:4-61^69%ID^E:2.3e-20^.^.
TRINITY_DN11926_c4_g1	919.824	-2.00529	0.731072	-2.74295	0.00608906	0.0198932	.	.	.
TRINITY_DN11927_c0_g1	11.819	-6.92828	1.45445	-4.76352	1.9e-06	1.75e-05	XP_008866537.1^XP_008866537.1^Q:1-215,H:23-239^53%ID^E:4.1e-69^.^.	YETC_SCHPO^YETC_SCHPO^Q:29-736,H:1-235^37.815%ID^E:1.04e-47^RecName: Full=Uncharacterized mitochondrial carrier C8C9.12c;^Eukaryota; Fungi; Dikarya; Ascomycota; Taphrinomycotina; Schizosaccharomycetes; Schizosaccharomycetales; Schizosaccharomycetaceae; Schizosaccharomyces	KAG5182677.1^KAG5182677.1^Q:47-1432,H:11-360^40%ID^E:1.2e-89^.^.
TRINITY_DN11929_c0_g1	34.0089	-8.45261	1.28603	-6.57261	4.94e-11	9.61e-10	XP_008798668.1^XP_008798668.1^Q:27-115,H:27-112^51.7%ID^E:3e-25^.^.	CYP5F_ARATH^CYP5F_ARATH^Q:141-347,H:49-117^53.623%ID^E:4.43e-23^RecName: Full=Cytochrome B5-like protein {ECO:0000303|PubMed:19054355};^Eukaryota; Viridiplantae; Streptophyta; Embryophyta; Tracheophyta; Spermatophyta; Magnoliopsida; eudicotyledons; Gunneridae; Pentapetalae; rosids; malvids; Brassicales; Brassicaceae; Camelineae; Arabidopsis	XP_008798668.1^XP_008798668.1^Q:81-347,H:27-112^51.7%ID^E:6.1e-25^.^.
TRINITY_DN1192_c0_g1	21.6474	-2.96087	0.64491	-4.59113	4.41e-06	3.75e-05	.	.	.
TRINITY_DN11932_c0_g1	39.0958	-8.65246	1.27299	-6.79693	1.07e-11	2.27e-10	XP_009827406.1^XP_009827406.1^Q:11-202,H:6-190^40.6%ID^E:3.3e-27^.^.	RSPH1_HUMAN^RSPH1_HUMAN^Q:99-725,H:30-224^35.071%ID^E:1.47e-26^RecName: Full=Radial spoke head 1 homolog;^Eukaryota; Metazoa; Chordata; Craniata; Vertebrata; Euteleostomi; Mammalia; Eutheria; Euarchontoglires; Primates; Haplorrhini; Catarrhini; Hominidae; Homo	KAG5187830.1^KAG5187830.1^Q:21-698,H:3-226^56.8%ID^E:1e-55^.^.
TRINITY_DN11933_c0_g1	889.864	1.03365	0.23705	4.36045	1.3e-05	9.97e-05	.	.	.
TRINITY_DN11934_c0_g1	13.8803	-2.78542	0.700426	-3.97675	6.99e-05	0.000444173	XP_030541176.1^XP_030541176.1^Q:9-293,H:2-288^55.6%ID^E:4e-114^.^.	CDC2A_ANTMA^CDC2A_ANTMA^Q:107-961,H:2-288^57.093%ID^E:8.75e-115^RecName: Full=Cell division control protein 2 homolog A;^Eukaryota; Viridiplantae; Streptophyta; Embryophyta; Tracheophyta; Spermatophyta; Magnoliopsida; eudicotyledons; Gunneridae; Pentapetalae; asterids; lamiids; Lamiales; Plantaginaceae; Antirrhineae; Antirrhinum	PIA14698.1^PIA14698.1^Q:107-958,H:8-292^55.6%ID^E:9.4e-113^.^.
TRINITY_DN11935_c0_g1	14.2762	-7.19896	1.38633	-5.19282	2.07e-07	2.28e-06	XP_004357314.1^XP_004357314.1^Q:1-183,H:9-169^45.9%ID^E:2.6e-44^.^.	LYSG2_DICDI^LYSG2_DICDI^Q:24-551,H:11-167^43.182%ID^E:1.13e-41^RecName: Full=Probable GH family 25 lysozyme 2;^Eukaryota; Amoebozoa; Evosea; Eumycetozoa; Dictyostelia; Dictyosteliales; Dictyosteliaceae; Dictyostelium	RYG64455.1^RYG64455.1^Q:24-551,H:8-183^68.2%ID^E:2.3e-85^.^.
TRINITY_DN11936_c0_g1	17.5883	-7.50092	1.33989	-5.59816	2.17e-08	2.82e-07	XP_012208080.1^XP_012208080.1^Q:314-552,H:294-519^40.4%ID^E:1.7e-35^.^.	MPP10_YEAST^MPP10_YEAST^Q:1029-1655,H:319-524^35.321%ID^E:1.24e-26^RecName: Full=U3 small nucleolar RNA-associated protein MPP10;^Eukaryota; Fungi; Dikarya; Ascomycota; Saccharomycotina; Saccharomycetes; Saccharomycetales; Saccharomycetaceae; Saccharomyces	OQS02943.1^OQS02943.1^Q:966-2024,H:278-599^35.6%ID^E:6.6e-37^.^.
TRINITY_DN11937_c0_g1	19.7536	-7.66792	1.32421	-5.79058	7.01e-09	9.88e-08	XP_005855296.1^XP_005855296.1^Q:1-601,H:551-1184^39.5%ID^E:2.4e-145^.^.	TPS11_ARATH^TPS11_ARATH^Q:2-2095,H:174-839^34.037%ID^E:2.38e-127^RecName: Full=Probable alpha,alpha-trehalose-phosphate synthase [UDP-forming] 11;^Eukaryota; Viridiplantae; Streptophyta; Embryophyta; Tracheophyta; Spermatophyta; Magnoliopsida; eudicotyledons; Gunneridae; Pentapetalae; rosids; malvids; Brassicales; Brassicaceae; Camelineae; Arabidopsis	EWM21423.1^EWM21423.1^Q:2-2119,H:446-1183^42.3%ID^E:6.7e-194^.^.
TRINITY_DN11937_c0_g2	10.3869	-6.74249	1.57127	-4.2911	1.78e-05	0.000132113	.	TPS5_ARATH^TPS5_ARATH^Q:221-601,H:60-184^30.827%ID^E:2.65e-10^RecName: Full=Alpha,alpha-trehalose-phosphate synthase [UDP-forming] 5;^Eukaryota; Viridiplantae; Streptophyta; Embryophyta; Tracheophyta; Spermatophyta; Magnoliopsida; eudicotyledons; Gunneridae; Pentapetalae; rosids; malvids; Brassicales; Brassicaceae; Camelineae; Arabidopsis	RYH28697.1^RYH28697.1^Q:11-598,H:94-287^46.9%ID^E:4.5e-59^.^.
TRINITY_DN11938_c0_g1	20.1423	-6.72298	1.31466	-5.11386	3.16e-07	3.36e-06	XP_009821983.1^XP_009821983.1^Q:44-306,H:52-268^35.3%ID^E:1.7e-42^.^.	TPK2_ORYSJ^TPK2_ORYSJ^Q:149-1063,H:8-263^28.662%ID^E:4.32e-35^RecName: Full=Thiamine pyrophosphokinase 2;^Eukaryota; Viridiplantae; Streptophyta; Embryophyta; Tracheophyta; Spermatophyta; Magnoliopsida; Liliopsida; Poales; Poaceae; BOP clade; Oryzoideae; Oryzeae; Oryzinae; Oryza; Oryza sativa	KAF0739091.1^KAF0739091.1^Q:233-1063,H:37-265^37.4%ID^E:1.1e-46^.^.
TRINITY_DN11942_c0_g1	13.2005	-2.70056	0.789969	-3.41857	0.000629512	0.00296963	.	.	.
TRINITY_DN11946_c0_g1	181.406	-2.49129	0.222219	-11.211	3.6e-29	3.12e-27	.	.	.
TRINITY_DN11948_c0_g1	81.0054	1.41141	0.542627	2.60107	0.00929339	0.0284239	.	.	.
TRINITY_DN11949_c0_g1	13.681	-7.13754	1.40608	-5.07618	3.85e-07	4.03e-06	XP_009836480.1^XP_009836480.1^Q:35-329,H:67-368^41.7%ID^E:2.8e-66^.^.	GPC1_BRANA^GPC1_BRANA^Q:170-1135,H:42-364^28.358%ID^E:2.08e-36^RecName: Full=Glycerophosphocholine acyltransferase 1 {ECO:0000303|PubMed:27758859};^Eukaryota; Viridiplantae; Streptophyta; Embryophyta; Tracheophyta; Spermatophyta; Magnoliopsida; eudicotyledons; Gunneridae; Pentapetalae; rosids; malvids; Brassicales; Brassicaceae; Brassiceae; Brassica	RYG98730.1^RYG98730.1^Q:146-1120,H:19-357^51%ID^E:5.5e-107^.^.
TRINITY_DN1194_c2_g2	106.638	2.18387	0.663203	3.29291	0.000991559	0.00437605	.	.	.
TRINITY_DN1194_c6_g1	276.771	2.12336	0.556923	3.81266	0.000137479	0.000805038	.	.	.
TRINITY_DN11950_c0_g1	56.8867	-8.22846	1.22803	-6.70054	2.08e-11	4.24e-10	XP_005855167.1^XP_005855167.1^Q:28-308,H:33-327^42.7%ID^E:1.2e-74^.^.	MCFG_DICDI^MCFG_DICDI^Q:183-1046,H:3-300^32.013%ID^E:9.05e-29^RecName: Full=Mitochondrial substrate carrier family protein G;^Eukaryota; Amoebozoa; Evosea; Eumycetozoa; Dictyostelia; Dictyosteliales; Dictyosteliaceae; Dictyostelium	XP_005855167.1^XP_005855167.1^Q:201-1046,H:33-328^42.6%ID^E:7.9e-73^.^.
TRINITY_DN11951_c0_g1	8.32539	-6.42217	1.52111	-4.22203	2.42e-05	0.000173867	XP_012195854.1^XP_012195854.1^Q:49-223,H:103-274^39.5%ID^E:3.3e-31^.^.	PI5K4_ARATH^PI5K4_ARATH^Q:1094-1600,H:97-264^41.42%ID^E:6.3e-31^RecName: Full=Phosphatidylinositol 4-phosphate 5-kinase 4;^Eukaryota; Viridiplantae; Streptophyta; Embryophyta; Tracheophyta; Spermatophyta; Magnoliopsida; eudicotyledons; Gunneridae; Pentapetalae; rosids; malvids; Brassicales; Brassicaceae; Camelineae; Arabidopsis`PI5K4_ARATH^PI5K4_ARATH^Q:1103-1606,H:77-244^40.476%ID^E:9.66e-31^Rec…	RHY47438.1^RHY47438.1^Q:44-907,H:28-303^31.1%ID^E:2.9e-40^.^.
TRINITY_DN11953_c2_g1	13.4368	3.18718	0.763228	4.17592	2.97e-05	0.00020824	WP_162874115.1^WP_162874115.1^Q:16-124,H:18-126^50.5%ID^E:1.4e-31^.^.	TYCC_BREPA^TYCC_BREPA^Q:46-366,H:4753-4860^40.741%ID^E:2.79e-12^RecName: Full=Tyrocidine synthase 3;^Bacteria; Firmicutes; Bacilli; Bacillales; Paenibacillaceae; Brevibacillus	WP_162874115.1^WP_162874115.1^Q:46-372,H:18-126^50.5%ID^E:2.8e-31^.^.
TRINITY_DN11955_c0_g1	33.5356	2.4523	0.452163	5.42348	5.84e-08	7.06e-07	.	.	.
TRINITY_DN11956_c0_g1	17.7755	-7.51593	1.42032	-5.29171	1.21e-07	1.39e-06	.	.	.
TRINITY_DN11957_c0_g1	12.5614	-7.01491	1.40462	-4.99417	5.91e-07	5.97e-06	XP_009841679.1^XP_009841679.1^Q:11-332,H:2-300^60.1%ID^E:2.1e-49^.^.	DAAF1_BOVIN^DAAF1_BOVIN^Q:36-659,H:88-295^52.885%ID^E:8.8e-70^RecName: Full=Dynein axonemal assembly factor 1;^Eukaryota; Metazoa; Chordata; Craniata; Vertebrata; Euteleostomi; Mammalia; Eutheria; Laurasiatheria; Artiodactyla; Ruminantia; Pecora; Bovidae; Bovinae; Bos	RYH26663.1^RYH26663.1^Q:27-998,H:1-303^70.7%ID^E:3.6e-66^.^.
TRINITY_DN11958_c0_g1	75.3027	1.25691	0.485953	2.58648	0.00969608	0.029504	XP_033629373.1^XP_033629373.1^Q:1-205,H:1129-1292^23.1%ID^E:4.2e-10^.^.	VPS8_MOUSE^VPS8_MOUSE^Q:291-617,H:1210-1293^28.44%ID^E:1.99e-06^RecName: Full=Vacuolar protein sorting-associated protein 8 homolog;^Eukaryota; Metazoa; Chordata; Craniata; Vertebrata; Euteleostomi; Mammalia; Eutheria; Euarchontoglires; Glires; Rodentia; Myomorpha; Muroidea; Muridae; Murinae; Mus; Mus	KAG0190180.1^KAG0190180.1^Q:6-602,H:1701-1900^26.1%ID^E:3.2e-11^.^.
TRINITY_DN11959_c0_g1	45.3508	1.28704	0.434657	2.96104	0.003066	0.0112412	.	.	.
TRINITY_DN11962_c0_g1	64.4339	4.79467	0.868086	5.52326	3.33e-08	4.18e-07	.	.	.
TRINITY_DN11966_c0_g1	4647.61	-1.00366	0.109986	-9.12536	7.15e-20	3.61e-18	XP_004994591.1^XP_004994591.1^Q:2-182,H:350-530^66.9%ID^E:1.6e-83^.^.	SYDC_HUMAN^SYDC_HUMAN^Q:5-547,H:316-496^62.431%ID^E:2.53e-80^RecName: Full=Aspartate--tRNA ligase, cytoplasmic {ECO:0000305};^Eukaryota; Metazoa; Chordata; Craniata; Vertebrata; Euteleostomi; Mammalia; Eutheria; Euarchontoglires; Primates; Haplorrhini; Catarrhini; Hominidae; Homo	ORY97482.1^ORY97482.1^Q:14-547,H:367-544^69.1%ID^E:8.6e-84^.^.
TRINITY_DN1196_c0_g1	254.616	3.86468	0.291234	13.27	3.46e-40	4.99e-38	XP_018909800.1^XP_018909800.1^Q:29-207,H:1-178^63.3%ID^E:7e-73^.^.	UBE2S_DROYA^UBE2S_DROYA^Q:79-549,H:3-159^64.331%ID^E:3.18e-73^RecName: Full=Ubiquitin-conjugating enzyme E2 S;^Eukaryota; Metazoa; Ecdysozoa; Arthropoda; Hexapoda; Insecta; Pterygota; Neoptera; Endopterygota; Diptera; Brachycera; Muscomorpha; Ephydroidea; Drosophilidae; Drosophila; Sophophora	KAF5272069.1^KAF5272069.1^Q:79-669,H:2-193^60.1%ID^E:7.4e-73^.^.
TRINITY_DN11975_c0_g1	8.20866	-6.40131	1.57926	-4.05335	5.05e-05	0.000334142	.	.	RYG97507.1^RYG97507.1^Q:64-510,H:65-235^32.7%ID^E:1.3e-23^.^.
TRINITY_DN11975_c1_g1	3.59678	-5.20712	2.10522	-2.47343	0.0133821	0.0387365	.	.	.
TRINITY_DN11976_c0_g1	8.69689	-6.48425	1.52584	-4.24964	2.14e-05	0.000155747	XP_008862349.1^XP_008862349.1^Q:172-418,H:167-415^45%ID^E:7.2e-64^.^.	TI441_ARATH^TI441_ARATH^Q:558-1223,H:253-462^28.194%ID^E:4.75e-19^RecName: Full=Mitochondrial import inner membrane translocase subunit TIM44-1;^Eukaryota; Viridiplantae; Streptophyta; Embryophyta; Tracheophyta; Spermatophyta; Magnoliopsida; eudicotyledons; Gunneridae; Pentapetalae; rosids; malvids; Brassicales; Brassicaceae; Camelineae; Arabidopsis	RYH26306.1^RYH26306.1^Q:93-1022,H:33-336^50.3%ID^E:6.8e-81^.^.
TRINITY_DN11977_c0_g1	24.1251	-7.95686	1.3299	-5.98305	2.19e-09	3.34e-08	.	.	CAE7770790.1^CAE7770790.1^Q:3-311,H:122-234^40.7%ID^E:4.8e-13^.^.
TRINITY_DN11979_c0_g1	537.623	1.88923	0.387936	4.86995	1.12e-06	1.07e-05	XP_013760166.1^XP_013760166.1^Q:183-441,H:49-295^30.5%ID^E:4.7e-22^.^.	P4H7_ARATH^P4H7_ARATH^Q:826-1521,H:56-265^30.172%ID^E:1.24e-20^RecName: Full=Probable prolyl 4-hydroxylase 7 {ECO:0000305};^Eukaryota; Viridiplantae; Streptophyta; Embryophyta; Tracheophyta; Spermatophyta; Magnoliopsida; eudicotyledons; Gunneridae; Pentapetalae; rosids; malvids; Brassicales; Brassicaceae; Camelineae; Arabidopsis	XP_042503061.1^XP_042503061.1^Q:826-1536,H:57-271^32.8%ID^E:9.8e-22^.^.
TRINITY_DN11981_c1_g1	114.456	-1.21127	0.409224	-2.95992	0.00307719	0.0112714	.	.	.
TRINITY_DN11982_c0_g1	175.524	-10.8195	1.20079	-9.0103	2.05e-19	9.96e-18	.	.	RYY88674.1^RYY88674.1^Q:418-275,H:25-73^63.3%ID^E:3.2e-08^.^.
TRINITY_DN11983_c0_g1	6.69821	-6.1083	1.59476	-3.83023	0.000128025	0.000755907	.	.	.
TRINITY_DN11984_c0_g1	314.97	1.31413	0.273743	4.80059	1.58e-06	1.48e-05	WP_045116520.1^WP_045116520.1^Q:10-1065,H:4-1059^55.8%ID^E:0^.^.	PYC1_CAEEL^PYC1_CAEEL^Q:135-3302,H:30-1085^54.202%ID^E:0^RecName: Full=Pyruvate carboxylase 1;^Eukaryota; Metazoa; Ecdysozoa; Nematoda; Chromadorea; Rhabditida; Rhabditina; Rhabditomorpha; Rhabditoidea; Rhabditidae; Peloderinae; Caenorhabditis	WP_045116520.1^WP_045116520.1^Q:135-3302,H:4-1059^55.8%ID^E:0^.^.
TRINITY_DN11989_c3_g1	57.2882	-2.64324	0.397514	-6.64943	2.94e-11	5.89e-10	.	.	.
TRINITY_DN11989_c4_g1	43.2656	2.30537	0.578452	3.98541	6.74e-05	0.000430652	.	.	.
TRINITY_DN1198_c0_g2	96.9871	1.50872	0.391069	3.85794	0.000114349	0.000685511	XP_002287740.1^XP_002287740.1^Q:1-393,H:141-554^24.7%ID^E:2.8e-12^.^.	.	GBG32093.1^GBG32093.1^Q:28-1182,H:133-506^26.1%ID^E:9.9e-21^.^.
TRINITY_DN1198_c0_g3	224.339	-3.43643	0.357787	-9.60467	7.64e-22	4.44e-20	.	.	.
TRINITY_DN11990_c0_g1	14.6751	-7.2391	1.37923	-5.24867	1.53e-07	1.73e-06	XP_009036804.1^XP_009036804.1^Q:98-754,H:69-717^49.6%ID^E:3.5e-199^.^.	MYOI_DICDI^MYOI_DICDI^Q:250-2427,H:15-725^42.663%ID^E:3.21e-162^RecName: Full=Myosin-I heavy chain;^Eukaryota; Amoebozoa; Evosea; Eumycetozoa; Dictyostelia; Dictyosteliales; Dictyosteliaceae; Dictyostelium`MYOI_DICDI^MYOI_DICDI^Q:3763-4299,H:1143-1329^29.63%ID^E:1.45e-09^RecName: Full=Myosin-I heavy chain;^Eukaryota; Amoebozoa; Evosea; Eumycetozoa; Dictyostelia; Dictyosteliales; Dictyosteliaceae;…	KAG5177395.1^KAG5177395.1^Q:64-5256,H:5-1737^39.2%ID^E:0^.^.
TRINITY_DN11991_c0_g1	67.6369	2.43599	0.327797	7.43141	1.07e-13	2.95e-12	XP_636442.1^XP_636442.1^Q:48-257,H:1355-1564^33.3%ID^E:4.2e-28^.^.	RBRA_DICDI^RBRA_DICDI^Q:81-698,H:139-342^29.302%ID^E:1.21e-17^RecName: Full=Probable E3 ubiquitin-protein ligase rbrA;^Eukaryota; Amoebozoa; Evosea; Eumycetozoa; Dictyostelia; Dictyosteliales; Dictyosteliaceae; Dictyostelium	KAF2068894.1^KAF2068894.1^Q:81-770,H:287-507^30.1%ID^E:7.7e-29^.^.
TRINITY_DN11992_c0_g1	179.688	-2.77577	0.433235	-6.40708	1.48e-10	2.69e-09	.	ARF1_DICDI^ARF1_DICDI^Q:611-522,H:148-177^83.333%ID^E:2.83e-09^RecName: Full=ADP-ribosylation factor 1;^Eukaryota; Amoebozoa; Evosea; Eumycetozoa; Dictyostelia; Dictyosteliales; Dictyosteliaceae; Dictyostelium	OLY79973.1^OLY79973.1^Q:611-513,H:148-180^81.8%ID^E:5.1e-09^.^.
TRINITY_DN11994_c0_g1	279.87	1.36508	0.251905	5.41901	5.99e-08	7.23e-07	.	.	.
TRINITY_DN11994_c1_g1	114.026	1.37996	0.331618	4.1613	3.16e-05	0.000220468	.	.	.
TRINITY_DN11995_c0_g1	37.0534	-8.57568	1.26793	-6.7635	1.35e-11	2.83e-10	.	TIM13_CAEEL^TIM13_CAEEL^Q:67-294,H:11-86^42.105%ID^E:9.89e-13^RecName: Full=Mitochondrial import inner membrane translocase subunit tim-13;^Eukaryota; Metazoa; Ecdysozoa; Nematoda; Chromadorea; Rhabditida; Rhabditina; Rhabditomorpha; Rhabditoidea; Rhabditidae; Peloderinae; Caenorhabditis	EWM22746.1^EWM22746.1^Q:61-294,H:1-78^46.2%ID^E:1e-14^.^.
TRINITY_DN11998_c0_g1	170.699	1.71856	0.491819	3.4943	0.000475308	0.00233644	XP_018292806.1^XP_018292806.1^Q:16-849,H:6-818^44.3%ID^E:1.9e-229^.^.	VPS16_DICDI^VPS16_DICDI^Q:77-2542,H:11-830^37.678%ID^E:3.8e-175^RecName: Full=Vacuolar protein sorting-associated protein 16 homolog;^Eukaryota; Amoebozoa; Evosea; Eumycetozoa; Dictyostelia; Dictyosteliales; Dictyosteliaceae; Dictyostelium	KAF9373207.1^KAF9373207.1^Q:47-2551,H:5-819^43.6%ID^E:1.1e-232^.^.
TRINITY_DN11999_c0_g1	729.949	1.49818	0.441837	3.3908	0.000696888	0.00324187	XP_034566065.1^XP_034566065.1^Q:41-563,H:55-596^39.2%ID^E:8.7e-123^.^.	CPT2_DANRE^CPT2_DANRE^Q:152-1684,H:57-578^40.304%ID^E:1.47e-129^RecName: Full=Carnitine O-palmitoyltransferase 2, mitochondrial;^Eukaryota; Metazoa; Chordata; Craniata; Vertebrata; Euteleostomi; Actinopterygii; Neopterygii; Teleostei; Ostariophysi; Cypriniformes; Danionidae; Danioninae; Danio`CPT2_DANRE^CPT2_DANRE^Q:1773-2048,H:575-667^49.462%ID^E:3.86e-06^RecName: Full=Carnitine O-palmitoyltrans…	XP_034566065.1^XP_034566065.1^Q:152-1720,H:55-596^39.2%ID^E:1.9e-120^.^.
TRINITY_DN1199_c0_g1	2207.95	-2.67134	0.335	-7.97414	1.53e-15	5.22e-14	XP_007264699.1^XP_007264699.1^Q:20-155,H:21-154^39.7%ID^E:2.8e-30^.^.	IF5A1_YEAST^IF5A1_YEAST^Q:229-648,H:18-155^39.286%ID^E:1.53e-26^RecName: Full=Eukaryotic translation initiation factor 5A-1;^Eukaryota; Fungi; Dikarya; Ascomycota; Saccharomycotina; Saccharomycetes; Saccharomycetales; Saccharomycetaceae; Saccharomyces	TFK20435.1^TFK20435.1^Q:229-636,H:21-154^41.2%ID^E:3.3e-29^.^.
TRINITY_DN1199_c0_g2	37.5691	-2.85334	0.47115	-6.05611	1.39e-09	2.19e-08	.	IF5A_SCHMA^IF5A_SCHMA^Q:97-8,H:9-38^53.333%ID^E:4.31e-06^RecName: Full=Eukaryotic translation initiation factor 5A;^Eukaryota; Metazoa; Spiralia; Lophotrochozoa; Platyhelminthes; Trematoda; Digenea; Strigeidida; Schistosomatoidea; Schistosomatidae; Schistosoma	.
TRINITY_DN11_c0_g1	4014.44	1.5083	0.418873	3.60086	0.000317163	0.00165667	XP_005822027.1^XP_005822027.1^Q:1-240,H:1-239^68.3%ID^E:5.5e-108^.^.	PSA5_MOUSE^PSA5_MOUSE^Q:47-766,H:1-241^65.021%ID^E:1.72e-103^RecName: Full=Proteasome subunit alpha type-5;^Eukaryota; Metazoa; Chordata; Craniata; Vertebrata; Euteleostomi; Mammalia; Eutheria; Euarchontoglires; Glires; Rodentia; Myomorpha; Muroidea; Muridae; Murinae; Mus; Mus	GAQ88679.1^GAQ88679.1^Q:47-766,H:1-237^67.5%ID^E:3.9e-109^.^.
TRINITY_DN12001_c0_g1	218.508	2.60116	0.928431	2.80168	0.00508379	0.0171474	.	.	ADI17229.1^ADI17229.1^Q:448-74,H:14-139^69.3%ID^E:6e-54^.^.
TRINITY_DN12002_c0_g1	151.688	-1.55097	0.452924	-3.42434	0.000616295	0.00291812	.	.	.
TRINITY_DN12003_c0_g1	27.2367	-3.23173	0.93256	-3.46544	0.000529357	0.00256323	WP_014811204.1^WP_014811204.1^Q:15-150,H:24-158^40.9%ID^E:5.8e-25^.^.	HSP12_MEDSA^HSP12_MEDSA^Q:154-507,H:23-143^39.669%ID^E:1.31e-17^RecName: Full=18.2 kDa class I heat shock protein;^Eukaryota; Viridiplantae; Streptophyta; Embryophyta; Tracheophyta; Spermatophyta; Magnoliopsida; eudicotyledons; Gunneridae; Pentapetalae; rosids; fabids; Fabales; Fabaceae; Papilionoideae; 50 kb inversion clade; NPAAA clade; Hologalegina; IRL clade; Trifolieae; Medicago	NJN99424.1^NJN99424.1^Q:88-555,H:14-169^35.6%ID^E:4.4e-24^.^.
TRINITY_DN12004_c0_g1	116.888	-10.2331	1.20723	-8.47645	2.32e-17	9.45e-16	WP_090705670.1^WP_090705670.1^Q:10-481,H:5-479^52.4%ID^E:4.3e-165^.^.	I23O1_RAT^I23O1_RAT^Q:425-1222,H:104-369^28.261%ID^E:3.63e-18^RecName: Full=Indoleamine 2,3-dioxygenase 1;^Eukaryota; Metazoa; Chordata; Craniata; Vertebrata; Euteleostomi; Mammalia; Eutheria; Euarchontoglires; Glires; Rodentia; Myomorpha; Muroidea; Muridae; Murinae; Rattus	MBL6590953.1^MBL6590953.1^Q:80-1480,H:2-471^52.1%ID^E:8e-167^.^.
TRINITY_DN12007_c0_g1	1166.37	1.02836	0.355723	2.8909	0.00384146	0.013573	XP_018297475.1^XP_018297475.1^Q:53-113,H:6-66^72.1%ID^E:3.6e-26^.^.	NDUB7_DICDI^NDUB7_DICDI^Q:162-449,H:18-112^47.917%ID^E:2.5e-24^RecName: Full=NADH dehydrogenase [ubiquinone] 1 beta subcomplex subunit 7;^Eukaryota; Amoebozoa; Evosea; Eumycetozoa; Dictyostelia; Dictyosteliales; Dictyosteliaceae; Dictyostelium	OZJ03801.1^OZJ03801.1^Q:159-341,H:6-66^73.8%ID^E:9.6e-27^.^.
TRINITY_DN12007_c1_g1	164.884	-3.19982	0.25403	-12.5962	2.21e-36	2.76e-34	.	.	.
TRINITY_DN12008_c0_g1	34.8069	1.88858	0.708983	2.66379	0.00772656	0.0243265	XP_003290177.1^XP_003290177.1^Q:58-246,H:1174-1364^39.8%ID^E:1.1e-34^.^.	GEFJ_DICDI^GEFJ_DICDI^Q:138-863,H:565-807^33.878%ID^E:7.88e-38^RecName: Full=Ras guanine nucleotide exchange factor J;^Eukaryota; Amoebozoa; Evosea; Eumycetozoa; Dictyostelia; Dictyosteliales; Dictyosteliaceae; Dictyostelium	XP_003290177.1^XP_003290177.1^Q:174-740,H:1174-1364^39.8%ID^E:2.3e-34^.^.
TRINITY_DN12008_c1_g2	47.5522	3.0883	1.17219	2.63465	0.00842246	0.026145	.	.	.
TRINITY_DN12013_c0_g1	22.6926	3.27019	1.36967	2.38758	0.0169597	0.0473718	.	.	.
TRINITY_DN12015_c0_g1	17.2995	-7.47536	1.39517	-5.35805	8.41e-08	9.93e-07	.	.	.
TRINITY_DN12015_c1_g1	22.7225	-7.86977	1.44282	-5.45445	4.91e-08	6.02e-07	.	.	.
TRINITY_DN12015_c1_g2	8.36205	-6.42802	1.51464	-4.24391	2.2e-05	0.000159336	.	.	RYH14724.1^RYH14724.1^Q:368-1036,H:2-226^33.3%ID^E:4.6e-31^.^.
TRINITY_DN12015_c2_g1	10.5783	-6.76591	1.4742	-4.58953	4.44e-06	3.78e-05	XP_004995250.1^XP_004995250.1^Q:11-414,H:59-475^52.5%ID^E:1.1e-147^.^.	PGLR2_ASPAC^PGLR2_ASPAC^Q:384-968,H:120-303^26.5%ID^E:9.99e-11^RecName: Full=Probable endopolygalacturonase II;^Eukaryota; Fungi; Dikarya; Ascomycota; Pezizomycotina; Eurotiomycetes; Eurotiomycetidae; Eurotiales; Aspergillaceae; Aspergillus; Aspergillus subgen. Circumdati	RYH29912.1^RYH29912.1^Q:30-1244,H:14-419^67.7%ID^E:2.1e-206^.^.
TRINITY_DN12016_c0_g1	179.717	1.43263	0.426807	3.35663	0.000788984	0.00360482	XP_030064861.1^XP_030064861.1^Q:33-94,H:175-236^58.1%ID^E:1.7e-15^.^.	.	XP_030064861.1^XP_030064861.1^Q:99-284,H:175-236^58.1%ID^E:3.4e-15^.^.
TRINITY_DN12018_c0_g1	60.5346	-1.17967	0.337235	-3.49806	0.000468647	0.00230868	XP_003293494.1^XP_003293494.1^Q:7-185,H:325-493^25.4%ID^E:1.1e-06^.^.	.	XP_003293494.1^XP_003293494.1^Q:21-557,H:325-493^25.4%ID^E:2.3e-06^.^.
TRINITY_DN12019_c0_g1	23.8327	-3.09396	1.11756	-2.76851	0.00563133	0.0186936	.	.	.
TRINITY_DN12020_c3_g1	60.5956	1.138	0.45602	2.49551	0.0125776	0.0367669	XP_013753010.1^XP_013753010.1^Q:74-326,H:1634-1885^47.4%ID^E:3.5e-68^.^.	VWA8_HUMAN^VWA8_HUMAN^Q:281-1000,H:1662-1902^38.174%ID^E:1.35e-56^RecName: Full=von Willebrand factor A domain-containing protein 8;^Eukaryota; Metazoa; Chordata; Craniata; Vertebrata; Euteleostomi; Mammalia; Eutheria; Euarchontoglires; Primates; Haplorrhini; Catarrhini; Hominidae; Homo	CDS02985.1^CDS02985.1^Q:236-1003,H:30-285^44.7%ID^E:3.4e-69^.^.
TRINITY_DN12020_c7_g1	78.267	2.69247	0.765518	3.51719	0.000436145	0.00217074	.	.	.
TRINITY_DN12021_c0_g1	43.6	-8.81169	1.2943	-6.8081	9.89e-12	2.12e-10	.	.	.
TRINITY_DN12022_c0_g1	11.0503	-6.83156	1.48931	-4.58706	4.5e-06	3.82e-05	.	.	RYH26732.1^RYH26732.1^Q:140-646,H:182-348^33.5%ID^E:1.1e-18^.^.
TRINITY_DN12023_c0_g1	55.1844	-1.61165	0.525962	-3.06419	0.00218257	0.00843317	.	.	.
TRINITY_DN12024_c0_g1	33.8687	-8.44668	1.26619	-6.67096	2.54e-11	5.14e-10	XP_009039587.1^XP_009039587.1^Q:1-295,H:1-285^40.7%ID^E:7.3e-59^.^.	EIF3H_ARATH^EIF3H_ARATH^Q:48-1001,H:21-335^36.17%ID^E:7.36e-55^RecName: Full=Eukaryotic translation initiation factor 3 subunit H {ECO:0000255|HAMAP-Rule:MF_03007};^Eukaryota; Viridiplantae; Streptophyta; Embryophyta; Tracheophyta; Spermatophyta; Magnoliopsida; eudicotyledons; Gunneridae; Pentapetalae; rosids; malvids; Brassicales; Brassicaceae; Camelineae; Arabidopsis	RYH21468.1^RYH21468.1^Q:51-1001,H:69-386^52.8%ID^E:8.6e-110^.^.
TRINITY_DN12026_c0_g1	2173.11	-1.11891	0.12441	-8.99379	2.39e-19	1.15e-17	XP_004364393.1^XP_004364393.1^Q:84-241,H:397-579^34.4%ID^E:9.1e-18^.^.	ASH2L_MOUSE^ASH2L_MOUSE^Q:446-934,H:402-592^27.083%ID^E:6.99e-11^RecName: Full=Set1/Ash2 histone methyltransferase complex subunit ASH2;^Eukaryota; Metazoa; Chordata; Craniata; Vertebrata; Euteleostomi; Mammalia; Eutheria; Euarchontoglires; Glires; Rodentia; Myomorpha; Muroidea; Muridae; Murinae; Mus; Mus	XP_004364393.1^XP_004364393.1^Q:446-919,H:397-579^34.4%ID^E:5.2e-17^.^.
TRINITY_DN1202_c0_g1	617.26	2.14663	0.574734	3.73499	0.000187719	0.00105384	.	.	.
TRINITY_DN12030_c0_g1	13.3168	-7.10039	1.41168	-5.02974	4.91e-07	5.04e-06	XP_002186259.1^XP_002186259.1^Q:117-275,H:152-313^28.8%ID^E:2.3e-06^.^.	.	KAG5178271.1^KAG5178271.1^Q:382-948,H:83-267^34.7%ID^E:4.1e-20^.^.
TRINITY_DN12031_c0_g1	42.9499	-1.2364	0.435976	-2.83593	0.00456924	0.015684	.	.	.
TRINITY_DN12032_c0_g1	198.885	-2.05162	0.401323	-5.11214	3.19e-07	3.39e-06	.	.	.
TRINITY_DN12034_c0_g1	361.998	2.19404	0.228321	9.60949	7.29e-22	4.24e-20	WP_116031719.1^WP_116031719.1^Q:166-579,H:19-443^36.5%ID^E:2.3e-83^.^.	AMPP2_ASPFN^AMPP2_ASPFN^Q:492-1709,H:45-475^34.633%ID^E:3.33e-66^RecName: Full=Probable Xaa-Pro aminopeptidase AFLA_084750;^Eukaryota; Fungi; Dikarya; Ascomycota; Pezizomycotina; Eurotiomycetes; Eurotiomycetidae; Eurotiales; Aspergillaceae; Aspergillus; Aspergillus subgen. Circumdati	WP_116031719.1^WP_116031719.1^Q:498-1739,H:19-443^36.5%ID^E:1.2e-82^.^.
TRINITY_DN12035_c0_g1	9.7489	-6.64893	1.53409	-4.33411	1.46e-05	0.000110975	.	.	RYH15851.1^RYH15851.1^Q:2-508,H:111-282^42.9%ID^E:3.4e-35^.^.
TRINITY_DN12036_c0_g1	221.092	1.52074	0.305144	4.98369	6.24e-07	6.28e-06	XP_012755232.1^XP_012755232.1^Q:4-295,H:59-351^48.7%ID^E:3.6e-94^.^.	PGLR_EMENI^PGLR_EMENI^Q:524-1003,H:156-310^33.533%ID^E:6.49e-11^RecName: Full=Endopolygalacturonase AN8327;^Eukaryota; Fungi; Dikarya; Ascomycota; Pezizomycotina; Eurotiomycetes; Eurotiomycetidae; Eurotiales; Aspergillaceae; Aspergillus; Aspergillus subgen. Nidulantes	CAE7523624.1^CAE7523624.1^Q:278-1309,H:18-364^46%ID^E:1.3e-100^.^.
TRINITY_DN12037_c0_g1	161.794	1.02911	0.233588	4.40566	1.05e-05	8.26e-05	WP_172292557.1^WP_172292557.1^Q:22-153,H:1-123^38.3%ID^E:3.9e-13^.^.	REDAM_ASPOR^REDAM_ASPOR^Q:80-463,H:7-129^31.852%ID^E:1.87e-07^RecName: Full=NADPH-dependent reductive aminase {ECO:0000303|Ref.2};^Eukaryota; Fungi; Dikarya; Ascomycota; Pezizomycotina; Eurotiomycetes; Eurotiomycetidae; Eurotiales; Aspergillaceae; Aspergillus; Aspergillus subgen. Circumdati	WP_172292557.1^WP_172292557.1^Q:65-460,H:1-123^38.3%ID^E:8.1e-13^.^.
TRINITY_DN1203_c0_g1	433.316	-3.00087	0.480583	-6.24422	4.26e-10	7.21e-09	.	GEFM_DICDI^GEFM_DICDI^Q:1807-2292,H:675-843^32.558%ID^E:1.69e-17^RecName: Full=Ras guanine nucleotide exchange factor M;^Eukaryota; Amoebozoa; Evosea; Eumycetozoa; Dictyostelia; Dictyosteliales; Dictyosteliaceae; Dictyostelium	XP_012752918.1^XP_012752918.1^Q:1819-2310,H:644-810^34.7%ID^E:9.2e-17^.^.
TRINITY_DN12040_c0_g1	12.4521	-7.00192	1.41774	-4.93877	7.86e-07	7.77e-06	.	.	.
TRINITY_DN12041_c0_g1	81.8606	1.30745	0.480861	2.71897	0.00654849	0.0211402	.	.	.
TRINITY_DN12041_c5_g1	84.1214	2.45672	0.685915	3.58167	0.000341399	0.00176499	.	.	.
TRINITY_DN12042_c0_g1	16.6433	-7.42159	1.35699	-5.46916	4.52e-08	5.57e-07	XP_008611954.1^XP_008611954.1^Q:1-710,H:1-677^30.4%ID^E:1.2e-61^.^.	PDC6I_HUMAN^PDC6I_HUMAN^Q:229-2094,H:80-678^25.078%ID^E:7.51e-32^RecName: Full=Programmed cell death 6-interacting protein;^Eukaryota; Metazoa; Chordata; Craniata; Vertebrata; Euteleostomi; Mammalia; Eutheria; Euarchontoglires; Primates; Haplorrhini; Catarrhini; Hominidae; Homo	CBJ25872.1^CBJ25872.1^Q:103-2265,H:10-727^30.1%ID^E:1.4e-79^.^.
TRINITY_DN12043_c2_g1	78.147	1.71431	0.389198	4.40473	1.06e-05	8.3e-05	.	.	.
TRINITY_DN12045_c0_g1	69.7494	-2.16065	0.453636	-4.76295	1.91e-06	1.75e-05	XP_014669449.1^XP_014669449.1^Q:38-106,H:14-76^44.9%ID^E:9.6e-07^.^.	REV1_MOUSE^REV1_MOUSE^Q:133-318,H:21-73^41.935%ID^E:1.21e-11^RecName: Full=DNA repair protein REV1;^Eukaryota; Metazoa; Chordata; Craniata; Vertebrata; Euteleostomi; Mammalia; Eutheria; Euarchontoglires; Glires; Rodentia; Myomorpha; Muroidea; Muridae; Murinae; Mus; Mus`REV1_MOUSE^REV1_MOUSE^Q:389-478,H:74-103^53.333%ID^E:1.21e-11^RecName: Full=DNA repair protein REV1;^Eukaryota; Metazoa; Chordata…	XP_014669449.1^XP_014669449.1^Q:112-318,H:14-76^44.9%ID^E:4.2e-06^.^.
TRINITY_DN12047_c0_g1	77.1938	-1.08289	0.36199	-2.99149	0.00277624	0.0103494	XP_004335226.1^XP_004335226.1^Q:12-112,H:72-172^56.4%ID^E:2.6e-25^.^.	GPKOW_MOUSE^GPKOW_MOUSE^Q:406-209,H:133-210^41.026%ID^E:4.7e-08^RecName: Full=G-patch domain and KOW motifs-containing protein;^Eukaryota; Metazoa; Chordata; Craniata; Vertebrata; Euteleostomi; Mammalia; Eutheria; Euarchontoglires; Glires; Rodentia; Myomorpha; Muroidea; Muridae; Murinae; Mus; Mus	XP_004335226.1^XP_004335226.1^Q:484-182,H:72-172^56.4%ID^E:5.2e-25^.^.
TRINITY_DN12047_c1_g1	111.975	2.41981	0.499564	4.84385	1.27e-06	1.21e-05	.	.	.
TRINITY_DN12049_c0_g1	14.2028	-7.19335	1.39217	-5.16699	2.38e-07	2.59e-06	XP_024573238.1^XP_024573238.1^Q:1-183,H:4344-4524^68.3%ID^E:4.6e-77^.^.	DYHB_CHLRE^DYHB_CHLRE^Q:10-549,H:4391-4567^55%ID^E:5.34e-56^RecName: Full=Dynein beta chain, flagellar outer arm;^Eukaryota; Viridiplantae; Chlorophyta; core chlorophytes; Chlorophyceae; CS clade; Chlamydomonadales; Chlamydomonadaceae; Chlamydomonas	KAE9263759.1^KAE9263759.1^Q:1-549,H:22-202^67.8%ID^E:2.1e-84^.^.
TRINITY_DN12050_c0_g1	10.9707	-6.82057	1.47652	-4.61935	3.85e-06	3.32e-05	XP_009035105.1^XP_009035105.1^Q:31-495,H:16-451^50.5%ID^E:4.4e-131^.^.	DRC2_CHLRE^DRC2_CHLRE^Q:74-1462,H:36-520^41.031%ID^E:2.13e-107^RecName: Full=Dynein regulatory complex subunit 2 {ECO:0000303|PubMed:25411337};^Eukaryota; Viridiplantae; Chlorophyta; core chlorophytes; Chlorophyceae; CS clade; Chlamydomonadales; Chlamydomonadaceae; Chlamydomonas	XP_009035105.1^XP_009035105.1^Q:101-1495,H:16-451^50.5%ID^E:4.3e-130^.^.
TRINITY_DN12054_c0_g1	21.0946	-7.76471	1.50059	-5.17444	2.29e-07	2.49e-06	.	.	.
TRINITY_DN12055_c0_g1	7.65683	-6.30242	1.57524	-4.00093	6.31e-05	0.000407092	.	.	.
TRINITY_DN12056_c0_g1	24.2167	-7.96208	1.3439	-5.9246	3.13e-09	4.64e-08	.	.	RYG59993.1^RYG59993.1^Q:272-514,H:2-82^54.3%ID^E:1.2e-17^.^.
TRINITY_DN12058_c1_g1	34.2861	1.61083	0.646775	2.49056	0.0127542	0.0372091	.	.	.
TRINITY_DN12059_c0_g1	22.8922	-7.88151	1.30754	-6.02772	1.66e-09	2.58e-08	XP_009041074.1^XP_009041074.1^Q:2-176,H:7-182^42.7%ID^E:1.1e-42^.^.	COPZ1_PONAB^COPZ1_PONAB^Q:36-542,H:13-175^39.181%ID^E:3.37e-28^RecName: Full=Coatomer subunit zeta-1;^Eukaryota; Metazoa; Chordata; Craniata; Vertebrata; Euteleostomi; Mammalia; Eutheria; Euarchontoglires; Primates; Haplorrhini; Catarrhini; Hominidae; Pongo	CAE7413767.1^CAE7413767.1^Q:18-548,H:4-188^56.8%ID^E:2.3e-63^.^.
TRINITY_DN12060_c2_g1	95.3027	-9.93956	1.24578	-7.97861	1.48e-15	5.05e-14	.	.	.
TRINITY_DN12066_c0_g1	52.8851	2.1267	0.535221	3.97351	7.08e-05	0.00044945	.	.	.
TRINITY_DN12068_c0_g1	23.0356	-2.14829	0.835891	-2.57005	0.0101682	0.0307003	.	.	.
TRINITY_DN12068_c0_g2	49.9787	-2.21234	0.885142	-2.49941	0.0124399	0.0364013	.	.	.
TRINITY_DN12069_c0_g1	7.82522	-6.33154	1.57699	-4.01494	5.95e-05	0.000386512	.	.	RYH26715.1^RYH26715.1^Q:167-730,H:210-395^50.5%ID^E:6e-47^.^.
TRINITY_DN1206_c2_g1	55.4974	1.09117	0.308648	3.53531	0.000407294	0.00204672	XP_004360452.1^XP_004360452.1^Q:102-503,H:713-1065^39.1%ID^E:1.5e-66^.^.	CLU_CAEBR^CLU_CAEBR^Q:580-1023,H:411-575^34.94%ID^E:5.01e-16^RecName: Full=Clustered mitochondria protein homolog {ECO:0000255|HAMAP-Rule:MF_03013};^Eukaryota; Metazoa; Ecdysozoa; Nematoda; Chromadorea; Rhabditida; Rhabditina; Rhabditomorpha; Rhabditoidea; Rhabditidae; Peloderinae; Caenorhabditis	PRP84152.1^PRP84152.1^Q:304-1554,H:701-1068^39.8%ID^E:3.3e-65^.^.
TRINITY_DN12070_c0_g1	54.6362	1.4337	0.53416	2.68402	0.00727417	0.0231493	XP_004340741.1^XP_004340741.1^Q:399-741,H:80-428^27.4%ID^E:1.4e-26^.^.	SECG_DICDI^SECG_DICDI^Q:1934-2281,H:780-905^30.37%ID^E:6.67e-10^RecName: Full=Ankyrin repeat, PH and SEC7 domain containing protein secG;^Eukaryota; Amoebozoa; Evosea; Eumycetozoa; Dictyostelia; Dictyosteliales; Dictyosteliaceae; Dictyostelium`SECG_DICDI^SECG_DICDI^Q:1592-1957,H:781-912^25.874%ID^E:4.58e-06^RecName: Full=Ankyrin repeat, PH and SEC7 domain containing protein secG;^Eukaryota; Amoeb…	XP_004340741.1^XP_004340741.1^Q:1196-2224,H:80-428^27.4%ID^E:3e-26^.^.
TRINITY_DN12073_c0_g1	38.937	-8.6473	1.29802	-6.6619	2.7e-11	5.43e-10	XP_009531885.1^XP_009531885.1^Q:1-1255,H:174-1440^35.5%ID^E:1.9e-240^.^.	PDR3_TOBAC^PDR3_TOBAC^Q:35-4210,H:72-1431^31.909%ID^E:0^RecName: Full=Pleiotropic drug resistance protein 3;^Eukaryota; Viridiplantae; Streptophyta; Embryophyta; Tracheophyta; Spermatophyta; Magnoliopsida; eudicotyledons; Gunneridae; Pentapetalae; asterids; lamiids; Solanales; Solanaceae; Nicotianoideae; Nicotianeae; Nicotiana	CBN79962.1^CBN79962.1^Q:455-4258,H:88-1347^37.5%ID^E:1.3e-278^.^.
TRINITY_DN12076_c0_g1	171.802	-2.47497	0.285344	-8.67366	4.18e-18	1.83e-16	.	.	.
TRINITY_DN12078_c0_g1	235.594	1.48899	0.251069	5.93061	3.02e-09	4.5e-08	.	.	.
TRINITY_DN1207_c0_g1	1141.06	-3.80057	0.276068	-13.7668	4.04e-43	6.59e-41	.	.	KOO33120.1^KOO33120.1^Q:3-257,H:197-278^47.7%ID^E:7.4e-09^.^.
TRINITY_DN12087_c0_g1	16.9003	2.31909	0.59901	3.87153	0.000108153	0.000653345	.	.	.
TRINITY_DN12088_c0_g1	13.5419	-7.12266	1.41041	-5.05008	4.42e-07	4.57e-06	.	.	RYH05745.1^RYH05745.1^Q:106-945,H:3-287^32.5%ID^E:7.7e-34^.^.
TRINITY_DN12089_c0_g1	23.5383	-7.92211	1.31268	-6.03506	1.59e-09	2.48e-08	.	.	RYH13359.1^RYH13359.1^Q:342-746,H:20-156^43.5%ID^E:1.8e-25^.^.
TRINITY_DN1208_c0_g1	377.355	-1.27423	0.182787	-6.97111	3.14e-12	7.17e-11	XP_013759108.1^XP_013759108.1^Q:1-417,H:1-420^40.2%ID^E:6.5e-93^.^.	AIFB_DICDI^AIFB_DICDI^Q:215-1267,H:19-382^35.753%ID^E:1.38e-50^RecName: Full=Apoptosis-inducing factor homolog B;^Eukaryota; Amoebozoa; Evosea; Eumycetozoa; Dictyostelia; Dictyosteliales; Dictyosteliaceae; Dictyostelium	XP_013759108.1^XP_013759108.1^Q:134-1384,H:1-420^38.8%ID^E:1.3e-86^.^.
TRINITY_DN12091_c0_g2	35.457	-3.51537	1.03791	-3.38696	0.000706707	0.0032815	.	.	.
TRINITY_DN12093_c0_g1	11.181	-6.84589	1.46777	-4.66416	3.1e-06	2.72e-05	WP_051015842.1^WP_051015842.1^Q:4-362,H:3-360^56.9%ID^E:6.2e-137^.^.	ADD1_STRCO^ADD1_STRCO^Q:60-1127,H:20-378^47.238%ID^E:2.95e-108^RecName: Full=Adenosine deaminase 1 {ECO:0000255|HAMAP-Rule:MF_00540};^Bacteria; Actinobacteria; Streptomycetales; Streptomycetaceae; Streptomyces; Streptomyces albidoflavus group	MBP9212823.1^MBP9212823.1^Q:57-1118,H:1-354^64.4%ID^E:2.7e-161^.^.
TRINITY_DN12094_c0_g1	11.064	-6.83331	1.45799	-4.68679	2.78e-06	2.47e-05	WP_105618025.1^WP_105618025.1^Q:13-331,H:3-286^36.2%ID^E:1.7e-46^.^.	EFTS_CAUVN^EFTS_CAUVN^Q:34-993,H:3-292^37.963%ID^E:2.11e-52^RecName: Full=Elongation factor Ts {ECO:0000255|HAMAP-Rule:MF_00050};^Bacteria; Proteobacteria; Alphaproteobacteria; Caulobacterales; Caulobacteraceae; Caulobacter	CAE7541595.1^CAE7541595.1^Q:85-993,H:1-296^42.9%ID^E:1.7e-64^.^.
TRINITY_DN12095_c0_g1	12.5472	-7.01215	1.43446	-4.88836	1.02e-06	9.85e-06	XP_020385646.1^XP_020385646.1^Q:18-710,H:45-669^41.6%ID^E:2.2e-151^.^.	SELO_MOUSE^SELO_MOUSE^Q:112-2091,H:24-631^42.308%ID^E:3.8e-160^RecName: Full=Protein adenylyltransferase SelO, mitochondrial {ECO:0000305};^Eukaryota; Metazoa; Chordata; Craniata; Vertebrata; Euteleostomi; Mammalia; Eutheria; Euarchontoglires; Glires; Rodentia; Myomorpha; Muroidea; Muridae; Murinae; Mus; Mus	CAB1104690.1^CAB1104690.1^Q:7-2253,H:49-721^42.6%ID^E:8.8e-162^.^.
TRINITY_DN120_c0_g1	1707.54	-14.102	1.18526	-11.8978	1.21e-32	1.29e-30	XP_005778458.1^XP_005778458.1^Q:9-455,H:22-473^41.1%ID^E:7e-93^.^.	YL728_MIMIV^YL728_MIMIV^Q:52-1407,H:2-415^27.004%ID^E:1.49e-35^RecName: Full=Uncharacterized protein L728;^Viruses; Varidnaviria; Bamfordvirae; Nucleocytoviricota; Megaviricetes; Imitervirales; Mimiviridae; Mimivirus	XP_005778458.1^XP_005778458.1^Q:67-1407,H:22-473^41.1%ID^E:2.2e-92^.^.
TRINITY_DN12103_c0_g3	260.963	1.22788	0.477263	2.57276	0.0100891	0.0305158	.	.	.
TRINITY_DN12103_c3_g1	259.059	1.16467	0.366065	3.1816	0.00146463	0.006055	.	GRP4_BOVIN^GRP4_BOVIN^Q:22-171,H:540-589^50%ID^E:1.27e-11^RecName: Full=RAS guanyl-releasing protein 4;^Eukaryota; Metazoa; Chordata; Craniata; Vertebrata; Euteleostomi; Mammalia; Eutheria; Laurasiatheria; Artiodactyla; Ruminantia; Pecora; Bovidae; Bovinae; Bos	XP_039366684.1^XP_039366684.1^Q:22-171,H:513-562^52%ID^E:1.1e-09^.^.
TRINITY_DN12103_c4_g1	102.564	-1.2359	0.500336	-2.47013	0.0135063	0.0390342	.	.	.
TRINITY_DN12103_c6_g1	15.0619	2.64452	0.721695	3.66432	0.000247999	0.00134219	.	.	.
TRINITY_DN12104_c0_g1	10.9043	-6.81244	1.46777	-4.64135	3.46e-06	3.01e-05	.	.	RYH29045.1^RYH29045.1^Q:8-1390,H:1-482^24.8%ID^E:7e-31^.^.
TRINITY_DN12105_c0_g1	20.2835	-7.70653	1.31966	-5.83978	5.23e-09	7.5e-08	XP_002178324.1^XP_002178324.1^Q:37-293,H:102-359^57.3%ID^E:1.5e-93^.^.	GPMA_RHOCS^GPMA_RHOCS^Q:140-808,H:3-222^50.224%ID^E:1.06e-71^RecName: Full=2,3-bisphosphoglycerate-dependent phosphoglycerate mutase {ECO:0000255|HAMAP-Rule:MF_01039};^Bacteria; Proteobacteria; Alphaproteobacteria; Rhodospirillales; Rhodospirillaceae; Rhodospirillum	XP_002178324.1^XP_002178324.1^Q:140-910,H:102-359^57.3%ID^E:6.8e-92^.^.
TRINITY_DN12108_c0_g1	73.1709	3.16162	0.823186	3.84071	0.000122679	0.000729032	.	.	.
TRINITY_DN12109_c0_g1	15.8746	-7.35357	1.38238	-5.31949	1.04e-07	1.21e-06	.	.	OGO52159.1^OGO52159.1^Q:4-1029,H:280-606^25.7%ID^E:2.7e-07^.^.
TRINITY_DN12109_c0_g2	8.00543	-6.36591	1.549	-4.10969	3.96e-05	0.00026969	.	.	.
TRINITY_DN1210_c0_g1	77.7434	1.00631	0.381363	2.63873	0.00832175	0.0258847	XP_635392.1^XP_635392.1^Q:747-872,H:2018-2137^37%ID^E:1.4e-08^.^.	GBPC_DICDI^GBPC_DICDI^Q:2241-2621,H:2018-2138^31.25%ID^E:2.5e-07^RecName: Full=Cyclic GMP-binding protein C;^Eukaryota; Amoebozoa; Evosea; Eumycetozoa; Dictyostelia; Dictyosteliales; Dictyosteliaceae; Dictyostelium	MSP21181.1^MSP21181.1^Q:2241-2618,H:34-153^37.8%ID^E:2.1e-12^.^.
TRINITY_DN12111_c0_g1	5.79845	-5.90034	1.78888	-3.29834	0.000972586	0.00430364	.	.	.
TRINITY_DN12111_c0_g2	3.63149	-5.22714	2.04411	-2.55717	0.0105526	0.0316528	.	.	.
TRINITY_DN12118_c1_g1	39.0444	-2.72988	0.48621	-5.61462	1.97e-08	2.58e-07	.	.	.
TRINITY_DN1211_c0_g1	2334.43	1.43688	0.107693	13.3423	1.31e-40	1.92e-38	XP_015435185.1^XP_015435185.1^Q:28-116,H:6-94^50.6%ID^E:2.4e-19^.^.	DPOE3_RAT^DPOE3_RAT^Q:82-309,H:6-81^51.316%ID^E:4.8e-07^RecName: Full=DNA polymerase epsilon subunit 3;^Eukaryota; Metazoa; Chordata; Craniata; Vertebrata; Euteleostomi; Mammalia; Eutheria; Euarchontoglires; Glires; Rodentia; Myomorpha; Muroidea; Muridae; Murinae; Rattus	XP_015435185.1^XP_015435185.1^Q:82-348,H:6-94^50.6%ID^E:5e-19^.^.
TRINITY_DN12120_c0_g1	17.6609	-7.5074	1.34372	-5.58704	2.31e-08	3e-07	WP_012826838.1^WP_012826838.1^Q:27-403,H:14-349^39.2%ID^E:1.5e-77^.^.	CHMO_ARATH^CHMO_ARATH^Q:94-1140,H:74-397^24.022%ID^E:3.43e-29^RecName: Full=Choline monooxygenase, chloroplastic;^Eukaryota; Viridiplantae; Streptophyta; Embryophyta; Tracheophyta; Spermatophyta; Magnoliopsida; eudicotyledons; Gunneridae; Pentapetalae; rosids; malvids; Brassicales; Brassicaceae; Camelineae; Arabidopsis	MBL8713870.1^MBL8713870.1^Q:88-1221,H:19-355^41.1%ID^E:3.6e-80^.^.
TRINITY_DN12121_c0_g1	20.5886	-7.72802	1.31863	-5.86066	4.61e-09	6.66e-08	.	RHBL4_HUMAN^RHBL4_HUMAN^Q:130-714,H:28-207^37.245%ID^E:1.27e-34^RecName: Full=Rhomboid-related protein 4;^Eukaryota; Metazoa; Chordata; Craniata; Vertebrata; Euteleostomi; Mammalia; Eutheria; Euarchontoglires; Primates; Haplorrhini; Catarrhini; Hominidae; Homo	RYY82164.1^RYY82164.1^Q:67-711,H:15-229^56.3%ID^E:6.5e-76^.^.
TRINITY_DN12127_c0_g1	30.2579	-8.2836	1.27677	-6.48794	8.7e-11	1.63e-09	XP_008908769.1^XP_008908769.1^Q:1-191,H:85-271^54.4%ID^E:2.5e-60^.^.	TBCB_ARATH^TBCB_ARATH^Q:251-955,H:25-242^38.983%ID^E:1.79e-44^RecName: Full=Tubulin-folding cofactor B;^Eukaryota; Viridiplantae; Streptophyta; Embryophyta; Tracheophyta; Spermatophyta; Magnoliopsida; eudicotyledons; Gunneridae; Pentapetalae; rosids; malvids; Brassicales; Brassicaceae; Camelineae; Arabidopsis	RYG69071.1^RYG69071.1^Q:269-955,H:37-253^58.1%ID^E:8.7e-88^.^.
TRINITY_DN12128_c0_g1	133.925	-2.30507	0.604479	-3.81333	0.000137109	0.000803089	.	.	.
TRINITY_DN12129_c0_g1	16.8546	-7.43935	1.34712	-5.52242	3.34e-08	4.2e-07	XP_008879933.1^XP_008879933.1^Q:1-454,H:1-451^39.6%ID^E:1.3e-104^.^.	DNJC7_MOUSE^DNJC7_MOUSE^Q:122-1447,H:23-455^34.521%ID^E:1.78e-56^RecName: Full=DnaJ homolog subfamily C member 7;^Eukaryota; Metazoa; Chordata; Craniata; Vertebrata; Euteleostomi; Mammalia; Eutheria; Euarchontoglires; Glires; Rodentia; Myomorpha; Muroidea; Muridae; Murinae; Mus; Mus	CBJ26057.1^CBJ26057.1^Q:119-1567,H:23-518^39.5%ID^E:2.3e-108^.^.
TRINITY_DN12130_c0_g1	8.97149	-6.5311	1.53215	-4.2627	2.02e-05	0.000147918	XP_009041670.1^XP_009041670.1^Q:40-853,H:2-810^39.1%ID^E:5e-161^.^.	DRC7_XENTR^DRC7_XENTR^Q:126-2555,H:69-847^28.605%ID^E:5.65e-91^RecName: Full=Dynein regulatory complex subunit 7;^Eukaryota; Metazoa; Chordata; Craniata; Vertebrata; Euteleostomi; Amphibia; Batrachia; Anura; Pipoidea; Pipidae; Xenopodinae; Xenopus; Silurana	RYH18862.1^RYH18862.1^Q:27-2573,H:1-828^57.5%ID^E:0^.^.
TRINITY_DN12131_c0_g1	31.2915	-8.33214	1.27915	-6.51382	7.33e-11	1.39e-09	.	.	RYH27216.1^RYH27216.1^Q:226-429,H:22-89^64.7%ID^E:2.9e-27^.^.
TRINITY_DN12133_c1_g1	19.4749	-5.15755	1.18799	-4.3414	1.42e-05	0.000107726	.	.	.
TRINITY_DN12134_c2_g1	11.637	3.20495	1.29835	2.46848	0.0135688	0.0391859	.	GST2_HUMAN^GST2_HUMAN^Q:197-57,H:61-107^53.191%ID^E:1.78e-13^RecName: Full=Glutathione S-transferase theta-2;^Eukaryota; Metazoa; Chordata; Craniata; Vertebrata; Euteleostomi; Mammalia; Eutheria; Euarchontoglires; Primates; Haplorrhini; Catarrhini; Hominidae; Homo`GST2_HUMAN^GST2_HUMAN^Q:366-280,H:24-52^51.724%ID^E:1.78e-13^RecName: Full=Glutathione S-transferase theta-2;^Eukaryota; Metazoa; Chor…	KAG8458118.1^KAG8458118.1^Q:194-51,H:93-140^64.6%ID^E:6e-15^.^.
TRINITY_DN12138_c0_g1	83.7718	1.62502	0.405943	4.00307	6.25e-05	0.00040385	XP_020434272.1^XP_020434272.1^Q:1-440,H:146-575^40.6%ID^E:2.1e-98^.^.	BGAL1_DICDI^BGAL1_DICDI^Q:74-1426,H:186-666^35.294%ID^E:2.21e-75^RecName: Full=Beta-galactosidase 1;^Eukaryota; Amoebozoa; Evosea; Eumycetozoa; Dictyostelia; Dictyosteliales; Dictyosteliaceae; Dictyostelium	XP_020434272.1^XP_020434272.1^Q:2-1321,H:146-575^40.6%ID^E:1.8e-97^.^.
TRINITY_DN12140_c0_g1	13.3095	-7.09835	1.39276	-5.09661	3.46e-07	3.65e-06	XP_002183751.1^XP_002183751.1^Q:46-277,H:28-313^30.1%ID^E:9.1e-19^.^.	.	RYH28695.1^RYH28695.1^Q:338-868,H:1-181^60.2%ID^E:4.7e-57^.^.
TRINITY_DN12141_c0_g1	21.7037	1.66086	0.666284	2.49273	0.0126767	0.0370143	XP_004355812.1^XP_004355812.1^Q:42-141,H:1328-1417^44%ID^E:2.1e-09^.^.	ROCO8_DICDI^ROCO8_DICDI^Q:126-422,H:1693-1771^35.354%ID^E:5.52e-09^RecName: Full=Probable serine/threonine-protein kinase roco8;^Eukaryota; Amoebozoa; Evosea; Eumycetozoa; Dictyostelia; Dictyosteliales; Dictyosteliaceae; Dictyostelium	CEM25887.1^CEM25887.1^Q:126-437,H:608-697^40.4%ID^E:2.1e-09^.^.
TRINITY_DN12142_c0_g1	6.96662	-6.16541	1.59723	-3.86006	0.000113358	0.000680743	XP_008614125.1^XP_008614125.1^Q:5-331,H:303-632^24.5%ID^E:5.3e-07^.^.	.	RYH26682.1^RYH26682.1^Q:3-1532,H:325-794^31.6%ID^E:5.1e-46^.^.
TRINITY_DN12143_c0_g1	35.8891	-8.53044	1.26787	-6.72818	1.72e-11	3.56e-10	XP_008611392.1^XP_008611392.1^Q:1-394,H:18-413^53.4%ID^E:1.5e-128^.^.	COX15_ARATH^COX15_ARATH^Q:118-1128,H:97-423^48.225%ID^E:1.23e-91^RecName: Full=Cytochrome c oxidase assembly protein COX15;^Eukaryota; Viridiplantae; Streptophyta; Embryophyta; Tracheophyta; Spermatophyta; Magnoliopsida; eudicotyledons; Gunneridae; Pentapetalae; rosids; malvids; Brassicales; Brassicaceae; Camelineae; Arabidopsis	EWM27976.1^EWM27976.1^Q:118-1191,H:61-433^60.7%ID^E:9.8e-148^.^.
TRINITY_DN12145_c0_g1	19.0266	-7.61466	1.32983	-5.72605	1.03e-08	1.41e-07	XP_008903374.1^XP_008903374.1^Q:22-301,H:4-271^27.4%ID^E:1.1e-07^.^.	.	RYH15998.1^RYH15998.1^Q:32-910,H:16-281^38.4%ID^E:2.7e-41^.^.
TRINITY_DN12148_c1_g1	27.6696	4.56403	1.51239	3.01775	0.00254658	0.00962464	.	.	.
TRINITY_DN12149_c0_g1	23.851	-7.94035	1.29704	-6.12188	9.25e-10	1.49e-08	XP_005853342.1^XP_005853342.1^Q:18-492,H:27-505^48.8%ID^E:2.2e-159^.^.	SPTC1_RAT^SPTC1_RAT^Q:142-1584,H:1-473^41.909%ID^E:2.22e-110^RecName: Full=Serine palmitoyltransferase 1 {ECO:0000305};^Eukaryota; Metazoa; Chordata; Craniata; Vertebrata; Euteleostomi; Mammalia; Eutheria; Euarchontoglires; Glires; Rodentia; Myomorpha; Muroidea; Muridae; Murinae; Rattus	TFJ80755.1^TFJ80755.1^Q:112-1536,H:27-505^49%ID^E:2.7e-158^.^.
TRINITY_DN12150_c0_g1	31.5338	1.18812	0.417856	2.84337	0.00446392	0.0153808	.	.	.
TRINITY_DN12151_c0_g1	27.9627	-8.17008	1.28151	-6.37536	1.83e-10	3.27e-09	XP_005787457.1^XP_005787457.1^Q:62-238,H:171-342^35.4%ID^E:1.2e-22^.^.	PLOD2_HUMAN^PLOD2_HUMAN^Q:219-707,H:570-736^28.655%ID^E:6.01e-07^RecName: Full=Procollagen-lysine,2-oxoglutarate 5-dioxygenase 2 {ECO:0000305};^Eukaryota; Metazoa; Chordata; Craniata; Vertebrata; Euteleostomi; Mammalia; Eutheria; Euarchontoglires; Primates; Haplorrhini; Catarrhini; Hominidae; Homo	RYH19770.1^RYH19770.1^Q:6-842,H:5-277^48%ID^E:3.2e-84^.^.
TRINITY_DN12153_c0_g1	60.5778	4.05608	0.68846	5.89152	3.83e-09	5.6e-08	.	.	.
TRINITY_DN12156_c0_g1	713.691	1.28704	0.194211	6.62699	3.43e-11	6.8e-10	.	SPCS1_ARATH^SPCS1_ARATH^Q:67-255,H:2-64^42.857%ID^E:2.94e-11^RecName: Full=Probable signal peptidase complex subunit 1;^Eukaryota; Viridiplantae; Streptophyta; Embryophyta; Tracheophyta; Spermatophyta; Magnoliopsida; eudicotyledons; Gunneridae; Pentapetalae; rosids; malvids; Brassicales; Brassicaceae; Camelineae; Arabidopsis	KAG2229989.1^KAG2229989.1^Q:67-273,H:12-80^47.8%ID^E:6.6e-14^.^.
TRINITY_DN12157_c0_g1	36.5887	-2.12042	0.601417	-3.52571	0.000422351	0.00211162	.	.	.
TRINITY_DN12159_c0_g1	28.7686	-8.21078	1.28124	-6.40846	1.47e-10	2.67e-09	WP_190829351.1^WP_190829351.1^Q:34-247,H:5-214^55.8%ID^E:5.5e-81^.^.	PDXH_BURL3^PDXH_BURL3^Q:143-760,H:3-204^55.556%ID^E:1.63e-77^RecName: Full=Pyridoxine/pyridoxamine 5'-phosphate oxidase {ECO:0000255|HAMAP-Rule:MF_01629};^Bacteria; Proteobacteria; Betaproteobacteria; Burkholderiales; Burkholderiaceae; Burkholderia; Burkholderia cepacia complex	RYH15224.1^RYH15224.1^Q:62-787,H:2-255^56.9%ID^E:2.5e-94^.^.
TRINITY_DN1215_c0_g1	2109.4	-6.58535	0.368811	-17.8556	2.61e-71	8.91e-69	XP_004253626.1^XP_004253626.1^Q:34-617,H:64-598^43.4%ID^E:3.3e-143^.^.	ABCF4_DICDI^ABCF4_DICDI^Q:420-2156,H:585-1109^38.87%ID^E:1.11e-121^RecName: Full=ABC transporter F family member 4;^Eukaryota; Amoebozoa; Evosea; Eumycetozoa; Dictyostelia; Dictyosteliales; Dictyosteliaceae; Dictyostelium`ABCF4_DICDI^ABCF4_DICDI^Q:948-1205,H:1038-1124^33.333%ID^E:2.39e-07^RecName: Full=ABC transporter F family member 4;^Eukaryota; Amoebozoa; Evosea; Eumycetozoa; Dictyostelia; Dic…	XP_004253626.1^XP_004253626.1^Q:417-2198,H:64-608^43%ID^E:7e-141^.^.
TRINITY_DN12160_c0_g1	323.979	-1.32998	0.524842	-2.53406	0.011275	0.0335151	.	IF5A_SCHMA^IF5A_SCHMA^Q:188-292,H:9-43^51.429%ID^E:7.52e-08^RecName: Full=Eukaryotic translation initiation factor 5A;^Eukaryota; Metazoa; Spiralia; Lophotrochozoa; Platyhelminthes; Trematoda; Digenea; Strigeidida; Schistosomatoidea; Schistosomatidae; Schistosoma	ELU12624.1^ELU12624.1^Q:188-292,H:16-50^60%ID^E:6.6e-07^.^.
TRINITY_DN12162_c0_g1	157.98	-3.48468	1.15761	-3.01025	0.00261037	0.00982976	.	.	.
TRINITY_DN12166_c0_g1	19.2814	-7.63316	1.3258	-5.75742	8.54e-09	1.19e-07	XP_013903775.1^XP_013903775.1^Q:28-644,H:45-571^42.6%ID^E:7.4e-148^.^.	OGFD1_OSTTA^OGFD1_OSTTA^Q:145-1476,H:26-442^37.946%ID^E:6.09e-88^RecName: Full=Prolyl 3,4-dihydroxylase OGFOD1;^Eukaryota; Viridiplantae; Chlorophyta; Mamiellophyceae; Mamiellales; Bathycoccaceae; Ostreococcus	GBF89693.1^GBF89693.1^Q:103-1953,H:43-562^42.2%ID^E:1.3e-148^.^.
TRINITY_DN12167_c0_g1	20.2408	-7.70217	1.34885	-5.71016	1.13e-08	1.54e-07	XP_005820541.1^XP_005820541.1^Q:16-212,H:3-193^56.3%ID^E:4.7e-77^.^.	PRX5_SYNY3^PRX5_SYNY3^Q:77-658,H:4-173^43.299%ID^E:4.75e-46^RecName: Full=Peroxiredoxin sll1621;^Bacteria; Cyanobacteria; Synechococcales; Merismopediaceae; Synechocystis; unclassified Synechocystis	XP_005820541.1^XP_005820541.1^Q:65-655,H:3-193^56.3%ID^E:1.8e-75^.^.
TRINITY_DN12169_c0_g1	26.0947	1.9871	0.671538	2.95903	0.00308609	0.0112991	.	.	.
TRINITY_DN12171_c0_g1	53.063	-9.09435	1.23622	-7.35658	1.89e-13	5.02e-12	.	.	.
TRINITY_DN12172_c0_g1	3424.7	-2.12956	0.533851	-3.98905	6.63e-05	0.000425115	XP_002677623.1^XP_002677623.1^Q:15-246,H:84-312^43.5%ID^E:7.8e-59^.^.	CPR1_CAEEL^CPR1_CAEEL^Q:82-789,H:82-328^42.126%ID^E:1.08e-52^RecName: Full=Gut-specific cysteine proteinase;^Eukaryota; Metazoa; Ecdysozoa; Nematoda; Chromadorea; Rhabditida; Rhabditina; Rhabditomorpha; Rhabditoidea; Rhabditidae; Peloderinae; Caenorhabditis	XP_002677623.1^XP_002677623.1^Q:85-780,H:84-312^43.5%ID^E:8.2e-56^.^.
TRINITY_DN12173_c0_g1	388.705	1.34242	0.208873	6.42697	1.3e-10	2.38e-09	.	.	.
TRINITY_DN12177_c0_g1	15.8078	-7.34683	1.37702	-5.3353	9.54e-08	1.12e-06	XP_021963770.1^XP_021963770.1^Q:22-455,H:33-473^29.8%ID^E:4.1e-41^.^.	FAF2B_XENLA^FAF2B_XENLA^Q:136-1494,H:1-442^25.84%ID^E:3.36e-28^RecName: Full=FAS-associated factor 2-B;^Eukaryota; Metazoa; Chordata; Craniata; Vertebrata; Euteleostomi; Amphibia; Batrachia; Anura; Pipoidea; Pipidae; Xenopodinae; Xenopus; Xenopus	CBJ33880.1^CBJ33880.1^Q:613-1500,H:2-296^36.7%ID^E:2e-46^.^.
TRINITY_DN1217_c0_g1	70.3708	-1.35703	0.43516	-3.11847	0.00181795	0.0072337	WP_175391535.1^WP_175391535.1^Q:1-75,H:638-712^54.7%ID^E:2.2e-15^.^.	LUXQ_VIBCH^LUXQ_VIBCH^Q:7-222,H:631-704^47.297%ID^E:3.85e-13^RecName: Full=Autoinducer 2 sensor kinase/phosphatase LuxQ;^Bacteria; Proteobacteria; Gammaproteobacteria; Vibrionales; Vibrionaceae; Vibrio	HAN78543.1^HAN78543.1^Q:7-219,H:288-358^50.7%ID^E:1.2e-15^.^.
TRINITY_DN12180_c0_g1	30.935	-8.31523	1.27191	-6.53759	6.25e-11	1.2e-09	XP_009039968.1^XP_009039968.1^Q:1-234,H:1-224^39.5%ID^E:1.5e-37^.^.	.	RYG68299.1^RYG68299.1^Q:60-761,H:1-230^57.9%ID^E:2.1e-85^.^.
TRINITY_DN12189_c0_g1	621.123	-3.54664	0.477977	-7.42011	1.17e-13	3.2e-12	WP_069894775.1^WP_069894775.1^Q:13-286,H:23-291^39.7%ID^E:5.9e-63^.^.	.	GBG31962.1^GBG31962.1^Q:51-938,H:60-350^41.1%ID^E:5.9e-66^.^.
TRINITY_DN12190_c0_g1	30.3173	-8.28682	1.28023	-6.47292	9.61e-11	1.78e-09	XP_008614727.1^XP_008614727.1^Q:7-503,H:12-502^57.3%ID^E:2e-186^.^.	KPYK_EIMTE^KPYK_EIMTE^Q:66-1550,H:45-527^51.411%ID^E:3.73e-168^RecName: Full=Pyruvate kinase;^Eukaryota; Sar; Alveolata; Apicomplexa; Conoidasida; Coccidia; Eucoccidiorida; Eimeriorina; Eimeriidae; Eimeria	AIT69983.1^AIT69983.1^Q:57-1559,H:9-504^60.7%ID^E:4.9e-202^.^.
TRINITY_DN12191_c0_g1	458.603	-1.18217	0.127451	-9.27545	1.77e-20	9.33e-19	XP_012752772.1^XP_012752772.1^Q:12-323,H:216-519^24.8%ID^E:2.3e-24^.^.	.	KAF2077361.1^KAF2077361.1^Q:35-961,H:154-462^28.9%ID^E:3.9e-25^.^.
TRINITY_DN12192_c0_g1	10.5415	-6.76286	1.45261	-4.65565	3.23e-06	2.83e-05	WP_132704232.1^WP_132704232.1^Q:120-606,H:528-975^25.5%ID^E:2.2e-18^.^.	BMP1_XENLA^BMP1_XENLA^Q:1320-1955,H:310-510^25.523%ID^E:1.01e-06^RecName: Full=Bone morphogenetic protein 1;^Eukaryota; Metazoa; Chordata; Craniata; Vertebrata; Euteleostomi; Amphibia; Batrachia; Anura; Pipoidea; Pipidae; Xenopodinae; Xenopus; Xenopus	RYH28488.1^RYH28488.1^Q:3-1955,H:112-747^41.7%ID^E:9.1e-166^.^.
TRINITY_DN12194_c0_g1	40.3505	-8.69941	1.26458	-6.87931	6.01e-12	1.32e-10	.	TO401_ARATH^TO401_ARATH^Q:385-639,H:225-309^33.721%ID^E:1.79e-06^RecName: Full=Mitochondrial import receptor subunit TOM40-1;^Eukaryota; Viridiplantae; Streptophyta; Embryophyta; Tracheophyta; Spermatophyta; Magnoliopsida; eudicotyledons; Gunneridae; Pentapetalae; rosids; malvids; Brassicales; Brassicaceae; Camelineae; Arabidopsis	RYY78079.1^RYY78079.1^Q:460-639,H:1-60^53.3%ID^E:9.3e-11^.^.
TRINITY_DN12195_c0_g1	19.9853	-7.68515	1.32725	-5.79028	7.03e-09	9.89e-08	XP_002909052.1^XP_002909052.1^Q:154-587,H:33-479^47.8%ID^E:2e-127^.^.	ODB2_MOUSE^ODB2_MOUSE^Q:506-1813,H:64-482^44.719%ID^E:4.01e-119^RecName: Full=Lipoamide acyltransferase component of branched-chain alpha-keto acid dehydrogenase complex, mitochondrial;^Eukaryota; Metazoa; Chordata; Craniata; Vertebrata; Euteleostomi; Mammalia; Eutheria; Euarchontoglires; Glires; Rodentia; Myomorpha; Muroidea; Muridae; Murinae; Mus; Mus`ODB2_MOUSE^ODB2_MOUSE^Q:23-397,H:17-138^44.…	ORY47441.1^ORY47441.1^Q:152-1804,H:56-658^43%ID^E:7.4e-132^.^.
TRINITY_DN1219_c0_g1	346.334	-4.07775	0.217873	-18.7162	3.66e-78	1.53e-75	.	.	MBN1209530.1^MBN1209530.1^Q:800-1057,H:8-88^58.1%ID^E:1.9e-13^.^.
TRINITY_DN121_c3_g1	3.75648	-5.26978	2.09053	-2.52078	0.0117094	0.03459	WP_202833139.1^WP_202833139.1^Q:35-93,H:76-134^44.1%ID^E:1.5e-06^.^.	.	RZO90294.1^RZO90294.1^Q:202-29,H:58-115^41.4%ID^E:1.2e-07^.^.
TRINITY_DN12200_c0_g1	77.8837	1.26551	0.400228	3.16197	0.00156707	0.00639528	XP_029212947.1^XP_029212947.1^Q:42-189,H:562-719^32.5%ID^E:1.3e-10^.^.	TRPM1_RAT^TRPM1_RAT^Q:124-465,H:659-783^26.4%ID^E:2.63e-06^RecName: Full=Transient receptor potential cation channel subfamily M member 1;^Eukaryota; Metazoa; Chordata; Craniata; Vertebrata; Euteleostomi; Mammalia; Eutheria; Euarchontoglires; Glires; Rodentia; Myomorpha; Muroidea; Muridae; Murinae; Rattus	XP_029212947.1^XP_029212947.1^Q:124-567,H:562-719^32.5%ID^E:2.8e-10^.^.
TRINITY_DN12201_c0_g1	18.2791	-7.55688	1.34268	-5.62819	1.82e-08	2.39e-07	XP_009520797.1^XP_009520797.1^Q:8-1202,H:101-1164^29.5%ID^E:9.8e-159^.^.	TPS6_ARATH^TPS6_ARATH^Q:1052-2809,H:187-670^26.194%ID^E:1.74e-53^RecName: Full=Alpha,alpha-trehalose-phosphate synthase [UDP-forming] 6;^Eukaryota; Viridiplantae; Streptophyta; Embryophyta; Tracheophyta; Spermatophyta; Magnoliopsida; eudicotyledons; Gunneridae; Pentapetalae; rosids; malvids; Brassicales; Brassicaceae; Camelineae; Arabidopsis`TPS6_ARATH^TPS6_ARATH^Q:3155-3646,H:694-851^35.366%ID^E…	RYG68595.1^RYG68595.1^Q:59-1876,H:5-543^47%ID^E:4.4e-177^.^.
TRINITY_DN12202_c0_g1	26.0345	-8.0665	1.38818	-5.81083	6.22e-09	8.82e-08	.	.	.
TRINITY_DN12207_c0_g1	274.472	2.55271	0.420071	6.07686	1.23e-09	1.94e-08	XP_005825028.1^XP_005825028.1^Q:105-221,H:1-123^36.8%ID^E:1.2e-13^.^.	.	HIJ72320.1^HIJ72320.1^Q:603-941,H:96-212^38%ID^E:7.8e-20^.^.
TRINITY_DN12209_c0_g1	26.1936	-8.07378	1.3944	-5.79017	7.03e-09	9.9e-08	.	.	.
TRINITY_DN12212_c0_g1	1020.02	-2.43081	0.448295	-5.42235	5.88e-08	7.11e-07	.	.	.
TRINITY_DN12213_c0_g1	30.2756	-8.28444	1.30492	-6.34864	2.17e-10	3.84e-09	XP_018583671.1^XP_018583671.1^Q:37-217,H:15-201^58.3%ID^E:1e-69^.^.	KCY_DANRE^KCY_DANRE^Q:147-689,H:2-188^55.08%ID^E:4.94e-71^RecName: Full=UMP-CMP kinase {ECO:0000255|HAMAP-Rule:MF_03172};^Eukaryota; Metazoa; Chordata; Craniata; Vertebrata; Euteleostomi; Actinopterygii; Neopterygii; Teleostei; Ostariophysi; Cypriniformes; Danionidae; Danioninae; Danio	CBN75026.1^CBN75026.1^Q:156-710,H:56-243^66.5%ID^E:2.9e-76^.^.
TRINITY_DN12216_c0_g1	1058.74	1.35101	0.264641	5.10507	3.31e-07	3.5e-06	.	.	.
TRINITY_DN12217_c0_g1	20.8704	3.49913	0.977904	3.57819	0.000345981	0.00178432	WP_129196627.1^WP_129196627.1^Q:5-79,H:473-545^56%ID^E:5.1e-14^.^.	MTS9_STAAU^MTS9_STAAU^Q:4-192,H:348-411^43.75%ID^E:7.6e-08^RecName: Full=Modification methylase Sau96I;^Bacteria; Firmicutes; Bacilli; Bacillales; Staphylococcaceae; Staphylococcus	MBT4700665.1^MBT4700665.1^Q:4-225,H:309-383^56.6%ID^E:8.9e-15^.^.
TRINITY_DN12219_c0_g1	10.6422	-6.77695	1.47628	-4.59056	4.42e-06	3.76e-05	XP_016607326.1^XP_016607326.1^Q:39-472,H:29-525^26.7%ID^E:1.7e-32^.^.	PRM10_YEAS7^PRM10_YEAS7^Q:922-1425,H:420-589^28.824%ID^E:1.81e-14^RecName: Full=Pheromone-regulated membrane protein 10;^Eukaryota; Fungi; Dikarya; Ascomycota; Saccharomycotina; Saccharomycetes; Saccharomycetales; Saccharomycetaceae; Saccharomyces	ORY52668.1^ORY52668.1^Q:52-1434,H:127-594^27.2%ID^E:1.2e-36^.^.
TRINITY_DN1221_c1_g1	220.792	-2.81044	0.297325	-9.45241	3.31e-21	1.85e-19	XP_014153843.1^XP_014153843.1^Q:26-286,H:9-283^30.7%ID^E:3.4e-32^.^.	.	XP_014153843.1^XP_014153843.1^Q:621-1403,H:9-283^30.7%ID^E:2.1e-30^.^.
TRINITY_DN1221_c1_g2	312.756	-4.48593	0.224903	-19.946	1.62e-88	8.12e-86	.	.	.
TRINITY_DN12223_c0_g1	26.2299	-8.0787	1.36489	-5.91894	3.24e-09	4.8e-08	.	.	.
TRINITY_DN12230_c0_g1	29.5178	-8.24788	1.27488	-6.46951	9.83e-11	1.82e-09	XP_008890354.1^XP_008890354.1^Q:36-597,H:40-602^64.7%ID^E:1e-257^.^.	AB1F_ARATH^AB1F_ARATH^Q:211-1815,H:63-588^57.57%ID^E:0^RecName: Full=ABC transporter F family member 1;^Eukaryota; Viridiplantae; Streptophyta; Embryophyta; Tracheophyta; Spermatophyta; Magnoliopsida; eudicotyledons; Gunneridae; Pentapetalae; rosids; malvids; Brassicales; Brassicaceae; Camelineae; Arabidopsis	RYH05531.1^RYH05531.1^Q:49-1575,H:4-506^79.1%ID^E:2.6e-282^.^.
TRINITY_DN12234_c0_g1	134.77	2.74395	0.41059	6.68296	2.34e-11	4.76e-10	.	.	.
TRINITY_DN12236_c0_g1	14.5372	-7.22539	1.3809	-5.23238	1.67e-07	1.87e-06	.	.	.
TRINITY_DN12237_c0_g1	25.1231	-2.17041	0.48027	-4.51916	6.21e-06	5.12e-05	.	.	GBG31769.1^GBG31769.1^Q:84-422,H:1036-1137^28.3%ID^E:1.1e-06^.^.
TRINITY_DN12238_c0_g1	78.6372	-2.82243	0.4528	-6.23329	4.57e-10	7.71e-09	.	.	.
TRINITY_DN12239_c0_g1	21.8889	-7.81662	1.30983	-5.96766	2.41e-09	3.65e-08	.	.	.
TRINITY_DN12242_c0_g1	383.479	-1.85814	0.364781	-5.09386	3.51e-07	3.7e-06	XP_028392095.1^XP_028392095.1^Q:12-442,H:305-743^51.7%ID^E:2.2e-145^.^.	DDX1_CHICK^DDX1_CHICK^Q:35-1336,H:287-731^48.33%ID^E:1.56e-135^RecName: Full=ATP-dependent RNA helicase DDX1;^Eukaryota; Metazoa; Chordata; Craniata; Vertebrata; Euteleostomi; Archelosauria; Archosauria; Dinosauria; Saurischia; Theropoda; Coelurosauria; Aves; Neognathae; Galloanserae; Galliformes; Phasianidae; Phasianinae; Gallus	XP_028392095.1^XP_028392095.1^Q:35-1327,H:305-743^51.7%ID^E:6.5e-145^.^.
TRINITY_DN12244_c0_g1	20.8216	-7.74377	1.31836	-5.87379	4.26e-09	6.19e-08	XP_005853527.1^XP_005853527.1^Q:29-329,H:24-327^48.4%ID^E:1.9e-87^.^.	S17P_CHLRE^S17P_CHLRE^Q:112-987,H:101-377^43.151%ID^E:2.86e-76^RecName: Full=Sedoheptulose-1,7-bisphosphatase, chloroplastic;^Eukaryota; Viridiplantae; Chlorophyta; core chlorophytes; Chlorophyceae; CS clade; Chlamydomonadales; Chlamydomonadaceae; Chlamydomonas	RYH00799.1^RYH00799.1^Q:34-987,H:3-320^58.2%ID^E:1e-124^.^.
TRINITY_DN12245_c0_g1	17.0509	-7.45572	1.34646	-5.53728	3.07e-08	3.89e-07	XP_012197175.1^XP_012197175.1^Q:4-257,H:38-260^39.1%ID^E:1.7e-39^.^.	IQM2_ARATH^IQM2_ARATH^Q:77-682,H:194-372^32.381%ID^E:2.54e-13^RecName: Full=IQ domain-containing protein IQM2 {ECO:0000305};^Eukaryota; Viridiplantae; Streptophyta; Embryophyta; Tracheophyta; Spermatophyta; Magnoliopsida; eudicotyledons; Gunneridae; Pentapetalae; rosids; malvids; Brassicales; Brassicaceae; Camelineae; Arabidopsis	TFJ87235.1^TFJ87235.1^Q:59-805,H:148-371^46.2%ID^E:5.4e-49^.^.
TRINITY_DN12246_c0_g1	535.432	-1.36472	0.420703	-3.24391	0.00117901	0.0050407	XP_029727337.1^XP_029727337.1^Q:30-201,H:90-260^61.6%ID^E:6.4e-73^.^.	TSR3_HUMAN^TSR3_HUMAN^Q:88-660,H:60-255^54.822%ID^E:3.87e-74^RecName: Full=18S rRNA aminocarboxypropyltransferase {ECO:0000305};^Eukaryota; Metazoa; Chordata; Craniata; Vertebrata; Euteleostomi; Mammalia; Eutheria; Euarchontoglires; Primates; Haplorrhini; Catarrhini; Hominidae; Homo	XP_029727337.1^XP_029727337.1^Q:88-603,H:90-260^61.6%ID^E:1.3e-72^.^.
TRINITY_DN12247_c0_g1	20.0747	-7.69116	1.34129	-5.73414	9.8e-09	1.35e-07	XP_001745466.1^XP_001745466.1^Q:42-340,H:30-323^43.7%ID^E:2.7e-81^.^.	.	CAE7838480.1^CAE7838480.1^Q:146-964,H:13-284^50%ID^E:8.4e-89^.^.
TRINITY_DN12248_c0_g1	32.6079	2.43738	0.857019	2.84402	0.00445487	0.0153552	.	.	XP_018677866.1^XP_018677866.1^Q:4-297,H:210-313^33.7%ID^E:9.5e-06^.^.
TRINITY_DN12250_c0_g1	1966.84	1.97334	0.499191	3.95307	7.72e-05	0.000484381	.	.	.
TRINITY_DN12253_c0_g1	20.081	-7.69148	1.32334	-5.81218	6.17e-09	8.75e-08	XP_009829631.1^XP_009829631.1^Q:14-90,H:56-133^39.7%ID^E:2e-09^.^.	DA2_ARATH^DA2_ARATH^Q:123-398,H:3-101^34.343%ID^E:6.83e-08^RecName: Full=E3 ubiquitin-protein ligase DA2 {ECO:0000305};^Eukaryota; Viridiplantae; Streptophyta; Embryophyta; Tracheophyta; Spermatophyta; Magnoliopsida; eudicotyledons; Gunneridae; Pentapetalae; rosids; malvids; Brassicales; Brassicaceae; Camelineae; Arabidopsis	OQS01072.1^OQS01072.1^Q:183-425,H:29-110^41.5%ID^E:4.3e-09^.^.
TRINITY_DN12258_c0_g1	59.1188	1.27458	0.438837	2.90446	0.00367893	0.0130932	XP_021881699.1^XP_021881699.1^Q:2-261,H:169-428^41.2%ID^E:7.7e-61^.^.	ACATN_RAT^ACATN_RAT^Q:7-765,H:295-545^36.187%ID^E:6.76e-24^RecName: Full=Acetyl-coenzyme A transporter 1;^Eukaryota; Metazoa; Chordata; Craniata; Vertebrata; Euteleostomi; Mammalia; Eutheria; Euarchontoglires; Glires; Rodentia; Myomorpha; Muroidea; Muridae; Murinae; Rattus	XP_021881699.1^XP_021881699.1^Q:4-783,H:169-428^41.2%ID^E:1.6e-60^.^.
TRINITY_DN12262_c0_g1	34.4532	-8.47091	1.29102	-6.56141	5.33e-11	1.03e-09	XP_002289492.1^XP_002289492.1^Q:1-143,H:1-143^86%ID^E:2.6e-82^.^.	DYL3_CHLRE^DYL3_CHLRE^Q:32-457,H:15-155^46.479%ID^E:8.91e-37^RecName: Full=Dynein 18 kDa light chain, flagellar outer arm;^Eukaryota; Viridiplantae; Chlorophyta; core chlorophytes; Chlorophyceae; CS clade; Chlamydomonadales; Chlamydomonadaceae; Chlamydomonas	CAE7237344.1^CAE7237344.1^Q:26-457,H:1-144^97.9%ID^E:5.3e-93^.^.
TRINITY_DN12264_c0_g1	32.5841	-8.38961	1.27458	-6.58224	4.63e-11	9.04e-10	XP_037047192.1^XP_037047192.1^Q:5-253,H:70-321^48.2%ID^E:1.6e-76^.^.	.	RYH32058.1^RYH32058.1^Q:25-780,H:2-252^50.6%ID^E:3.5e-83^.^.
TRINITY_DN12267_c0_g1	236.364	-1.54747	0.329749	-4.69286	2.69e-06	2.4e-05	.	ZCHC9_HUMAN^ZCHC9_HUMAN^Q:43-408,H:107-227^42.4%ID^E:7.5e-23^RecName: Full=Zinc finger CCHC domain-containing protein 9;^Eukaryota; Metazoa; Chordata; Craniata; Vertebrata; Euteleostomi; Mammalia; Eutheria; Euarchontoglires; Primates; Haplorrhini; Catarrhini; Hominidae; Homo	.
TRINITY_DN12268_c0_g1	90.2039	1.73829	0.728318	2.38672	0.0169992	0.0474662	.	.	.
TRINITY_DN12269_c0_g1	206.068	1.98065	0.399294	4.96038	7.04e-07	7.02e-06	XP_031021925.1^XP_031021925.1^Q:23-126,H:177-281^46.7%ID^E:2.6e-22^.^.	EFM7_YEAST^EFM7_YEAST^Q:93-380,H:163-257^45.833%ID^E:4.52e-17^RecName: Full=Protein N-terminal and lysine N-methyltransferase EFM7 {ECO:0000255|HAMAP-Rule:MF_03223, ECO:0000305|PubMed:26545399};^Eukaryota; Fungi; Dikarya; Ascomycota; Saccharomycotina; Saccharomycetes; Saccharomycetales; Saccharomycetaceae; Saccharomyces	RKO88957.1^RKO88957.1^Q:96-380,H:101-195^46.3%ID^E:8.3e-24^.^.
TRINITY_DN1226_c0_g1	57.7533	2.4213	0.803113	3.01489	0.00257073	0.00970039	.	.	.
TRINITY_DN1226_c0_g2	38.9247	-2.10631	0.509771	-4.13187	3.6e-05	0.000247485	.	.	.
TRINITY_DN1226_c6_g1	1990.93	2.6712	0.120372	22.1912	4.18e-109	2.87e-106	XP_012753063.1^XP_012753063.1^Q:6-127,H:11-134^32.8%ID^E:1.4e-08^.^.	.	NEQ54095.1^NEQ54095.1^Q:327-578,H:4-87^38.1%ID^E:6.9e-09^.^.
TRINITY_DN12271_c0_g1	422.469	2.18808	0.346711	6.31097	2.77e-10	4.82e-09	.	MSRA5_ARATH^MSRA5_ARATH^Q:284-796,H:50-225^42.373%ID^E:5.03e-33^RecName: Full=Peptide methionine sulfoxide reductase A5;^Eukaryota; Viridiplantae; Streptophyta; Embryophyta; Tracheophyta; Spermatophyta; Magnoliopsida; eudicotyledons; Gunneridae; Pentapetalae; rosids; malvids; Brassicales; Brassicaceae; Camelineae; Arabidopsis	WP_088032324.1^WP_088032324.1^Q:278-790,H:5-177^44.8%ID^E:5.8e-43^.^.
TRINITY_DN12272_c0_g1	48.353	-8.96067	1.25541	-7.13764	9.49e-13	2.32e-11	.	.	.
TRINITY_DN12273_c0_g1	104.181	1.82588	0.376081	4.85501	1.2e-06	1.15e-05	WP_171212727.1^WP_171212727.1^Q:3-155,H:9-156^66%ID^E:1.5e-64^.^.	ANMK_RUEPO^ANMK_RUEPO^Q:115-555,H:4-145^61.905%ID^E:1.03e-53^RecName: Full=Anhydro-N-acetylmuramic acid kinase {ECO:0000255|HAMAP-Rule:MF_01270};^Bacteria; Proteobacteria; Alphaproteobacteria; Rhodobacterales; Rhodobacteraceae; Ruegeria	NRB35554.1^NRB35554.1^Q:109-558,H:2-146^71.3%ID^E:4.9e-66^.^.
TRINITY_DN12278_c0_g1	251.432	-1.47358	0.482518	-3.05395	0.00225851	0.00867081	.	.	.
TRINITY_DN1227_c3_g1	762.115	-3.19389	0.587328	-5.438	5.39e-08	6.55e-07	.	.	.
TRINITY_DN12285_c0_g1	30.1572	-8.27861	1.27277	-6.50441	7.8e-11	1.47e-09	.	.	.
TRINITY_DN12286_c0_g1	8.87091	-6.51246	1.50679	-4.32208	1.55e-05	0.000116397	XP_002467596.1^XP_002467596.1^Q:2-340,H:885-1175^28.4%ID^E:5e-24^.^.	LDL3_ARATH^LDL3_ARATH^Q:6-1022,H:763-1051^26.211%ID^E:3.02e-23^RecName: Full=Lysine-specific histone demethylase 1 homolog 3;^Eukaryota; Viridiplantae; Streptophyta; Embryophyta; Tracheophyta; Spermatophyta; Magnoliopsida; eudicotyledons; Gunneridae; Pentapetalae; rosids; malvids; Brassicales; Brassicaceae; Camelineae; Arabidopsis	OEL32604.1^OEL32604.1^Q:3-1022,H:800-1091^28.3%ID^E:5e-24^.^.
TRINITY_DN12298_c0_g1	595.941	1.48906	0.492505	3.02344	0.00249921	0.00946688	XP_023334369.1^XP_023334369.1^Q:14-434,H:27-435^37.6%ID^E:7.8e-86^.^.	NHAAB_MONBE^NHAAB_MONBE^Q:61-1332,H:33-492^34.549%ID^E:1.22e-63^RecName: Full=Probable nitrile hydratase;^Eukaryota; Choanoflagellata; Craspedida; Salpingoecidae; Monosiga	CAE8630853.1^CAE8630853.1^Q:46-1332,H:122-603^39.3%ID^E:1.1e-93^.^.
TRINITY_DN122_c0_g1	168.646	2.54384	0.225122	11.2998	1.31e-29	1.19e-27	.	.	.
TRINITY_DN12300_c0_g1	69.1052	-9.47468	1.22346	-7.74416	9.62e-15	3.02e-13	XP_009033202.1^XP_009033202.1^Q:18-173,H:1-157^80.3%ID^E:2.8e-82^.^.	SKP1_TETTS^SKP1_TETTS^Q:80-556,H:8-164^55.625%ID^E:1.75e-49^RecName: Full=S-phase kinase-associated protein 1 homolog {ECO:0000305};^Eukaryota; Sar; Alveolata; Ciliophora; Intramacronucleata; Oligohymenophorea; Hymenostomatida; Tetrahymenina; Tetrahymenidae; Tetrahymena	KAG5188167.1^KAG5188167.1^Q:62-556,H:22-187^83.1%ID^E:8e-91^.^.
TRINITY_DN12302_c0_g1	11.297	-6.86258	1.43151	-4.79395	1.64e-06	1.52e-05	XP_005852427.1^XP_005852427.1^Q:995-1409,H:1-397^37.2%ID^E:5.6e-71^.^.	URT1_ARATH^URT1_ARATH^Q:3109-4041,H:477-720^33.228%ID^E:2.61e-36^RecName: Full=UTP:RNA uridylyltransferase 1 {ECO:0000303|PubMed:23748567};^Eukaryota; Viridiplantae; Streptophyta; Embryophyta; Tracheophyta; Spermatophyta; Magnoliopsida; eudicotyledons; Gunneridae; Pentapetalae; rosids; malvids; Brassicales; Brassicaceae; Camelineae; Arabidopsis	EWM25341.1^EWM25341.1^Q:1900-4227,H:160-864^30.3%ID^E:1.9e-82^.^.
TRINITY_DN12305_c0_g1	35.2487	-8.50413	1.26341	-6.7311	1.68e-11	3.49e-10	.	.	NOZ08144.1^NOZ08144.1^Q:251-433,H:4-64^49.2%ID^E:7e-08^.^.
TRINITY_DN12307_c0_g1	22.3891	-7.84964	1.32469	-5.92563	3.11e-09	4.62e-08	XP_004021865.1^XP_004021865.1^Q:3-449,H:42-457^50.9%ID^E:3.8e-120^.^.	OXSM_MOUSE^OXSM_MOUSE^Q:51-1397,H:39-456^49.227%ID^E:3.35e-113^RecName: Full=3-oxoacyl-[acyl-carrier-protein] synthase, mitochondrial {ECO:0000305};^Eukaryota; Metazoa; Chordata; Craniata; Vertebrata; Euteleostomi; Mammalia; Eutheria; Euarchontoglires; Glires; Rodentia; Myomorpha; Muroidea; Muridae; Murinae; Mus; Mus	OWK00351.1^OWK00351.1^Q:57-1397,H:42-457^51.3%ID^E:3.3e-120^.^.
TRINITY_DN12308_c0_g1	25.2894	-8.02434	1.29423	-6.20009	5.64e-10	9.38e-09	XP_024574350.1^XP_024574350.1^Q:1-628,H:1-626^71.8%ID^E:0^.^.	AB2E_ARATH^AB2E_ARATH^Q:55-1938,H:1-605^69.793%ID^E:0^RecName: Full=ABC transporter E family member 2;^Eukaryota; Viridiplantae; Streptophyta; Embryophyta; Tracheophyta; Spermatophyta; Magnoliopsida; eudicotyledons; Gunneridae; Pentapetalae; rosids; malvids; Brassicales; Brassicaceae; Camelineae; Arabidopsis	CAB1112222.1^CAB1112222.1^Q:67-1944,H:72-693^76.2%ID^E:0^.^.
TRINITY_DN12309_c0_g1	15.51	-7.32051	1.37987	-5.3052	1.13e-07	1.3e-06	XP_009844774.1^XP_009844774.1^Q:1-407,H:22-409^36.8%ID^E:1.5e-79^.^.	LMAN2_CANLF^LMAN2_CANLF^Q:161-889,H:75-299^32.54%ID^E:3.4e-31^RecName: Full=Vesicular integral-membrane protein VIP36;^Eukaryota; Metazoa; Chordata; Craniata; Vertebrata; Euteleostomi; Mammalia; Eutheria; Laurasiatheria; Carnivora; Caniformia; Canidae; Canis	CAE7581255.1^CAE7581255.1^Q:146-823,H:1-229^60.3%ID^E:9.7e-96^.^.
TRINITY_DN1230_c0_g1	199.182	-1.27134	0.311406	-4.08259	4.45e-05	0.000299161	.	.	.
TRINITY_DN12310_c0_g1	9.32823	-6.58491	1.50219	-4.38354	1.17e-05	9.05e-05	.	.	RYH31551.1^RYH31551.1^Q:2-277,H:250-341^54.3%ID^E:4.3e-24^.^.
TRINITY_DN12311_c0_g1	16.2686	1.52556	0.60585	2.51805	0.0118006	0.0348081	.	.	.
TRINITY_DN12314_c1_g1	88.1139	-2.34705	0.778108	-3.01635	0.00255838	0.00966042	.	.	.
TRINITY_DN12315_c0_g1	69.6926	2.49741	0.432649	5.77238	7.82e-09	1.09e-07	XP_023772140.1^XP_023772140.1^Q:47-201,H:48-203^58.3%ID^E:4e-54^.^.	MB3R2_ORYSJ^MB3R2_ORYSJ^Q:136-609,H:63-220^53.459%ID^E:4.38e-45^RecName: Full=Transcription factor MYB3R-2 {ECO:0000305};^Eukaryota; Viridiplantae; Streptophyta; Embryophyta; Tracheophyta; Spermatophyta; Magnoliopsida; Liliopsida; Poales; Poaceae; BOP clade; Oryzoideae; Oryzeae; Oryzinae; Oryza; Oryza sativa	CAB4086274.1^CAB4086274.1^Q:139-603,H:48-203^58.3%ID^E:7.2e-54^.^.
TRINITY_DN12317_c0_g1	507.027	-1.11371	0.459501	-2.42373	0.0153619	0.0436451	.	.	.
TRINITY_DN12320_c0_g1	418.648	1.05358	0.241111	4.3697	1.24e-05	9.59e-05	XP_035689076.1^XP_035689076.1^Q:14-159,H:69-218^31.3%ID^E:6.2e-09^.^.	.	KAA6427801.1^KAA6427801.1^Q:91-633,H:41-222^31.7%ID^E:2e-12^.^.
TRINITY_DN12323_c0_g1	5.07102	-5.70658	1.71091	-3.33541	0.000851731	0.00384472	.	.	.
TRINITY_DN12325_c0_g1	40.2694	-8.69591	1.25066	-6.95304	3.57e-12	8.1e-11	XP_004352955.1^XP_004352955.1^Q:15-356,H:26-365^47.1%ID^E:3.8e-100^.^.	MECR_DICDI^MECR_DICDI^Q:98-1075,H:23-348^44.954%ID^E:4.38e-98^RecName: Full=Enoyl-[acyl-carrier-protein] reductase, mitochondrial;^Eukaryota; Amoebozoa; Evosea; Eumycetozoa; Dictyostelia; Dictyosteliales; Dictyosteliaceae; Dictyostelium	CAE7688071.1^CAE7688071.1^Q:221-1135,H:1-306^55.6%ID^E:9.6e-115^.^.
TRINITY_DN12327_c0_g1	14.7632	-7.24829	1.38381	-5.23791	1.62e-07	1.82e-06	.	.	RYH30631.1^RYH30631.1^Q:3-410,H:1296-1445^38%ID^E:5.7e-14^.^.
TRINITY_DN1232_c0_g1	245.181	2.57554	0.697555	3.69224	0.000222291	0.00121954	.	.	.
TRINITY_DN1232_c0_g3	123.602	-1.03307	0.226855	-4.55386	5.27e-06	4.41e-05	XP_038075790.1^XP_038075790.1^Q:228-545,H:258-589^26%ID^E:2.1e-21^.^.	SPOPL_HUMAN^SPOPL_HUMAN^Q:1124-1555,H:186-327^34.932%ID^E:2.8e-15^RecName: Full=Speckle-type POZ protein-like;^Eukaryota; Metazoa; Chordata; Craniata; Vertebrata; Euteleostomi; Mammalia; Eutheria; Euarchontoglires; Primates; Haplorrhini; Catarrhini; Hominidae; Homo	XP_038075790.1^XP_038075790.1^Q:683-1636,H:258-589^26%ID^E:4.4e-21^.^.
TRINITY_DN1232_c1_g2	511.796	1.12836	0.11992	9.40927	5e-21	2.75e-19	.	.	.
TRINITY_DN1232_c2_g1	6.95173	-6.16245	1.63264	-3.77454	0.000160305	0.000919632	XP_002683479.1^XP_002683479.1^Q:28-129,H:5-106^55.9%ID^E:1.4e-33^.^.	MYBB_XENLA^MYBB_XENLA^Q:184-480,H:86-184^57.576%ID^E:2.04e-32^RecName: Full=Myb-related protein B;^Eukaryota; Metazoa; Chordata; Craniata; Vertebrata; Euteleostomi; Amphibia; Batrachia; Anura; Pipoidea; Pipidae; Xenopodinae; Xenopus; Xenopus	1A5J_A^1A5J_A^Q:175-480,H:7-108^55.9%ID^E:2e-33^.^.
TRINITY_DN1232_c4_g1	521.919	-1.84725	0.502991	-3.67254	0.000240154	0.00130419	.	.	.
TRINITY_DN1232_c5_g1	185.223	2.79624	0.362852	7.70629	1.3e-14	4e-13	XP_020894410.1^XP_020894410.1^Q:171-481,H:12-324^34.4%ID^E:3.5e-46^.^.	NECA1_RAT^NECA1_RAT^Q:521-1444,H:27-346^29.283%ID^E:6.39e-40^RecName: Full=N-terminal EF-hand calcium-binding protein 1;^Eukaryota; Metazoa; Chordata; Craniata; Vertebrata; Euteleostomi; Mammalia; Eutheria; Euarchontoglires; Glires; Rodentia; Myomorpha; Muroidea; Muridae; Murinae; Rattus	XP_020894410.1^XP_020894410.1^Q:512-1444,H:12-324^34.4%ID^E:1.5e-45^.^.
TRINITY_DN12331_c0_g1	99.1955	1.6494	0.66808	2.46887	0.0135541	0.039152	.	.	.
TRINITY_DN12332_c0_g1	86.6593	2.14101	0.316616	6.76216	1.36e-11	2.86e-10	.	.	.
TRINITY_DN12334_c0_g1	16.1133	-7.3755	1.37045	-5.38182	7.37e-08	8.78e-07	XP_002895227.1^XP_002895227.1^Q:3-635,H:4-558^46.2%ID^E:2.1e-169^.^.	KRAC_DICDI^KRAC_DICDI^Q:855-1919,H:89-440^49.3%ID^E:4.14e-115^RecName: Full=RAC family serine/threonine-protein kinase homolog;^Eukaryota; Amoebozoa; Evosea; Eumycetozoa; Dictyostelia; Dictyosteliales; Dictyosteliaceae; Dictyostelium	KAG1695347.1^KAG1695347.1^Q:99-1997,H:4-565^46.4%ID^E:4.8e-167^.^.
TRINITY_DN12336_c0_g2	35.0243	-8.4933	1.47206	-5.76965	7.94e-09	1.11e-07	.	.	.
TRINITY_DN12338_c0_g1	14.5949	-7.23185	1.37669	-5.25309	1.5e-07	1.69e-06	.	.	.
TRINITY_DN12343_c0_g1	12.2272	-6.97501	1.43856	-4.8486	1.24e-06	1.18e-05	XP_028405497.1^XP_028405497.1^Q:1-118,H:56-169^55.1%ID^E:1.4e-38^.^.	GPX4_MESCR^GPX4_MESCR^Q:139-657,H:1-167^51.149%ID^E:5.89e-51^RecName: Full=Probable phospholipid hydroperoxide glutathione peroxidase;^Eukaryota; Viridiplantae; Streptophyta; Embryophyta; Tracheophyta; Spermatophyta; Magnoliopsida; eudicotyledons; Gunneridae; Pentapetalae; Caryophyllales; Aizoaceae; Mesembryanthemum; Mesembryanthemum subgen. Cryophytum	GFP85126.1^GFP85126.1^Q:151-663,H:73-239^52.9%ID^E:2.5e-50^.^.
TRINITY_DN12345_c0_g4	11.4654	7.11695	1.44741	4.91702	8.79e-07	8.61e-06	.	.	.
TRINITY_DN12346_c0_g1	63.6799	-9.35633	1.30448	-7.17246	7.37e-13	1.82e-11	.	.	.
TRINITY_DN12347_c0_g1	105.489	-2.14651	0.325549	-6.5935	4.3e-11	8.44e-10	.	.	EJK61844.1^EJK61844.1^Q:93-431,H:17-128^36.5%ID^E:5e-12^.^.
TRINITY_DN12347_c0_g2	118.975	-1.88282	0.450812	-4.17651	2.96e-05	0.000207788	XP_002779778.1^XP_002779778.1^Q:1-153,H:81-231^51.6%ID^E:1.1e-39^.^.	RUTB_AGRFC^RUTB_AGRFC^Q:180-395,H:126-197^40.278%ID^E:2.4e-09^RecName: Full=Ureidoacrylate amidohydrolase RutB;^Bacteria; Proteobacteria; Alphaproteobacteria; Rhizobiales; Rhizobiaceae; Rhizobium/Agrobacterium group; Agrobacterium; Agrobacterium tumefaciens complex	EJK67137.1^EJK67137.1^Q:9-458,H:222-368^60%ID^E:2.4e-52^.^.
TRINITY_DN12347_c2_g1	44.0768	-1.1702	0.341585	-3.42578	0.000613035	0.00290418	.	.	.
TRINITY_DN12348_c0_g1	795.718	-1.56256	0.360025	-4.34016	1.42e-05	0.000108225	.	.	.
TRINITY_DN12349_c0_g1	11.8854	-6.93589	1.41954	-4.88601	1.03e-06	9.95e-06	WP_076379808.1^WP_076379808.1^Q:28-243,H:1-213^63%ID^E:1.5e-88^.^.	DEOC_CALS8^DEOC_CALS8^Q:79-735,H:3-219^47.273%ID^E:3.97e-62^RecName: Full=Deoxyribose-phosphate aldolase {ECO:0000255|HAMAP-Rule:MF_00114};^Bacteria; Firmicutes; Clostridia; Thermoanaerobacterales; Thermoanaerobacterales Family III. Incertae Sedis; Caldicellulosiruptor	NBR56353.1^NBR56353.1^Q:97-756,H:6-222^65%ID^E:1.3e-88^.^.
TRINITY_DN12351_c0_g1	13.5053	-7.11904	1.41267	-5.03941	4.67e-07	4.81e-06	XP_028410598.1^XP_028410598.1^Q:582-662,H:57-136^41.5%ID^E:7.2e-11^.^.	RNF44_RAT^RNF44_RAT^Q:1882-2115,H:263-339^36.709%ID^E:3.53e-10^RecName: Full=RING finger protein 44;^Eukaryota; Metazoa; Chordata; Craniata; Vertebrata; Euteleostomi; Mammalia; Eutheria; Euarchontoglires; Glires; Rodentia; Myomorpha; Muroidea; Muridae; Murinae; Rattus	RYY85671.1^RYY85671.1^Q:1909-2124,H:24-95^73.6%ID^E:4.9e-28^.^.
TRINITY_DN12354_c0_g1	575.393	1.75476	0.134011	13.0941	3.56e-39	4.94e-37	XP_006822382.1^XP_006822382.1^Q:13-217,H:5-213^35.4%ID^E:2e-32^.^.	GSTA5_RAT^GSTA5_RAT^Q:44-649,H:4-210^31.884%ID^E:2.41e-27^RecName: Full=Glutathione S-transferase alpha-5;^Eukaryota; Metazoa; Chordata; Craniata; Vertebrata; Euteleostomi; Mammalia; Eutheria; Euarchontoglires; Glires; Rodentia; Myomorpha; Muroidea; Muridae; Murinae; Rattus	XP_006822382.1^XP_006822382.1^Q:38-652,H:5-213^35.4%ID^E:8.8e-32^.^.
TRINITY_DN12358_c0_g1	1500.62	1.89298	0.573772	3.29918	0.000969663	0.00429146	XP_004367908.1^XP_004367908.1^Q:20-314,H:14-298^44.3%ID^E:7.5e-65^.^.	CRTL_DICDI^CRTL_DICDI^Q:141-929,H:30-286^40.909%ID^E:5.04e-63^RecName: Full=3-hydroxybutyryl-CoA dehydratase-like protein, mitochondrial;^Eukaryota; Amoebozoa; Evosea; Eumycetozoa; Dictyostelia; Dictyosteliales; Dictyosteliaceae; Dictyostelium	KXS18728.1^KXS18728.1^Q:36-944,H:7-309^42.6%ID^E:4.5e-65^.^.
TRINITY_DN12362_c0_g1	16.5856	2.26227	0.639518	3.53746	0.000403994	0.00203385	.	.	.
TRINITY_DN12364_c0_g1	34.6262	-8.47751	1.26663	-6.69294	2.19e-11	4.46e-10	XP_008897648.1^XP_008897648.1^Q:11-277,H:91-356^56.2%ID^E:2.6e-105^.^.	PNPH_MOUSE^PNPH_MOUSE^Q:28-831,H:9-275^51.119%ID^E:1.41e-85^RecName: Full=Purine nucleoside phosphorylase;^Eukaryota; Metazoa; Chordata; Craniata; Vertebrata; Euteleostomi; Mammalia; Eutheria; Euarchontoglires; Glires; Rodentia; Myomorpha; Muroidea; Muridae; Murinae; Mus; Mus	RLN74003.1^RLN74003.1^Q:34-843,H:84-353^55.9%ID^E:9.9e-107^.^.
TRINITY_DN12368_c0_g1	37.8725	-8.60693	1.2575	-6.84449	7.67e-12	1.67e-10	XP_002177529.1^XP_002177529.1^Q:35-221,H:77-263^56.1%ID^E:2.5e-66^.^.	.	XP_002177529.1^XP_002177529.1^Q:151-711,H:77-263^56.1%ID^E:1.5e-64^.^.
TRINITY_DN12372_c0_g1	460.873	2.49594	0.707261	3.52903	0.000417093	0.00208976	.	.	.
TRINITY_DN12373_c0_g1	19.3175	-7.63563	1.33167	-5.73388	9.82e-09	1.35e-07	XP_009040201.1^XP_009040201.1^Q:26-756,H:55-715^42.7%ID^E:7.7e-175^.^.	GPDM_MESAU^GPDM_MESAU^Q:125-2041,H:55-615^37.656%ID^E:4.66e-127^RecName: Full=Glycerol-3-phosphate dehydrogenase, mitochondrial;^Eukaryota; Metazoa; Chordata; Craniata; Vertebrata; Euteleostomi; Mammalia; Eutheria; Euarchontoglires; Glires; Rodentia; Myomorpha; Muroidea; Cricetidae; Cricetinae; Mesocricetus	KAG7360593.1^KAG7360593.1^Q:122-2365,H:93-788^42.6%ID^E:9e-184^.^.
TRINITY_DN12374_c0_g1	17.7841	-7.51655	1.34989	-5.56825	2.57e-08	3.3e-07	.	.	.
TRINITY_DN12375_c0_g1	22.958	-7.88599	1.32781	-5.9391	2.87e-09	4.29e-08	.	.	.
TRINITY_DN12379_c0_g1	8.69689	-6.48425	1.52584	-4.24964	2.14e-05	0.000155747	.	.	RYH04792.1^RYH04792.1^Q:1554-1814,H:9-101^34.4%ID^E:7.9e-06^.^.
TRINITY_DN1237_c0_g1	193.013	1.47282	0.246261	5.98073	2.22e-09	3.39e-08	XP_013755116.1^XP_013755116.1^Q:159-756,H:106-736^39.8%ID^E:3.2e-129^.^.	VNX1_YEAST^VNX1_YEAST^Q:209-2272,H:170-904^30.241%ID^E:1e-71^RecName: Full=Low affinity vacuolar monovalent cation/H(+) antiporter;^Eukaryota; Fungi; Dikarya; Ascomycota; Saccharomycotina; Saccharomycetes; Saccharomycetales; Saccharomycetaceae; Saccharomyces	KYQ90775.1^KYQ90775.1^Q:203-2266,H:74-757^37.4%ID^E:1.8e-130^.^.
TRINITY_DN12382_c0_g1	10.8625	-6.80673	1.62887	-4.1788	2.93e-05	0.000205913	.	.	.
TRINITY_DN12383_c0_g1	385.675	1.38882	0.464829	2.98781	0.00280981	0.0104468	XP_009829957.1^XP_009829957.1^Q:251-860,H:26-628^51%ID^E:2.3e-202^.^.	ACOX2_ARATH^ACOX2_ARATH^Q:549-2567,H:12-686^30.912%ID^E:2.11e-96^RecName: Full=Acyl-coenzyme A oxidase 2, peroxisomal;^Eukaryota; Viridiplantae; Streptophyta; Embryophyta; Tracheophyta; Spermatophyta; Magnoliopsida; eudicotyledons; Gunneridae; Pentapetalae; rosids; malvids; Brassicales; Brassicaceae; Camelineae; Arabidopsis	MBT6177411.1^MBT6177411.1^Q:723-2582,H:6-618^52%ID^E:2.1e-207^.^.
TRINITY_DN12390_c0_g1	28.8761	-4.25882	1.53255	-2.77891	0.00545424	0.0182036	.	.	.
TRINITY_DN12396_c0_g1	50.0499	-9.00905	1.24094	-7.25984	3.88e-13	9.94e-12	.	.	.
TRINITY_DN12398_c0_g1	52.9109	-2.87562	0.441809	-6.50874	7.58e-11	1.43e-09	.	.	.
TRINITY_DN12398_c0_g2	20.4748	-4.79558	1.18731	-4.03904	5.37e-05	0.000352829	.	.	.
TRINITY_DN12399_c0_g1	237.443	-2.06486	0.277712	-7.43526	1.04e-13	2.87e-12	XP_020429706.1^XP_020429706.1^Q:17-123,H:20-129^33.6%ID^E:2.2e-07^.^.	.	XP_005776624.1^XP_005776624.1^Q:510-830,H:133-239^59.8%ID^E:5.3e-30^.^.
TRINITY_DN1239_c1_g1	104.654	-1.49322	0.318872	-4.6828	2.83e-06	2.51e-05	XP_039273815.1^XP_039273815.1^Q:31-230,H:299-499^26.2%ID^E:2.2e-13^.^.	FNIP2_MOUSE^FNIP2_MOUSE^Q:118-753,H:325-546^30.87%ID^E:3.11e-12^RecName: Full=Folliculin-interacting protein 2 {ECO:0000303|PubMed:25775561};^Eukaryota; Metazoa; Chordata; Craniata; Vertebrata; Euteleostomi; Mammalia; Eutheria; Euarchontoglires; Glires; Rodentia; Myomorpha; Muroidea; Muridae; Murinae; Mus; Mus	KAG7159993.1^KAG7159993.1^Q:151-711,H:437-620^31.2%ID^E:1.4e-13^.^.
TRINITY_DN123_c0_g2	4163.05	-1.01066	0.35982	-2.8088	0.00497267	0.0168301	XP_015752672.1^XP_015752672.1^Q:2-134,H:473-606^29.2%ID^E:2.4e-09^.^.	.	CAB4412920.1^CAB4412920.1^Q:895-2145,H:246-639^22.4%ID^E:7.6e-15^.^.
TRINITY_DN12400_c0_g1	10.5702	-6.76641	1.45264	-4.65802	3.19e-06	2.8e-05	XP_004338219.1^XP_004338219.1^Q:21-418,H:27-429^37.6%ID^E:2.8e-87^.^.	CSN1_ARATH^CSN1_ARATH^Q:46-1248,H:29-433^35.381%ID^E:2.26e-83^RecName: Full=COP9 signalosome complex subunit 1;^Eukaryota; Viridiplantae; Streptophyta; Embryophyta; Tracheophyta; Spermatophyta; Magnoliopsida; eudicotyledons; Gunneridae; Pentapetalae; rosids; malvids; Brassicales; Brassicaceae; Camelineae; Arabidopsis	XP_004338219.1^XP_004338219.1^Q:61-1254,H:27-429^37.6%ID^E:8.1e-87^.^.
TRINITY_DN12408_c0_g1	926.26	2.66086	0.306233	8.689	3.66e-18	1.6e-16	XP_022776440.1^XP_022776440.1^Q:1-500,H:14-519^58%ID^E:2e-200^.^.	PGMC2_ARATH^PGMC2_ARATH^Q:20-1744,H:1-585^57.167%ID^E:0^RecName: Full=Probable phosphoglucomutase, cytoplasmic 2;^Eukaryota; Viridiplantae; Streptophyta; Embryophyta; Tracheophyta; Spermatophyta; Magnoliopsida; eudicotyledons; Gunneridae; Pentapetalae; rosids; malvids; Brassicales; Brassicaceae; Camelineae; Arabidopsis	KAA6424564.1^KAA6424564.1^Q:26-1744,H:65-620^59.5%ID^E:3e-237^.^.
TRINITY_DN12409_c0_g1	20.3064	-7.70806	1.32403	-5.82166	5.83e-09	8.3e-08	XP_024581509.1^XP_024581509.1^Q:1-164,H:1-166^51.8%ID^E:1.5e-49^.^.	EPN2_ARATH^EPN2_ARATH^Q:175-609,H:15-160^34.932%ID^E:2e-24^RecName: Full=Clathrin interactor EPSIN 2;^Eukaryota; Viridiplantae; Streptophyta; Embryophyta; Tracheophyta; Spermatophyta; Magnoliopsida; eudicotyledons; Gunneridae; Pentapetalae; rosids; malvids; Brassicales; Brassicaceae; Camelineae; Arabidopsis	CAB1106254.1^CAB1106254.1^Q:145-645,H:13-176^58.1%ID^E:1.2e-52^.^.
TRINITY_DN12409_c0_g2	15.2639	-7.29712	1.38041	-5.28619	1.25e-07	1.43e-06	XP_009534583.1^XP_009534583.1^Q:3-125,H:12-134^63.4%ID^E:1.9e-47^.^.	SMAP2_BOVIN^SMAP2_BOVIN^Q:71-394,H:24-128^56.481%ID^E:5.02e-37^RecName: Full=Stromal membrane-associated protein 2;^Eukaryota; Metazoa; Chordata; Craniata; Vertebrata; Euteleostomi; Mammalia; Eutheria; Laurasiatheria; Artiodactyla; Ruminantia; Pecora; Bovidae; Bovinae; Bos	XP_009534583.1^XP_009534583.1^Q:23-391,H:12-134^63.4%ID^E:4.7e-47^.^.
TRINITY_DN1240_c0_g1	165.072	1.06488	0.438583	2.428	0.0151824	0.0432019	.	.	.
TRINITY_DN12411_c0_g1	10.1856	-6.71224	1.45953	-4.59891	4.25e-06	3.63e-05	XP_008913877.1^XP_008913877.1^Q:299-761,H:488-948^59.6%ID^E:4e-198^.^.	SEC_ARATH^SEC_ARATH^Q:11-2665,H:79-966^47.039%ID^E:0^RecName: Full=Probable UDP-N-acetylglucosamine--peptide N-acetylglucosaminyltransferase SEC {ECO:0000303|PubMed:16014901};^Eukaryota; Viridiplantae; Streptophyta; Embryophyta; Tracheophyta; Spermatophyta; Magnoliopsida; eudicotyledons; Gunneridae; Pentapetalae; rosids; malvids; Brassicales; Brassicaceae; Camelineae; Arabidopsis`SEC_ARATH^SEC_AR…	ETI33489.1^ETI33489.1^Q:1283-2671,H:234-694^59.6%ID^E:1.7e-198^.^.
TRINITY_DN12414_c0_g1	41.3222	1.68408	0.478142	3.52214	0.000428083	0.00213657	.	.	PRP83788.1^PRP83788.1^Q:1-264,H:325-410^36.8%ID^E:1.5e-07^.^.
TRINITY_DN12416_c0_g1	695.337	1.20684	0.34149	3.53404	0.000409262	0.00205458	XP_021364439.1^XP_021364439.1^Q:50-132,H:46-127^36.1%ID^E:2.7e-12^.^.	RCAF1_MOUSE^RCAF1_MOUSE^Q:127-396,H:36-124^31.111%ID^E:2.23e-09^RecName: Full=Respirasome Complex Assembly Factor 1 {ECO:0000250|UniProtKB:Q9BUV8};^Eukaryota; Metazoa; Chordata; Craniata; Vertebrata; Euteleostomi; Mammalia; Eutheria; Euarchontoglires; Glires; Rodentia; Myomorpha; Muroidea; Muridae; Murinae; Mus; Mus	CAG5136043.1^CAG5136043.1^Q:148-420,H:41-130^36.3%ID^E:1.2e-12^.^.
TRINITY_DN12421_c0_g1	47.5207	-3.43797	0.985248	-3.48945	0.000484017	0.00237272	.	.	.
TRINITY_DN12421_c0_g2	25.9906	-2.51799	0.542837	-4.63858	3.51e-06	3.05e-05	.	.	.
TRINITY_DN12421_c0_g3	10.0269	-3.70576	1.45518	-2.5466	0.0108777	0.0324847	.	.	.
TRINITY_DN12426_c0_g1	196.733	-10.0211	1.1974	-8.36908	5.81e-17	2.28e-15	.	.	.
TRINITY_DN12427_c0_g1	26.6847	-8.10232	1.28589	-6.30092	2.96e-10	5.12e-09	XP_002176261.1^XP_002176261.1^Q:6-130,H:1-125^60.8%ID^E:3e-50^.^.	TI17B_BOVIN^TI17B_BOVIN^Q:132-530,H:1-135^54.815%ID^E:8.88e-30^RecName: Full=Mitochondrial import inner membrane translocase subunit Tim17-B;^Eukaryota; Metazoa; Chordata; Craniata; Vertebrata; Euteleostomi; Mammalia; Eutheria; Laurasiatheria; Artiodactyla; Ruminantia; Pecora; Bovidae; Bovinae; Bos	KAG7370127.1^KAG7370127.1^Q:141-599,H:8-159^56.2%ID^E:9e-51^.^.
TRINITY_DN12429_c0_g1	48.2489	2.56337	0.465128	5.5111	3.57e-08	4.46e-07	.	.	.
TRINITY_DN12429_c1_g1	31.7762	2.91943	1.03663	2.81626	0.00485863	0.0165097	.	ITCH_MOUSE^ITCH_MOUSE^Q:250-11,H:41-118^36.25%ID^E:4.29e-07^RecName: Full=E3 ubiquitin-protein ligase Itchy;^Eukaryota; Metazoa; Chordata; Craniata; Vertebrata; Euteleostomi; Mammalia; Eutheria; Euarchontoglires; Glires; Rodentia; Myomorpha; Muroidea; Muridae; Murinae; Mus; Mus	XP_008464271.1^XP_008464271.1^Q:256-50,H:29-97^42.9%ID^E:2e-09^.^.
TRINITY_DN1242_c0_g1	151.644	-1.87835	0.282292	-6.65391	2.85e-11	5.72e-10	.	.	.
TRINITY_DN1242_c0_g3	391.325	-2.88401	0.60889	-4.7365	2.17e-06	1.98e-05	.	.	.
TRINITY_DN12431_c0_g1	10.3019	-6.72755	1.50803	-4.46117	8.15e-06	6.55e-05	.	.	.
TRINITY_DN12432_c0_g1	269.523	1.1354	0.28196	4.02681	5.65e-05	0.000369482	.	.	.
TRINITY_DN12433_c0_g1	30.9492	-8.31644	1.27391	-6.52827	6.65e-11	1.27e-09	.	.	.
TRINITY_DN12435_c0_g1	21.9909	-7.82275	1.31226	-5.9613	2.5e-09	3.78e-08	XP_005706071.1^XP_005706071.1^Q:30-186,H:75-231^49%ID^E:5.6e-43^.^.	CQ10B_HUMAN^CQ10B_HUMAN^Q:46-552,H:53-219^37.791%ID^E:6.27e-32^RecName: Full=Coenzyme Q-binding protein COQ10 homolog B, mitochondrial;^Eukaryota; Metazoa; Chordata; Craniata; Vertebrata; Euteleostomi; Mammalia; Eutheria; Euarchontoglires; Primates; Haplorrhini; Catarrhini; Hominidae; Homo	RYH28342.1^RYH28342.1^Q:130-549,H:53-192^63.6%ID^E:2.2e-56^.^.
TRINITY_DN12439_c0_g1	29.8912	-8.26719	1.34628	-6.14076	8.21e-10	1.34e-08	.	SC61G_HARAN^SC61G_HARAN^Q:116-277,H:8-61^75.926%ID^E:2.08e-13^RecName: Full=Protein transport protein Sec61 subunit gamma;^Eukaryota; Metazoa; Chordata; Craniata; Vertebrata; Euteleostomi; Actinopterygii; Neopterygii; Teleostei; Neoteleostei; Acanthomorphata; Eupercaria; Perciformes; Notothenioidei; Harpagiferidae; Harpagifer	XP_008872507.1^XP_008872507.1^Q:92-298,H:1-69^81.2%ID^E:1.6e-32^.^.
TRINITY_DN1243_c0_g1	1359.75	-2.41785	0.182456	-13.2516	4.41e-40	6.35e-38	.	.	.
TRINITY_DN12440_c0_g1	12.2135	-6.97357	1.44095	-4.83957	1.3e-06	1.23e-05	WP_143323830.1^WP_143323830.1^Q:53-574,H:38-468^21.2%ID^E:1.6e-07^.^.	.	WP_143323830.1^WP_143323830.1^Q:157-1722,H:38-468^21.2%ID^E:8.7e-07^.^.
TRINITY_DN12445_c0_g1	65.4014	-9.39544	1.22752	-7.65402	1.95e-14	5.87e-13	.	.	.
TRINITY_DN12446_c0_g1	15.4964	-7.31829	1.36175	-5.37418	7.69e-08	9.14e-07	XP_012898926.1^XP_012898926.1^Q:5-324,H:2-302^29.7%ID^E:5.3e-26^.^.	AVT4_YEAST^AVT4_YEAST^Q:87-1013,H:306-587^24.522%ID^E:6.36e-08^RecName: Full=Vacuolar amino acid transporter 4;^Eukaryota; Fungi; Dikarya; Ascomycota; Saccharomycotina; Saccharomycetes; Saccharomycetales; Saccharomycetaceae; Saccharomyces	RYG66094.1^RYG66094.1^Q:162-959,H:5-252^49.6%ID^E:1.1e-70^.^.
TRINITY_DN12449_c0_g1	945.9	1.01363	0.122658	8.2639	1.41e-16	5.32e-15	XP_027041193.1^XP_027041193.1^Q:74-205,H:75-201^40.2%ID^E:2.1e-17^.^.	.	PRP81677.1^PRP81677.1^Q:270-611,H:620-735^50.4%ID^E:2.6e-18^.^.
TRINITY_DN12450_c0_g1	30.0319	-8.2725	1.2984	-6.37128	1.87e-10	3.35e-09	XP_005853892.1^XP_005853892.1^Q:77-280,H:19-205^48.5%ID^E:5.6e-45^.^.	Y1222_ARATH^Y1222_ARATH^Q:106-828,H:31-264^37.097%ID^E:3.49e-35^RecName: Full=Uncharacterized protein At1g32220, chloroplastic;^Eukaryota; Viridiplantae; Streptophyta; Embryophyta; Tracheophyta; Spermatophyta; Magnoliopsida; eudicotyledons; Gunneridae; Pentapetalae; rosids; malvids; Brassicales; Brassicaceae; Camelineae; Arabidopsis	TFJ84609.1^TFJ84609.1^Q:208-945,H:73-304^47.8%ID^E:6.4e-54^.^.
TRINITY_DN12451_c0_g1	4.91877	-5.66272	1.75126	-3.23351	0.00122279	0.00519828	XP_009824186.1^XP_009824186.1^Q:36-141,H:153-235^51.9%ID^E:3.1e-26^.^.	FXRD1_BOVIN^FXRD1_BOVIN^Q:1267-38,H:113-424^30.024%ID^E:2.35e-45^RecName: Full=FAD-dependent oxidoreductase domain-containing protein 1;^Eukaryota; Metazoa; Chordata; Craniata; Vertebrata; Euteleostomi; Mammalia; Eutheria; Laurasiatheria; Artiodactyla; Ruminantia; Pecora; Bovidae; Bovinae; Bos	CAE8622079.1^CAE8622079.1^Q:1270-56,H:93-387^34.8%ID^E:1.3e-59^.^.
TRINITY_DN12451_c0_g2	27.5627	-8.14906	1.2849	-6.34217	2.27e-10	4e-09	XP_008864144.1^XP_008864144.1^Q:6-445,H:34-410^47.3%ID^E:4.1e-118^.^.	FXRD1_XENLA^FXRD1_XENLA^Q:70-1428,H:90-499^39.186%ID^E:9.78e-95^RecName: Full=FAD-dependent oxidoreductase domain-containing protein 1;^Eukaryota; Metazoa; Chordata; Craniata; Vertebrata; Euteleostomi; Amphibia; Batrachia; Anura; Pipoidea; Pipidae; Xenopodinae; Xenopus; Xenopus	GAY05045.1^GAY05045.1^Q:22-1428,H:39-446^47.2%ID^E:8.1e-129^.^.
TRINITY_DN12451_c0_g3	8.3616	-6.42651	1.66621	-3.85697	0.000114803	0.00068781	.	FXRD1_XENLA^FXRD1_XENLA^Q:356-180,H:441-499^52.542%ID^E:9.62e-15^RecName: Full=FAD-dependent oxidoreductase domain-containing protein 1;^Eukaryota; Metazoa; Chordata; Craniata; Vertebrata; Euteleostomi; Amphibia; Batrachia; Anura; Pipoidea; Pipidae; Xenopodinae; Xenopus; Xenopus	KAG6609237.1^KAG6609237.1^Q:359-180,H:386-445^70%ID^E:3.3e-20^.^.
TRINITY_DN12452_c0_g1	20.805	-2.19719	0.68541	-3.20566	0.00134751	0.00563996	.	.	.
TRINITY_DN12453_c0_g1	93.0749	-1.12362	0.326545	-3.44092	0.000579734	0.00277242	.	.	.
TRINITY_DN12455_c0_g1	13.4256	-7.11119	1.38923	-5.11882	3.07e-07	3.28e-06	XP_002295739.1^XP_002295739.1^Q:10-522,H:258-762^46.3%ID^E:9.2e-148^.^.	.	KAG8469219.1^KAG8469219.1^Q:56-1642,H:195-754^53.3%ID^E:6.8e-190^.^.
TRINITY_DN12456_c0_g1	8.27746	-2.77722	0.891133	-3.1165	0.00183011	0.00727333	.	.	QBK85788.1^QBK85788.1^Q:495-1070,H:154-350^28.9%ID^E:6.3e-19^.^.
TRINITY_DN12457_c0_g1	19.4633	-7.64747	1.33341	-5.73527	9.74e-09	1.34e-07	XP_009837130.1^XP_009837130.1^Q:57-353,H:4-295^26.9%ID^E:2.4e-27^.^.	SNAG_MOUSE^SNAG_MOUSE^Q:252-1094,H:15-290^28.622%ID^E:6.97e-24^RecName: Full=Gamma-soluble NSF attachment protein;^Eukaryota; Metazoa; Chordata; Craniata; Vertebrata; Euteleostomi; Mammalia; Eutheria; Euarchontoglires; Glires; Rodentia; Myomorpha; Muroidea; Muridae; Murinae; Mus; Mus	RYG63334.1^RYG63334.1^Q:210-866,H:70-292^38.2%ID^E:1.4e-33^.^.
TRINITY_DN12462_c0_g1	9.57544	-6.62327	1.47464	-4.49145	7.07e-06	5.76e-05	.	.	.
TRINITY_DN12463_c0_g1	16.1499	-7.37855	1.36436	-5.40805	6.37e-08	7.66e-07	.	.	CBJ31052.1^CBJ31052.1^Q:140-415,H:24-121^35.4%ID^E:7.3e-09^.^.
TRINITY_DN12467_c0_g1	14.4278	-7.21539	1.37941	-5.23079	1.69e-07	1.89e-06	.	.	RYG64056.1^RYG64056.1^Q:393-992,H:142-334^40.2%ID^E:2.4e-34^.^.
TRINITY_DN12469_c0_g2	20.44	-5.82728	1.23627	-4.7136	2.43e-06	2.19e-05	.	.	.
TRINITY_DN12469_c0_g3	33.6295	-3.65874	0.906353	-4.03677	5.42e-05	0.000355844	.	.	.
TRINITY_DN1246_c0_g1	617.433	-2.05103	0.406508	-5.04547	4.52e-07	4.68e-06	WP_158997865.1^WP_158997865.1^Q:88-325,H:21-264^47.8%ID^E:5.4e-74^.^.	.	WP_158997865.1^WP_158997865.1^Q:264-977,H:21-264^47.8%ID^E:1.7e-73^.^.
TRINITY_DN12471_c0_g2	27.2709	-4.61094	1.29585	-3.55823	0.000373361	0.00190078	.	.	.
TRINITY_DN12474_c0_g1	148.198	2.05522	0.267627	7.6794	1.6e-14	4.88e-13	.	.	.
TRINITY_DN12478_c0_g2	8.17977	6.62955	1.95306	3.39444	0.000687689	0.00320517	.	.	.
TRINITY_DN12479_c0_g1	26.299	-8.08099	1.2894	-6.26723	3.68e-10	6.27e-09	XP_014529257.1^XP_014529257.1^Q:8-319,H:7-307^55.6%ID^E:3.8e-116^.^.	AGAL1_ARATH^AGAL1_ARATH^Q:66-905,H:52-324^57.651%ID^E:2.46e-110^RecName: Full=Alpha-galactosidase 1 {ECO:0000303|PubMed:15034167};^Eukaryota; Viridiplantae; Streptophyta; Embryophyta; Tracheophyta; Spermatophyta; Magnoliopsida; eudicotyledons; Gunneridae; Pentapetalae; rosids; malvids; Brassicales; Brassicaceae; Camelineae; Arabidopsis	CAF0748738.1^CAF0748738.1^Q:69-1706,H:25-522^42.9%ID^E:7.6e-130^.^.
TRINITY_DN1247_c0_g1	281.567	-11.5016	1.19374	-9.63493	5.69e-22	3.34e-20	WP_150093539.1^WP_150093539.1^Q:25-172,H:2-168^24%ID^E:6.4e-06^.^.	.	MBN22981.1^MBN22981.1^Q:111-524,H:39-189^27.8%ID^E:3e-07^.^.
TRINITY_DN12480_c0_g1	10.0716	-6.69702	1.71613	-3.9024	9.52e-05	0.000584234	.	KMT_SULIR^KMT_SULIR^Q:152-571,H:16-155^31.469%ID^E:6.07e-14^RecName: Full=Protein-lysine N-methyltransferase {ECO:0000305|PubMed:23086207};^Archaea; Crenarchaeota; Thermoprotei; Sulfolobales; Sulfolobaceae; Sulfolobus	OQS04969.1^OQS04969.1^Q:65-571,H:10-176^45.6%ID^E:4.1e-43^.^.
TRINITY_DN12481_c2_g1	29.5534	-5.38022	1.13133	-4.75564	1.98e-06	1.81e-05	.	.	.
TRINITY_DN12481_c4_g1	6.17776	6.22483	1.75973	3.53738	0.000404123	0.002034	.	.	.
TRINITY_DN12483_c0_g1	16.2075	-7.38454	1.4585	-5.06312	4.12e-07	4.29e-06	.	.	RYH15045.1^RYH15045.1^Q:125-331,H:1-69^65.2%ID^E:5.8e-27^.^.
TRINITY_DN12484_c0_g1	14.8566	-7.25661	1.3906	-5.21832	1.81e-07	2.01e-06	XP_007372069.1^XP_007372069.1^Q:8-252,H:28-294^30%ID^E:1e-23^.^.	ATG18_YARLI^ATG18_YARLI^Q:216-974,H:42-306^30.627%ID^E:1.47e-22^RecName: Full=Autophagy-related protein 18;^Eukaryota; Fungi; Dikarya; Ascomycota; Saccharomycotina; Saccharomycetes; Saccharomycetales; Dipodascaceae; Yarrowia	RKP04865.1^RKP04865.1^Q:111-815,H:16-253^32.2%ID^E:4.7e-24^.^.
TRINITY_DN12486_c1_g1	28.1239	1.13424	0.414766	2.73465	0.00624457	0.0203147	.	PDAT_SCHPO^PDAT_SCHPO^Q:1328-2137,H:141-386^29.268%ID^E:6.61e-32^RecName: Full=Phospholipid:diacylglycerol acyltransferase;^Eukaryota; Fungi; Dikarya; Ascomycota; Taphrinomycotina; Schizosaccharomycetes; Schizosaccharomycetales; Schizosaccharomycetaceae; Schizosaccharomyces	PRP73947.1^PRP73947.1^Q:1340-2353,H:403-696^36.5%ID^E:2.8e-60^.^.
TRINITY_DN12488_c0_g1	14.7626	-7.24821	1.37043	-5.28902	1.23e-07	1.41e-06	XP_001015884.3^XP_001015884.3^Q:1-132,H:311-442^52.3%ID^E:9.1e-39^.^.	NDK7_HUMAN^NDK7_HUMAN^Q:1-393,H:244-374^47.328%ID^E:2.04e-37^RecName: Full=Nucleoside diphosphate kinase 7;^Eukaryota; Metazoa; Chordata; Craniata; Vertebrata; Euteleostomi; Mammalia; Eutheria; Euarchontoglires; Primates; Haplorrhini; Catarrhini; Hominidae; Homo`NDK7_HUMAN^NDK7_HUMAN^Q:1-384,H:98-222^24.219%ID^E:8.33e-06^RecName: Full=Nucleoside diphosphate kinase 7;^Eukaryota; Metazoa; Chordata;…	RYH13370.1^RYH13370.1^Q:1-393,H:220-350^62.6%ID^E:2.8e-56^.^.
TRINITY_DN12489_c0_g1	271.686	1.41279	0.354882	3.98103	6.86e-05	0.000437517	XP_019617207.1^XP_019617207.1^Q:73-431,H:150-496^43.5%ID^E:9.3e-105^.^.	MANEA_PONAB^MANEA_PONAB^Q:119-1315,H:66-446^41.707%ID^E:1.87e-93^RecName: Full=Glycoprotein endo-alpha-1,2-mannosidase;^Eukaryota; Metazoa; Chordata; Craniata; Vertebrata; Euteleostomi; Mammalia; Eutheria; Euarchontoglires; Primates; Haplorrhini; Catarrhini; Hominidae; Pongo	XP_019617207.1^XP_019617207.1^Q:239-1315,H:150-496^43.5%ID^E:5.1e-104^.^.
TRINITY_DN12490_c0_g1	6.02964	-5.95788	1.67132	-3.56477	0.000364172	0.00186145	XP_008609258.1^XP_008609258.1^Q:2-547,H:335-882^66%ID^E:1.3e-249^.^.	STT3A_BOVIN^STT3A_BOVIN^Q:49-1452,H:230-699^52.331%ID^E:6.68e-170^RecName: Full=Dolichyl-diphosphooligosaccharide--protein glycosyltransferase subunit STT3A;^Eukaryota; Metazoa; Chordata; Craniata; Vertebrata; Euteleostomi; Mammalia; Eutheria; Laurasiatheria; Artiodactyla; Ruminantia; Pecora; Bovidae; Bovinae; Bos	TMW56337.1^TMW56337.1^Q:1-1869,H:261-883^65.9%ID^E:3.8e-286^.^.
TRINITY_DN12496_c0_g2	29.186	-1.20645	0.486254	-2.4811	0.0130977	0.038065	XP_028887563.1^XP_028887563.1^Q:338-472,H:476-611^33.6%ID^E:4e-07^.^.	.	KNH08298.1^KNH08298.1^Q:748-1782,H:3-361^41.4%ID^E:1.9e-81^.^.
TRINITY_DN1249_c0_g1	3313.3	-3.77612	0.35529	-10.6283	2.2e-26	1.64e-24	.	.	.
TRINITY_DN124_c0_g1	3570.06	1.0378	0.130777	7.93565	2.09e-15	7.05e-14	.	.	.
TRINITY_DN12501_c0_g1	10.7952	-6.79602	1.48627	-4.57254	4.82e-06	4.07e-05	XP_023325629.1^XP_023325629.1^Q:4-456,H:72-522^47.9%ID^E:3.8e-137^.^.	OXLT_OXAFO^OXLT_OXAFO^Q:574-1089,H:206-362^28.902%ID^E:7.17e-08^RecName: Full=Oxalate:formate antiporter;^Bacteria; Proteobacteria; Betaproteobacteria; Burkholderiales; Oxalobacteraceae; Oxalobacter`OXLT_OXAFO^OXLT_OXAFO^Q:10-249,H:86-166^43.902%ID^E:7.97e-08^RecName: Full=Oxalate:formate antiporter;^Bacteria; Proteobacteria; Betaproteobacteria; Burkholderiales; Oxalobacteraceae; Oxalobacter	KAG5186811.1^KAG5186811.1^Q:1-1368,H:163-620^57.7%ID^E:6.7e-172^.^.
TRINITY_DN12504_c0_g1	45.1883	-8.86178	1.24535	-7.11588	1.11e-12	2.69e-11	XP_008866523.1^XP_008866523.1^Q:13-406,H:4-395^83.2%ID^E:1.1e-230^.^.	PRS8_DROME^PRS8_DROME^Q:88-1302,H:1-405^78.519%ID^E:0^RecName: Full=26S proteasome regulatory subunit 8;^Eukaryota; Metazoa; Ecdysozoa; Arthropoda; Hexapoda; Insecta; Pterygota; Neoptera; Endopterygota; Diptera; Brachycera; Muscomorpha; Ephydroidea; Drosophilidae; Drosophila; Sophophora	RYG65799.1^RYG65799.1^Q:187-1302,H:1-372^90.3%ID^E:2.4e-238^.^.
TRINITY_DN12506_c0_g1	16.9049	-7.44433	1.35525	-5.49298	3.95e-08	4.91e-07	.	.	.
TRINITY_DN12507_c0_g1	1552.41	1.31375	0.275901	4.76168	1.92e-06	1.76e-05	XP_003291879.1^XP_003291879.1^Q:28-430,H:69-441^29.4%ID^E:3.8e-44^.^.	MFSD8_DANRE^MFSD8_DANRE^Q:81-1058,H:17-293^26.036%ID^E:6.52e-24^RecName: Full=Major facilitator superfamily domain-containing protein 8;^Eukaryota; Metazoa; Chordata; Craniata; Vertebrata; Euteleostomi; Actinopterygii; Neopterygii; Teleostei; Ostariophysi; Cypriniformes; Danionidae; Danioninae; Danio	KAF2073938.1^KAF2073938.1^Q:102-1487,H:35-458^27.8%ID^E:4.2e-46^.^.
TRINITY_DN12509_c0_g1	126.4	-10.3463	1.20824	-8.56315	1.1e-17	4.62e-16	XP_005820541.1^XP_005820541.1^Q:28-220,H:1-193^75.6%ID^E:1.6e-110^.^.	PRX5_SYNY3^PRX5_SYNY3^Q:130-702,H:4-176^54.45%ID^E:4.1e-61^RecName: Full=Peroxiredoxin sll1621;^Bacteria; Cyanobacteria; Synechococcales; Merismopediaceae; Synechocystis; unclassified Synechocystis	XP_005820541.1^XP_005820541.1^Q:112-690,H:1-193^75.6%ID^E:2.4e-108^.^.
TRINITY_DN12509_c1_g1	4.79448	-5.6281	1.86021	-3.02552	0.00248205	0.00940875	.	.	.
TRINITY_DN1250_c0_g1	129.975	-1.15999	0.368456	-3.14826	0.00164244	0.00664254	XP_008613279.1^XP_008613279.1^Q:21-477,H:33-494^38.5%ID^E:9e-83^.^.	VIP2L_ARATH^VIP2L_ARATH^Q:271-1560,H:12-417^35.714%ID^E:3.65e-74^RecName: Full=Inositol hexakisphosphate and diphosphoinositol-pentakisphosphate kinase VIP2 {ECO:0000303|PubMed:25231822};^Eukaryota; Viridiplantae; Streptophyta; Embryophyta; Tracheophyta; Spermatophyta; Magnoliopsida; eudicotyledons; Gunneridae; Pentapetalae; rosids; malvids; Brassicales; Brassicaceae; Camelineae; Arabidopsis	PRP76533.1^PRP76533.1^Q:208-1542,H:2-390^38.5%ID^E:2e-83^.^.
TRINITY_DN12519_c0_g1	35.915	1.98288	0.733443	2.70352	0.006861	0.0219869	.	.	.
TRINITY_DN12520_c0_g1	16.214	-7.38465	1.38837	-5.31895	1.04e-07	1.21e-06	XP_009037891.1^XP_009037891.1^Q:4-246,H:6-252^38.1%ID^E:5.3e-48^.^.	XRP2_CHICK^XRP2_CHICK^Q:126-617,H:47-207^38.415%ID^E:4.72e-23^RecName: Full=Protein XRP2;^Eukaryota; Metazoa; Chordata; Craniata; Vertebrata; Euteleostomi; Archelosauria; Archosauria; Dinosauria; Saurischia; Theropoda; Coelurosauria; Aves; Neognathae; Galloanserae; Galliformes; Phasianidae; Phasianinae; Gallus	RYH04817.1^RYH04817.1^Q:36-623,H:1-196^71.4%ID^E:9.1e-87^.^.
TRINITY_DN12522_c0_g1	26.0883	-8.06969	1.28777	-6.2664	3.69e-10	6.3e-09	XP_009821334.1^XP_009821334.1^Q:1-201,H:1-199^37.8%ID^E:8.8e-32^.^.	CHMP5_DANRE^CHMP5_DANRE^Q:74-541,H:1-157^49.682%ID^E:9.93e-36^RecName: Full=Charged multivesicular body protein 5;^Eukaryota; Metazoa; Chordata; Craniata; Vertebrata; Euteleostomi; Actinopterygii; Neopterygii; Teleostei; Ostariophysi; Cypriniformes; Danionidae; Danioninae; Danio	CAE7759384.1^CAE7759384.1^Q:74-649,H:1-195^42.1%ID^E:1.9e-36^.^.
[truncated: 19,703 more rows]
