# Supplementary material for: Comparative transcriptome profiling of virulent and avirulent isolates of Neoparamoeba perurans
Source: Sci Rep. 2022 Apr 7;12:5860. doi: 10.1038/s41598-022-09806-5 (PMC8989968; doi:10.1038/s41598-022-09806-5)
Supplement: Supplementary file 3 — Supplementary Information 3. [file 41598_2022_9806_MOESM3_ESM.xlsx]

## Sheet: Legend
Table S3. Summary of results from GSEA analysis comparing the wildtype isolate to the clonal isolate (Wild vs. clonal)
Column	Definition
GO ID	Gene ontology term ID
GO name	Gene ontology term name
SIZE	Number of genes in a given GO gene set
ES	Degree which genes in the gene set are overrepresented at the top or bottom of the ranked list of genes as reported by GSEA
NES	Enrichment score normalised to account for gene set size reported by GSEA
NOM.p.val	Probability value reported by GSEA
FDR.q.val	P value corrected for multiple hypothesis testing using optimised false discover rate approach reported by GSEA
RANK.AT.MAX	Position of a given gene set in the ranked list at hich maximum enrichment scoreoccured, as reported by GSEA
LEADING.EDGE	Gene leading edge information. Leading egde genes are the subset of gene within a gene set that contribute most to the enrichment score.

## Sheet: wildtype GSEA results
Table S3. Summary of results from GSEA analysis comparing the wildtype isolate to the clonal isolate (Wild vs. clonal)
GO ID	GO name	SIZE	ES	NES	NOM.p.val	FDR.q.val	RANK.AT.MAX	LEADING.EDGE
GO:0030864	cortical actin cytoskeleton	49	0.659043	2.94665	0	0	7953	tags=49%, list=12%, signal=56%
GO:0031143	pseudopodium	104	0.521549	2.75345	0	0	10184	tags=47%, list=15%, signal=56%
GO:0070685	macropinocytic cup	26	0.735439	2.73876	0	0	8627	tags=65%, list=13%, signal=75%
GO:0030863	cortical cytoskeleton	78	0.528497	2.51927	0	0.000298654	7953	tags=38%, list=12%, signal=44%
GO:0051015	actin filament binding	282	0.441178	2.50602	0	0.000238923	8627	tags=37%, list=13%, signal=42%
GO:0051764	actin crosslink formation	29	0.655546	2.47353	0	0.000774248	8627	tags=45%, list=13%, signal=52%
GO:0003779	actin binding	440	0.412436	2.45251	0	0.000663641	10253	tags=40%, list=15%, signal=46%
GO:0009453	energy taxis	64	0.515297	2.41106	0	0.001151	7244	tags=39%, list=11%, signal=44%
GO:0042331	phototaxis	64	0.515297	2.37381	0	0.00152751	7244	tags=39%, list=11%, signal=44%
GO:0033192	calmodulin-dependent protein phosphatase activity	27	0.633604	2.36664	0	0.00137476	12014	tags=63%, list=18%, signal=77%
GO:0031252	cell leading edge	164	0.414942	2.31759	0	0.0023752	10553	tags=41%, list=16%, signal=48%
GO:0042641	actomyosin	80	0.481251	2.30387	0	0.00273762	14689	tags=50%, list=22%, signal=64%
GO:0006909	phagocytosis	147	0.435515	2.30256	0	0.00279052	7400	tags=39%, list=11%, signal=44%
GO:0001726	ruffle	91	0.452795	2.29609	0	0.00298896	9502	tags=35%, list=14%, signal=41%
GO:0015629	actin cytoskeleton	213	0.383415	2.28496	0	0.0033863	6977	tags=32%, list=11%, signal=36%
GO:0032009	early phagosome	88	0.469533	2.27303	0	0.00345181	14991	tags=53%, list=23%, signal=69%
GO:0051491	positive regulation of filopodium assembly	31	0.564889	2.25118	0	0.00405361	10436	tags=48%, list=16%, signal=57%
GO:0003997	acyl-CoA oxidase activity	16	0.69341	2.24796	0	0.00407525	14860	tags=75%, list=22%, signal=97%
GO:0033540	fatty acid beta-oxidation using acyl-CoA oxidase	16	0.69231	2.24759	0	0.00386076	14860	tags=75%, list=22%, signal=97%
GO:0030834	regulation of actin filament depolymerization	59	0.495441	2.23782	0	0.00417071	4606	tags=34%, list=7%, signal=36%
GO:0036289	peptidyl-serine autophosphorylation	22	0.626071	2.21782	0	0.005036	11652	tags=59%, list=18%, signal=72%
GO:0046956	positive phototaxis	39	0.523641	2.2075	0	0.00531506	8284	tags=41%, list=12%, signal=47%
GO:0030835	negative regulation of actin filament depolymerization	52	0.495022	2.2031	0	0.00527679	4606	tags=35%, list=7%, signal=37%
GO:0030175	filopodium	84	0.450502	2.19756	0	0.00567133	13948	tags=48%, list=21%, signal=60%
GO:0046487	glyoxylate metabolic process	20	0.639628	2.19643	0	0.00544447	8665	tags=65%, list=13%, signal=75%
GO:0043242	negative regulation of protein-containing complex disassembly	53	0.489785	2.17394	0	0.00701438	4606	tags=34%, list=7%, signal=36%
GO:1901880	negative regulation of protein depolymerization	52	0.495022	2.17271	0	0.00691718	4606	tags=35%, list=7%, signal=37%
GO:0043052	thermotaxis	44	0.511396	2.16846	0	0.00699517	8590	tags=39%, list=13%, signal=44%
GO:0051017	actin filament bundle assembly	78	0.448496	2.16703	0	0.00687597	10253	tags=50%, list=15%, signal=59%
GO:1900028	negative regulation of ruffle assembly	25	0.574153	2.15912	0	0.0071105	6101	tags=36%, list=9%, signal=40%
GO:0006097	glyoxylate cycle	16	0.675338	2.15695	0	0.00706242	8665	tags=75%, list=13%, signal=86%
GO:0051693	actin filament capping	25	0.611656	2.15387	0	0.00709038	4606	tags=48%, list=7%, signal=52%
GO:0061572	actin filament bundle organization	79	0.448374	2.15344	0	0.00694459	10253	tags=49%, list=15%, signal=58%
GO:0031149	sorocarp stalk cell differentiation	32	0.538046	2.14854	0	0.00706742	5289	tags=38%, list=8%, signal=41%
GO:0034440	lipid oxidation	131	0.402395	2.13822	0	0.00763555	10941	tags=47%, list=16%, signal=57%
GO:0050321	tau-protein kinase activity	23	0.597608	2.13178	0.00429185	0.00786669	11358	tags=57%, list=17%, signal=68%
GO:0052128	positive energy taxis	39	0.523641	2.13109	0	0.00771571	8284	tags=41%, list=12%, signal=47%
GO:0036360	sorocarp stalk morphogenesis	23	0.583316	2.1191	0	0.00820051	12768	tags=57%, list=19%, signal=70%
GO:1901879	regulation of protein depolymerization	62	0.467935	2.11789	0	0.0080477	4606	tags=32%, list=7%, signal=35%
GO:0006635	fatty acid beta-oxidation	115	0.405067	2.09801	0	0.00976818	10941	tags=49%, list=16%, signal=58%
GO:0004723	calcium-dependent protein serine/threonine phosphatase activity	29	0.558586	2.09001	0	0.0103085	10560	tags=55%, list=16%, signal=66%
GO:0097720	calcineurin-mediated signaling	31	0.537315	2.0897	0	0.010063	10560	tags=55%, list=16%, signal=65%
GO:0098858	actin-based cell projection	113	0.394591	2.0746	0	0.0112752	13948	tags=46%, list=21%, signal=58%
GO:0050295	steryl-beta-glucosidase activity	16	0.649379	2.07285	0	0.0111485	2066	tags=25%, list=3%, signal=26%
GO:0030048	actin filament-based movement	77	0.429681	2.07039	0	0.0111255	11387	tags=40%, list=17%, signal=49%
GO:0035020	regulation of Rac protein signal transduction	117	0.401347	2.06428	0	0.0113201	12777	tags=38%, list=19%, signal=46%
GO:0019395	fatty acid oxidation	125	0.399486	2.06087	0	0.0113464	10941	tags=48%, list=16%, signal=57%
GO:0035313	wound healing, spreading of epidermal cells	23	0.564387	2.04645	0	0.012903	6101	tags=35%, list=9%, signal=38%
GO:0000146	microfilament motor activity	74	0.425948	2.03305	0	0.0139772	11387	tags=38%, list=17%, signal=46%
GO:0035331	negative regulation of hippo signaling	17	0.621135	2.03096	0	0.0139486	4885	tags=41%, list=7%, signal=44%
GO:1900449	regulation of glutamate receptor signaling pathway	30	0.525894	2.03004	0	0.0137859	12069	tags=50%, list=18%, signal=61%
GO:0051494	negative regulation of cytoskeleton organization	135	0.379467	2.02326	0	0.0146681	4745	tags=26%, list=7%, signal=28%
GO:0005902	microvillus	35	0.495526	2.01067	0	0.0163569	8908	tags=43%, list=13%, signal=49%
GO:0032432	actin filament bundle	31	0.522392	2.00294	0	0.0169278	10253	tags=52%, list=15%, signal=61%
GO:0032027	myosin light chain binding	15	0.61626	2.00009	0.00355872	0.0169289	8908	tags=53%, list=13%, signal=62%
GO:0005522	profilin binding	19	0.59578	1.99856	0	0.0167852	14104	tags=68%, list=21%, signal=87%
GO:0016459	myosin complex	99	0.39705	1.99297	0	0.0174939	11387	tags=36%, list=17%, signal=44%
GO:0099139	cheating during chimeric sorocarp development	64	0.429883	1.97457	0	0.0203211	19178	tags=64%, list=29%, signal=90%
GO:0001776	leukocyte homeostasis	18	0.591893	1.97315	0	0.020342	9789	tags=56%, list=15%, signal=65%
GO:0005955	calcineurin complex	38	0.506133	1.96443	0	0.0217524	10560	tags=55%, list=16%, signal=66%
GO:0030837	negative regulation of actin filament polymerization	66	0.428371	1.96088	0	0.0220258	4745	tags=29%, list=7%, signal=31%
GO:0030050	vesicle transport along actin filament	70	0.403754	1.95927	0	0.0219995	11387	tags=39%, list=17%, signal=47%
GO:0099515	actin filament-based transport	71	0.415295	1.94898	0	0.0235338	11387	tags=39%, list=17%, signal=48%
GO:0044671	sorocarp spore cell differentiation	26	0.511526	1.93227	0	0.0272074	5289	tags=42%, list=8%, signal=46%
GO:0035330	regulation of hippo signaling	20	0.559974	1.93033	0.00389105	0.0273443	6298	tags=40%, list=9%, signal=44%
GO:0070997	neuron death	19	0.571887	1.9262	0.00393701	0.0277314	17505	tags=58%, list=26%, signal=79%
GO:0035021	negative regulation of Rac protein signal transduction	44	0.458018	1.92575	0	0.0273854	8504	tags=32%, list=13%, signal=36%
GO:0099601	regulation of neurotransmitter receptor activity	28	0.491294	1.91592	0	0.0295257	12069	tags=46%, list=18%, signal=57%
GO:0004300	enoyl-CoA hydratase activity	26	0.526996	1.91123	0.00469484	0.0300429	2935	tags=38%, list=4%, signal=40%
GO:0048312	intracellular distribution of mitochondria	80	0.401509	1.90796	0	0.0302878	9948	tags=29%, list=15%, signal=34%
GO:1902904	negative regulation of supramolecular fiber organization	133	0.361645	1.90407	0	0.0308106	4745	tags=24%, list=7%, signal=26%
GO:0043244	regulation of protein-containing complex disassembly	90	0.378108	1.88893	0	0.0342258	4619	tags=28%, list=7%, signal=30%
GO:0031268	pseudopodium organization	85	0.373947	1.88813	0	0.0339872	11387	tags=32%, list=17%, signal=38%
GO:0030259	lipid glycosylation	32	0.483302	1.88603	0	0.0340652	2066	tags=22%, list=3%, signal=23%
GO:0031272	regulation of pseudopodium assembly	50	0.426598	1.885	0	0.0337911	10436	tags=34%, list=16%, signal=40%
GO:0044448	NA	261	0.337344	1.87482	0	0.0360499	7953	tags=30%, list=12%, signal=33%
GO:0032535	regulation of cellular component size	370	0.294688	1.87473	0	0.0356406	6235	tags=24%, list=9%, signal=27%
GO:0048311	mitochondrion distribution	104	0.36871	1.87181	0	0.0359756	9948	tags=28%, list=15%, signal=33%
GO:0030833	regulation of actin filament polymerization	253	0.320983	1.86954	0	0.0359763	6997	tags=28%, list=11%, signal=31%
GO:0016634	oxidoreductase activity, acting on the CH-CH group of donors, oxygen as acceptor	29	0.486165	1.86687	0	0.0362306	9558	tags=41%, list=14%, signal=48%
GO:0031683	G-protein beta/gamma-subunit complex binding	40	0.454811	1.85478	0.00543478	0.0389574	8249	tags=45%, list=12%, signal=51%
GO:0005546	phosphatidylinositol-4,5-bisphosphate binding	47	0.433511	1.84343	0	0.0422049	3829	tags=28%, list=6%, signal=29%
GO:0004348	glucosylceramidase activity	18	0.552369	1.83989	0.00420168	0.0429179	2066	tags=22%, list=3%, signal=23%
GO:0009062	fatty acid catabolic process	142	0.350439	1.83869	0	0.0428352	10941	tags=45%, list=16%, signal=54%
GO:0032154	cleavage furrow	68	0.391897	1.83619	0	0.0433134	6687	tags=34%, list=10%, signal=38%
GO:0030168	platelet activation	19	0.531638	1.83567	0	0.0429301	18137	tags=68%, list=27%, signal=94%
GO:0017022	myosin binding	88	0.36894	1.83491	0	0.0426859	10245	tags=36%, list=15%, signal=43%
GO:0006536	glutamate metabolic process	50	0.41623	1.83042	0	0.0436029	6890	tags=40%, list=10%, signal=45%
GO:0097440	apical dendrite	21	0.529893	1.82963	0.00743494	0.0432774	2776	tags=19%, list=4%, signal=20%
GO:0006678	glucosylceramide metabolic process	18	0.552369	1.82692	0.0083682	0.0437245	2066	tags=22%, list=3%, signal=23%
GO:0097610	cell surface furrow	68	0.391897	1.82326	0	0.0446212	6687	tags=34%, list=10%, signal=38%
GO:0044319	wound healing, spreading of cells	29	0.492185	1.82251	0.00490196	0.044504	6640	tags=34%, list=10%, signal=38%
GO:0005885	Arp2/3 protein complex	18	0.536637	1.82151	0.00355872	0.0444496	1020	tags=39%, list=2%, signal=39%
GO:0030258	lipid modification	420	0.297716	1.82114	0	0.0441568	13206	tags=35%, list=20%, signal=43%
GO:0030832	regulation of actin filament length	283	0.323831	1.81837	0	0.0446006	6997	tags=28%, list=11%, signal=31%
GO:0002260	lymphocyte homeostasis	16	0.573157	1.81714	0.0182482	0.0445217	9789	tags=56%, list=15%, signal=66%
GO:0006680	glucosylceramide catabolic process	18	0.552369	1.81709	0.00704225	0.0440864	2066	tags=22%, list=3%, signal=23%
GO:0006491	N-glycan processing	30	0.468259	1.81259	0.00507614	0.0453133	10134	tags=47%, list=15%, signal=55%
GO:0030587	sorocarp development	305	0.290246	1.81234	0	0.04498	14089	tags=39%, list=21%, signal=50%
GO:0042406	extrinsic component of endoplasmic reticulum membrane	23	0.496542	1.81203	0.00420168	0.044598	7008	tags=30%, list=11%, signal=34%
GO:0006677	glycosylceramide metabolic process	20	0.510966	1.81146	0.0243902	0.0444606	2066	tags=20%, list=3%, signal=21%
GO:0008064	regulation of actin polymerization or depolymerization	283	0.323831	1.81115	0	0.0440909	6997	tags=28%, list=11%, signal=31%
GO:0005925	focal adhesion	146	0.33357	1.80473	0	0.0459071	10935	tags=41%, list=16%, signal=49%
GO:0003857	3-hydroxyacyl-CoA dehydrogenase activity	20	0.537115	1.80439	0.00374532	0.0456068	7667	tags=60%, list=12%, signal=68%
GO:0032469	endoplasmic reticulum calcium ion homeostasis	15	0.558387	1.79601	0.0193798	0.0483028	5444	tags=53%, list=8%, signal=58%
GO:0004438	phosphatidylinositol-3-phosphatase activity	96	0.364439	1.79396	0	0.0485163	17369	tags=50%, list=26%, signal=68%
GO:1905360	GTPase complex	33	0.435836	1.78681	0.010101	0.0504896	6803	tags=42%, list=10%, signal=47%
GO:0052744	phosphatidylinositol monophosphate phosphatase activity	97	0.36126	1.77294	0	0.0551416	17369	tags=49%, list=26%, signal=67%
GO:0007015	actin filament organization	421	0.302372	1.77257	0	0.0547905	9212	tags=32%, list=14%, signal=36%
GO:0030055	cell-substrate junction	147	0.33337	1.77064	0	0.0550936	10935	tags=41%, list=16%, signal=49%
GO:0005912	adherens junction	182	0.321283	1.77021	0	0.0548013	10702	tags=38%, list=16%, signal=45%
GO:0031390	Ctf18 RFC-like complex	18	0.515067	1.76824	0.00377358	0.0552091	12973	tags=44%, list=20%, signal=55%
GO:0046477	glycosylceramide catabolic process	19	0.522981	1.7583	0.015873	0.0588346	2066	tags=21%, list=3%, signal=22%
GO:0045841	negative regulation of mitotic metaphase/anaphase transition	30	0.449502	1.75569	0	0.0592643	6788	tags=33%, list=10%, signal=37%
GO:0090702	non-reproductive fruiting body development	305	0.290246	1.75196	0	0.0602312	14089	tags=39%, list=21%, signal=50%
GO:0051058	negative regulation of small GTPase mediated signal transduction	163	0.323058	1.74832	0	0.0613118	12122	tags=37%, list=18%, signal=46%
GO:0071173	spindle assembly checkpoint	25	0.467033	1.74745	0.00377358	0.0611275	2967	tags=28%, list=4%, signal=29%
GO:0072329	monocarboxylic acid catabolic process	173	0.323026	1.74714	0	0.0607431	10941	tags=44%, list=16%, signal=52%
GO:0045839	negative regulation of mitotic nuclear division	32	0.433941	1.74701	0.00947867	0.0602523	6788	tags=31%, list=10%, signal=35%
GO:0006040	amino sugar metabolic process	31	0.445883	1.74625	0.00930233	0.0600985	9848	tags=45%, list=15%, signal=53%
GO:0005924	NA	147	0.33337	1.74469	0	0.0603944	10935	tags=41%, list=16%, signal=49%
GO:1902100	negative regulation of metaphase/anaphase transition of cell cycle	30	0.449502	1.74454	0.00471698	0.0599729	6788	tags=33%, list=10%, signal=37%
GO:0030866	cortical actin cytoskeleton organization	70	0.361347	1.7441	0	0.0596418	9744	tags=33%, list=15%, signal=38%
GO:0031269	pseudopodium assembly	43	0.411202	1.74401	0.0167598	0.059224	10184	tags=30%, list=15%, signal=36%
GO:0032155	NA	103	0.349782	1.73403	0	0.0627542	10253	tags=39%, list=15%, signal=46%
GO:0007094	mitotic spindle assembly checkpoint	25	0.467033	1.73393	0.00884956	0.0622651	2967	tags=28%, list=4%, signal=29%
GO:0036445	neuronal stem cell division	20	0.482382	1.73341	0.00823045	0.0619182	6934	tags=30%, list=10%, signal=33%
GO:2000816	negative regulation of mitotic sister chromatid separation	30	0.449502	1.72781	0.00571429	0.063905	6788	tags=33%, list=10%, signal=37%
GO:0001782	B cell homeostasis	15	0.555772	1.72636	0.017301	0.0640327	9789	tags=53%, list=15%, signal=63%
GO:1902903	regulation of supramolecular fiber organization	363	0.278564	1.72426	0	0.0643713	6997	tags=25%, list=11%, signal=28%
GO:0019107	myristoyltransferase activity	20	0.49944	1.72301	0.00392157	0.0643848	11719	tags=65%, list=18%, signal=79%
GO:0016229	steroid dehydrogenase activity	38	0.426401	1.72093	0.00543478	0.0648009	7421	tags=45%, list=11%, signal=50%
GO:0005834	heterotrimeric G-protein complex	33	0.435836	1.72043	0.00966184	0.0644672	6803	tags=42%, list=10%, signal=47%
GO:0004630	phospholipase D activity	27	0.455217	1.72016	0.0135747	0.064079	13857	tags=48%, list=21%, signal=61%
GO:1905819	negative regulation of chromosome separation	30	0.449502	1.71909	0.00966184	0.0641186	6788	tags=33%, list=10%, signal=37%
GO:0051489	regulation of filopodium assembly	62	0.382868	1.71653	0	0.0648072	10436	tags=37%, list=16%, signal=44%
GO:0051592	response to calcium ion	77	0.353093	1.71422	0.00980392	0.0653478	8828	tags=35%, list=13%, signal=40%
GO:0033048	negative regulation of mitotic sister chromatid segregation	32	0.433941	1.71275	0.0103627	0.0655359	6788	tags=31%, list=10%, signal=35%
GO:0005543	phospholipid binding	426	0.269403	1.70476	0	0.0688146	9995	tags=29%, list=15%, signal=34%
GO:0070161	anchoring junction	183	0.317124	1.70051	0	0.0704173	10702	tags=38%, list=16%, signal=45%
GO:0072718	response to cisplatin	19	0.502228	1.69906	0.0204918	0.070582	3833	tags=32%, list=6%, signal=34%
GO:0051985	negative regulation of chromosome segregation	36	0.430726	1.69679	0.0199005	0.0712451	6788	tags=31%, list=10%, signal=34%
GO:0051315	attachment of mitotic spindle microtubules to kinetochore	15	0.529302	1.69581	0.0185185	0.0711666	4619	tags=33%, list=7%, signal=36%
GO:0010517	regulation of phospholipase activity	23	0.464656	1.68594	0.021645	0.0753319	12630	tags=52%, list=19%, signal=64%
GO:0046578	regulation of Ras protein signal transduction	423	0.272407	1.68582	0	0.0749128	12777	tags=33%, list=19%, signal=40%
GO:0090630	activation of GTPase activity	262	0.298735	1.68494	0	0.0748094	12173	tags=33%, list=18%, signal=40%
GO:0032271	regulation of protein polymerization	295	0.292223	1.6827	0	0.0754656	6997	tags=27%, list=11%, signal=30%
GO:0061001	regulation of dendritic spine morphogenesis	38	0.407447	1.68096	0.0166667	0.0759274	11719	tags=42%, list=18%, signal=51%
GO:0008361	regulation of cell size	367	0.296816	1.67731	0	0.0773701	6235	tags=25%, list=9%, signal=27%
GO:0071174	mitotic spindle checkpoint	26	0.449818	1.66994	0.0134529	0.080872	2967	tags=27%, list=4%, signal=28%
GO:0046580	negative regulation of Ras protein signal transduction	151	0.317565	1.66948	0	0.0805927	12122	tags=37%, list=18%, signal=45%
GO:0043157	response to cation stress	29	0.424666	1.66845	0.00444444	0.0805988	12014	tags=48%, list=18%, signal=59%
GO:1900274	regulation of phospholipase C activity	15	0.542052	1.66775	0.0241935	0.0803967	11619	tags=53%, list=18%, signal=65%
GO:0019217	regulation of fatty acid metabolic process	37	0.416549	1.66603	0.0108696	0.0808462	6981	tags=32%, list=11%, signal=36%
GO:0051646	mitochondrion localization	116	0.323469	1.66596	0	0.0803607	9948	tags=28%, list=15%, signal=33%
GO:0030858	positive regulation of epithelial cell differentiation	15	0.516898	1.66355	0.0114068	0.0811457	6997	tags=40%, list=11%, signal=45%
GO:0031261	DNA replication preinitiation complex	24	0.443796	1.66302	0.0379747	0.0809292	15727	tags=50%, list=24%, signal=66%
GO:2000310	regulation of NMDA receptor activity	25	0.45852	1.65919	0.0138889	0.0824899	12069	tags=44%, list=18%, signal=54%
GO:0016101	diterpenoid metabolic process	31	0.43416	1.65909	0.0147059	0.0820341	5643	tags=35%, list=9%, signal=39%
GO:1902936	phosphatidylinositol bisphosphate binding	85	0.329759	1.65453	0	0.0840854	3911	tags=20%, list=6%, signal=21%
GO:0005782	peroxisomal matrix	33	0.412268	1.65199	0	0.0850046	10004	tags=45%, list=15%, signal=53%
GO:0046847	filopodium assembly	58	0.361629	1.64962	0.00719425	0.0859166	10562	tags=38%, list=16%, signal=45%
GO:1904262	negative regulation of TORC1 signaling	15	0.510656	1.64903	0.0212014	0.0857625	14492	tags=60%, list=22%, signal=77%
GO:0016616	oxidoreductase activity, acting on the CH-OH group of donors, NAD or NADP as acceptor	222	0.306508	1.64767	0	0.0860972	7667	tags=37%, list=12%, signal=42%
GO:0051016	barbed-end actin filament capping	18	0.495169	1.64536	0.0233463	0.0868924	2743	tags=39%, list=4%, signal=41%
GO:0032956	regulation of actin cytoskeleton organization	429	0.289114	1.64418	0	0.0870712	10639	tags=34%, list=16%, signal=40%
GO:0031577	spindle checkpoint	26	0.449818	1.64269	0.00444444	0.0873618	2967	tags=27%, list=4%, signal=28%
GO:1901261	regulation of sorocarp spore cell differentiation	83	0.33668	1.64228	0	0.0870697	14689	tags=45%, list=22%, signal=57%
GO:0031154	culmination involved in sorocarp development	107	0.321482	1.6419	0	0.0867688	7022	tags=23%, list=11%, signal=26%
GO:0070290	N-acylphosphatidylethanolamine-specific phospholipase D activity	30	0.414316	1.6405	0.00980392	0.0868818	13857	tags=47%, list=21%, signal=59%
GO:0045178	basal part of cell	15	0.518655	1.63837	0.0327273	0.0876868	3467	tags=40%, list=5%, signal=42%
GO:0070372	regulation of ERK1 and ERK2 cascade	87	0.343404	1.63654	0	0.0881788	16845	tags=52%, list=25%, signal=69%
GO:0043015	gamma-tubulin binding	19	0.471172	1.63642	0.0246914	0.0877283	15299	tags=58%, list=23%, signal=75%
GO:0033046	negative regulation of sister chromatid segregation	35	0.415317	1.63585	0.0231214	0.0875954	6788	tags=29%, list=10%, signal=32%
GO:2000249	regulation of actin cytoskeleton reorganization	23	0.442233	1.63517	0.015625	0.0875127	11441	tags=43%, list=17%, signal=53%
GO:0034315	regulation of Arp2/3 complex-mediated actin nucleation	22	0.448366	1.63306	0.0237154	0.0882665	14459	tags=59%, list=22%, signal=76%
GO:0005826	actomyosin contractile ring	17	0.499396	1.63294	0.024911	0.0878258	10253	tags=41%, list=15%, signal=49%
GO:0001523	retinoid metabolic process	22	0.452744	1.63086	0.025	0.0885255	3787	tags=32%, list=6%, signal=34%
GO:0051784	negative regulation of nuclear division	35	0.412456	1.6292	0.02	0.0889365	6788	tags=29%, list=10%, signal=32%
GO:0031414	N-terminal protein acetyltransferase complex	25	0.425271	1.62688	0.00938967	0.0896194	3357	tags=28%, list=5%, signal=29%
GO:0046385	deoxyribose phosphate biosynthetic process	16	0.497443	1.62539	0.0269231	0.0900365	6378	tags=44%, list=10%, signal=48%
GO:0033764	steroid dehydrogenase activity, acting on the CH-OH group of donors, NAD or NADP as acceptor	29	0.415865	1.62538	0.0227273	0.0895539	7421	tags=48%, list=11%, signal=54%
GO:0016208	AMP binding	16	0.492859	1.62418	0.0311284	0.0897808	3154	tags=38%, list=5%, signal=39%
GO:0016614	oxidoreductase activity, acting on CH-OH group of donors	253	0.284004	1.62415	0	0.089317	7667	tags=34%, list=12%, signal=38%
GO:0045010	actin nucleation	40	0.38237	1.62392	0.0052356	0.0889436	1316	tags=25%, list=2%, signal=25%
GO:0043327	chemotaxis to cAMP	266	0.291116	1.62053	0	0.0905285	9833	tags=29%, list=15%, signal=34%
GO:0046466	membrane lipid catabolic process	46	0.376063	1.619	0	0.0908698	2107	tags=20%, list=3%, signal=20%
GO:0016139	glycoside catabolic process	18	0.485551	1.61349	0.0241935	0.09382	15543	tags=44%, list=23%, signal=58%
GO:0046514	ceramide catabolic process	27	0.428907	1.60575	0.0242718	0.0980806	2066	tags=19%, list=3%, signal=19%
GO:0097431	mitotic spindle pole	36	0.403123	1.60361	0.00561798	0.0987903	2328	tags=22%, list=4%, signal=23%
GO:0031273	negative regulation of pseudopodium assembly	24	0.442119	1.60321	0.0257511	0.098547	8640	tags=33%, list=13%, signal=38%
GO:0030139	endocytic vesicle	365	0.265081	1.60308	0	0.0981396	11084	tags=33%, list=17%, signal=40%
GO:0080171	lytic vacuole organization	76	0.327767	1.60302	0	0.0976654	13155	tags=41%, list=20%, signal=51%
GO:0042149	cellular response to glucose starvation	32	0.412338	1.59713	0.02	0.100831	14492	tags=50%, list=22%, signal=64%
GO:0031907	microbody lumen	33	0.412268	1.5968	0.0204082	0.100515	10004	tags=45%, list=15%, signal=53%
GO:0055057	neuroblast division	20	0.482382	1.59597	0.027451	0.100449	6934	tags=30%, list=10%, signal=33%
GO:0030036	actin cytoskeleton organization	462	0.261674	1.59436	0	0.100941	9139	tags=29%, list=14%, signal=33%
GO:0090066	regulation of anatomical structure size	397	0.268747	1.59165	0	0.102172	6235	tags=23%, list=9%, signal=25%
GO:0099738	cell cortex region	91	0.330715	1.59084	0	0.102151	5732	tags=26%, list=9%, signal=29%
GO:0048026	positive regulation of mRNA splicing, via spliceosome	17	0.475002	1.58504	0.0358566	0.105478	3282	tags=35%, list=5%, signal=37%
GO:0004709	MAP kinase kinase kinase activity	23	0.432941	1.58485	0.0175439	0.105067	13155	tags=57%, list=20%, signal=70%
GO:0045335	phagocytic vesicle	303	0.27998	1.57493	0	0.111325	11084	tags=35%, list=17%, signal=42%
GO:0030149	sphingolipid catabolic process	46	0.376063	1.57454	0.00621118	0.111049	2107	tags=20%, list=3%, signal=20%
GO:0009265	2'-deoxyribonucleotide biosynthetic process	16	0.497443	1.57124	0.0422535	0.112592	6378	tags=44%, list=10%, signal=48%
GO:0060291	long-term synaptic potentiation	16	0.48498	1.57003	0.0528302	0.112859	13816	tags=56%, list=21%, signal=71%
GO:0004177	aminopeptidase activity	109	0.307494	1.56861	0	0.113387	10160	tags=38%, list=15%, signal=44%
GO:0032272	negative regulation of protein polymerization	87	0.326111	1.56706	0	0.113967	5252	tags=24%, list=8%, signal=26%
GO:0015969	guanosine tetraphosphate metabolic process	24	0.436625	1.56491	0.0352423	0.114876	8568	tags=33%, list=13%, signal=38%
GO:0014037	Schwann cell differentiation	19	0.470035	1.56007	0.0468085	0.117715	8504	tags=37%, list=13%, signal=42%
GO:0044242	cellular lipid catabolic process	258	0.285476	1.55937	0	0.117704	8376	tags=30%, list=13%, signal=34%
GO:0098743	cell aggregation	227	0.270996	1.55631	0	0.119406	11548	tags=33%, list=17%, signal=39%
GO:0046856	phosphatidylinositol dephosphorylation	131	0.290843	1.55252	0	0.121801	17071	tags=45%, list=26%, signal=61%
GO:0071277	cellular response to calcium ion	49	0.350378	1.5524	0.00588235	0.121369	5378	tags=31%, list=8%, signal=33%
GO:0072698	protein localization to microtubule cytoskeleton	17	0.463687	1.54889	0.0290909	0.123399	2304	tags=35%, list=3%, signal=37%
GO:0001953	negative regulation of cell-matrix adhesion	30	0.389631	1.54865	0.0288462	0.123013	9587	tags=27%, list=14%, signal=31%
GO:0009221	pyrimidine deoxyribonucleotide biosynthetic process	15	0.478883	1.54357	0.0543131	0.126142	6112	tags=40%, list=9%, signal=44%
GO:0070938	contractile ring	22	0.443257	1.5434	0.0522088	0.125675	10253	tags=36%, list=15%, signal=43%
GO:0006907	pinocytosis	109	0.307514	1.54126	0	0.12667	10683	tags=35%, list=16%, signal=41%
GO:0071485	cellular response to absence of light	16	0.467264	1.54022	0.0590278	0.126816	15670	tags=31%, list=24%, signal=41%
GO:1902299	pre-replicative complex assembly involved in cell cycle DNA replication	19	0.453184	1.53727	0.055336	0.128612	12601	tags=47%, list=19%, signal=58%
GO:0006267	pre-replicative complex assembly involved in nuclear cell cycle DNA replication	19	0.453184	1.53545	0.0434783	0.129487	12601	tags=47%, list=19%, signal=58%
GO:0021955	central nervous system neuron axonogenesis	17	0.472052	1.53467	0.0568182	0.129573	10258	tags=47%, list=15%, signal=56%
GO:0030971	receptor tyrosine kinase binding	31	0.387228	1.53149	0.0336538	0.131386	8525	tags=39%, list=13%, signal=44%
GO:0031275	regulation of lateral pseudopodium assembly	17	0.470339	1.53084	0.04	0.13126	8640	tags=47%, list=13%, signal=54%
GO:0031152	aggregation involved in sorocarp development	227	0.270996	1.53	0	0.1314	11548	tags=33%, list=17%, signal=39%
GO:0035091	phosphatidylinositol binding	263	0.261837	1.52309	0	0.136492	9967	tags=27%, list=15%, signal=32%
GO:0031145	anaphase-promoting complex-dependent catabolic process	55	0.340769	1.5204	0.00694444	0.138072	4796	tags=20%, list=7%, signal=22%
GO:0008608	attachment of spindle microtubules to kinetochore	22	0.438427	1.5192	0.0363636	0.138604	6029	tags=27%, list=9%, signal=30%
GO:0060191	regulation of lipase activity	26	0.402087	1.51826	0.0452489	0.138896	12630	tags=46%, list=19%, signal=57%
GO:0000935	division septum	21	0.450837	1.51705	0.0585774	0.139398	6714	tags=29%, list=10%, signal=32%
GO:0042572	retinol metabolic process	16	0.483007	1.51678	0.05	0.139012	3626	tags=38%, list=5%, signal=40%
GO:0007040	lysosome organization	76	0.327767	1.51577	0.00925926	0.139259	13155	tags=41%, list=20%, signal=51%
GO:0090207	regulation of triglyceride metabolic process	21	0.425529	1.51343	0.048	0.140552	5778	tags=38%, list=9%, signal=42%
GO:0031150	sorocarp stalk development	40	0.362966	1.5108	0.0174419	0.14208	11390	tags=35%, list=17%, signal=42%
GO:0099531	presynaptic process involved in chemical synaptic transmission	50	0.347009	1.51075	0.025	0.141495	12446	tags=44%, list=19%, signal=54%
GO:0004712	protein serine/threonine/tyrosine kinase activity	60	0.336217	1.50905	0.0225564	0.142173	9880	tags=33%, list=15%, signal=39%
GO:0006805	xenobiotic metabolic process	35	0.373931	1.50825	0.0384615	0.14223	9095	tags=49%, list=14%, signal=56%
GO:0034314	Arp2/3 complex-mediated actin nucleation	23	0.429541	1.50563	0.0600858	0.143949	1020	tags=30%, list=2%, signal=31%
GO:0009065	glutamine family amino acid catabolic process	35	0.362342	1.50297	0.027027	0.145715	3634	tags=29%, list=5%, signal=30%
GO:0016863	intramolecular oxidoreductase activity, transposing C=C bonds	23	0.420654	1.50295	0.061674	0.145122	2927	tags=26%, list=4%, signal=27%
GO:0050764	regulation of phagocytosis	94	0.29632	1.49798	0	0.148887	11358	tags=40%, list=17%, signal=49%
GO:1990782	protein tyrosine kinase binding	32	0.382304	1.49754	0.0555556	0.148677	9587	tags=41%, list=14%, signal=47%
GO:0031941	filamentous actin	30	0.397154	1.49721	0.0272727	0.148377	4873	tags=33%, list=7%, signal=36%
GO:0071484	cellular response to light intensity	17	0.46027	1.49546	0.0581395	0.149377	15670	tags=29%, list=24%, signal=38%
GO:1901528	hydrogen peroxide mediated signaling pathway involved in stomatal movement	17	0.458831	1.49515	0.06	0.14909	15670	tags=29%, list=24%, signal=38%
GO:0050765	negative regulation of phagocytosis	33	0.362427	1.49254	0.0414747	0.150826	10184	tags=42%, list=15%, signal=50%
GO:0031345	negative regulation of cell projection organization	135	0.28013	1.49146	0	0.151188	9587	tags=27%, list=14%, signal=31%
GO:0042304	regulation of fatty acid biosynthetic process	23	0.431521	1.49085	0.0570175	0.151183	5786	tags=35%, list=9%, signal=38%
GO:0045053	protein retention in Golgi apparatus	47	0.345098	1.49048	0.0264901	0.150901	17648	tags=45%, list=27%, signal=61%
GO:0097575	lateral cell cortex	18	0.43946	1.4899	0.0579151	0.150823	3851	tags=33%, list=6%, signal=35%
GO:0030010	establishment of cell polarity	105	0.29809	1.48982	0	0.150277	10436	tags=30%, list=16%, signal=36%
GO:0055059	asymmetric neuroblast division	18	0.432637	1.48951	0.0436508	0.14997	6934	tags=28%, list=10%, signal=31%
GO:0071588	hydrogen peroxide mediated signaling pathway	17	0.458831	1.48783	0.0845588	0.150735	15670	tags=29%, list=24%, signal=38%
GO:0031315	extrinsic component of mitochondrial outer membrane	15	0.473958	1.48688	0.0749064	0.151064	6934	tags=33%, list=10%, signal=37%
GO:0045922	negative regulation of fatty acid metabolic process	18	0.428252	1.48599	0.045977	0.151359	6981	tags=39%, list=11%, signal=43%
GO:0071941	nitrogen cycle metabolic process	24	0.408764	1.48393	0.0541667	0.152694	12365	tags=50%, list=19%, signal=61%
GO:0099643	signal release from synapse	48	0.345422	1.48176	0.00628931	0.154177	12446	tags=44%, list=19%, signal=54%
GO:0008287	protein serine/threonine phosphatase complex	94	0.299854	1.47811	0.0103093	0.156803	11172	tags=44%, list=17%, signal=52%
GO:0099518	vesicle cytoskeletal trafficking	119	0.288372	1.47711	0.015873	0.157018	9517	tags=29%, list=14%, signal=34%
GO:0036089	cleavage furrow formation	19	0.434923	1.47287	0.045283	0.160294	3110	tags=26%, list=5%, signal=28%
GO:1900027	regulation of ruffle assembly	53	0.328124	1.4727	0.0229008	0.159852	6101	tags=21%, list=9%, signal=23%
GO:0008200	ion channel inhibitor activity	17	0.436629	1.47172	0.0571429	0.160012	5444	tags=41%, list=8%, signal=45%
GO:0008206	bile acid metabolic process	33	0.362323	1.47091	0.0242718	0.160157	5151	tags=30%, list=8%, signal=33%
GO:0007205	protein kinase C-activating G protein-coupled receptor signaling pathway	23	0.400357	1.46944	0.0472103	0.161019	15633	tags=52%, list=24%, signal=68%
GO:0070006	metalloaminopeptidase activity	48	0.334676	1.46895	0.0410959	0.160868	5508	tags=27%, list=8%, signal=30%
GO:0031156	regulation of sorocarp development	192	0.281226	1.46605	0	0.162847	14774	tags=43%, list=22%, signal=55%
GO:0006103	2-oxoglutarate metabolic process	25	0.408163	1.46581	0.0735294	0.162497	7788	tags=48%, list=12%, signal=54%
GO:0040018	positive regulation of multicellular organism growth	19	0.428565	1.4653	0.0738007	0.162385	9945	tags=42%, list=15%, signal=50%
GO:0098799	outer mitochondrial membrane protein complex	25	0.398717	1.46339	0.0442478	0.163467	6934	tags=40%, list=10%, signal=45%
GO:1903293	phosphatase complex	95	0.29826	1.463	0.010989	0.163208	11172	tags=43%, list=17%, signal=52%
GO:0017124	SH3 domain binding	76	0.305403	1.46252	0.00980392	0.163117	8945	tags=32%, list=13%, signal=36%
GO:0009279	cell outer membrane	89	0.297246	1.46069	0	0.164199	39851	tags=97%, list=60%, signal=242%
GO:0070402	NADPH binding	26	0.387043	1.46057	0.0387931	0.163708	780	tags=15%, list=1%, signal=16%
GO:0051125	regulation of actin nucleation	32	0.369933	1.46024	0.0439024	0.163392	2926	tags=22%, list=4%, signal=23%
GO:0043473	pigmentation	38	0.362654	1.4593	0.0378378	0.163608	10258	tags=37%, list=15%, signal=44%
GO:0044380	protein localization to cytoskeleton	19	0.436329	1.45619	0.0877193	0.165977	2304	tags=32%, list=3%, signal=33%
GO:0098630	aggregation of unicellular organisms	227	0.270996	1.45578	0	0.16577	11548	tags=33%, list=17%, signal=39%
GO:0016646	oxidoreductase activity, acting on the CH-NH group of donors, NAD or NADP as acceptor	35	0.351361	1.45457	0.0247525	0.16626	6112	tags=29%, list=9%, signal=31%
GO:0009556	microsporogenesis	16	0.448558	1.45274	0.0740741	0.167467	17351	tags=50%, list=26%, signal=68%
GO:0006012	galactose metabolic process	22	0.412384	1.45215	0.0633484	0.167402	12399	tags=50%, list=19%, signal=61%
GO:1900424	regulation of defense response to bacterium	28	0.378772	1.45167	0.0343137	0.167218	13746	tags=57%, list=21%, signal=72%
GO:1900077	negative regulation of cellular response to insulin stimulus	17	0.456753	1.45137	0.0562249	0.16692	13924	tags=53%, list=21%, signal=67%
GO:0051648	vesicle localization	160	0.275989	1.45051	0	0.167127	10565	tags=31%, list=16%, signal=36%
GO:0070374	positive regulation of ERK1 and ERK2 cascade	42	0.344889	1.44835	0.0366492	0.168669	16845	tags=50%, list=25%, signal=67%
GO:0005200	structural constituent of cytoskeleton	139	0.272115	1.44741	0.0178571	0.16899	9745	tags=29%, list=15%, signal=34%
GO:0070064	proline-rich region binding	17	0.43325	1.44548	0.0807692	0.170385	18544	tags=59%, list=28%, signal=82%
GO:0006690	icosanoid metabolic process	50	0.325177	1.44437	0.0261438	0.170865	4490	tags=28%, list=7%, signal=30%
GO:0008374	O-acyltransferase activity	97	0.295493	1.4441	0.0106383	0.17051	7078	tags=26%, list=11%, signal=29%
GO:0046839	phospholipid dephosphorylation	135	0.27765	1.44391	0	0.170088	17071	tags=44%, list=26%, signal=60%
GO:0070071	proton-transporting two-sector ATPase complex assembly	17	0.430767	1.4432	0.054902	0.170133	10001	tags=47%, list=15%, signal=55%
GO:0007422	peripheral nervous system development	24	0.400397	1.44229	0.0745614	0.170444	8504	tags=33%, list=13%, signal=38%
GO:1901215	negative regulation of neuron death	70	0.31265	1.43815	0.045045	0.173909	7521	tags=20%, list=11%, signal=23%
GO:0051014	actin filament severing	24	0.391426	1.43815	0.0600858	0.173323	4606	tags=42%, list=7%, signal=45%
GO:0034982	mitochondrial protein processing	33	0.371726	1.43061	0.0544554	0.180363	8117	tags=36%, list=12%, signal=41%
GO:0005777	peroxisome	250	0.240291	1.42757	0	0.182908	11281	tags=35%, list=17%, signal=42%
GO:0005637	nuclear inner membrane	17	0.434044	1.42736	0.0772201	0.182534	5444	tags=35%, list=8%, signal=38%
GO:0016411	acylglycerol O-acyltransferase activity	37	0.350398	1.42528	0.0255102	0.184187	4383	tags=24%, list=7%, signal=26%
GO:0033120	positive regulation of RNA splicing	28	0.379785	1.42523	0.0547945	0.183599	3930	tags=29%, list=6%, signal=30%
GO:0006971	hypotonic response	56	0.324952	1.42509	0.0375	0.183133	11387	tags=36%, list=17%, signal=43%
GO:0016248	channel inhibitor activity	18	0.434458	1.42129	0.0736434	0.186352	5444	tags=39%, list=8%, signal=42%
GO:1902633	1-phosphatidyl-1D-myo-inositol 4,5-bisphosphate metabolic process	17	0.436065	1.41981	0.0948617	0.187421	16995	tags=53%, list=26%, signal=71%
GO:0048514	blood vessel morphogenesis	35	0.345646	1.41944	0.0471698	0.187207	9945	tags=29%, list=15%, signal=34%
GO:0048236	plant-type sporogenesis	16	0.448558	1.41698	0.0752688	0.189236	17351	tags=50%, list=26%, signal=68%
GO:0005628	prospore membrane	16	0.441955	1.41564	0.0887372	0.190023	11140	tags=50%, list=17%, signal=60%
GO:0032060	bleb assembly	99	0.288402	1.41481	0.0135135	0.19032	14929	tags=38%, list=22%, signal=49%
GO:0031644	regulation of nervous system process	28	0.358936	1.41352	0.0707547	0.191102	10989	tags=39%, list=17%, signal=47%
GO:0070424	regulation of nucleotide-binding oligomerization domain containing signaling pathway	34	0.3474	1.41338	0.0552764	0.19063	43318	tags=100%, list=65%, signal=288%
GO:0006706	steroid catabolic process	21	0.402648	1.41145	0.0884615	0.192124	6353	tags=38%, list=10%, signal=42%
GO:0003841	1-acylglycerol-3-phosphate O-acyltransferase activity	17	0.43501	1.40859	0.0688259	0.194659	4383	tags=35%, list=7%, signal=38%
GO:0044291	cell-cell contact zone	123	0.270767	1.40844	0	0.194199	8242	tags=24%, list=12%, signal=28%
GO:0050772	positive regulation of axonogenesis	34	0.362611	1.40707	0.0695187	0.195062	7839	tags=38%, list=12%, signal=43%
GO:0052866	phosphatidylinositol phosphate phosphatase activity	159	0.264575	1.40619	0	0.195435	17071	tags=42%, list=26%, signal=57%
GO:0043171	peptide catabolic process	50	0.323238	1.40539	0.028777	0.195739	6558	tags=32%, list=10%, signal=35%
GO:1901981	phosphatidylinositol phosphate binding	188	0.261816	1.40253	0	0.198138	4552	tags=16%, list=7%, signal=17%
GO:0014911	positive regulation of smooth muscle cell migration	16	0.446613	1.40186	0.117155	0.198288	8595	tags=44%, list=13%, signal=50%
GO:0048488	synaptic vesicle endocytosis	18	0.415943	1.39685	0.101562	0.203199	2971	tags=17%, list=4%, signal=17%
GO:0014074	response to purine-containing compound	126	0.26533	1.39632	0.0307692	0.203095	10347	tags=30%, list=16%, signal=36%
GO:0051645	Golgi localization	23	0.38943	1.39617	0.07173	0.202608	10881	tags=43%, list=16%, signal=52%
GO:1990752	microtubule end	21	0.396836	1.39605	0.0820312	0.202129	5439	tags=24%, list=8%, signal=26%
GO:1905634	regulation of protein localization to chromatin	15	0.437915	1.39321	0.105839	0.204753	12181	tags=47%, list=18%, signal=57%
GO:0015908	fatty acid transport	39	0.341187	1.39311	0.0526316	0.204207	10216	tags=38%, list=15%, signal=45%
GO:0035268	protein mannosylation	15	0.447686	1.39286	0.11284	0.203809	4942	tags=33%, list=7%, signal=36%
GO:0071852	fungal-type cell wall organization or biogenesis	37	0.35089	1.39246	0.0818713	0.203592	10560	tags=38%, list=16%, signal=45%
GO:0032048	cardiolipin metabolic process	24	0.376268	1.39026	0.0677966	0.205541	1999	tags=25%, list=3%, signal=26%
GO:0051650	establishment of vesicle localization	152	0.259338	1.38602	0	0.209712	9517	tags=27%, list=14%, signal=31%
GO:0047484	regulation of response to osmotic stress	61	0.308363	1.38435	0.0492958	0.211079	8348	tags=26%, list=13%, signal=30%
GO:0045472	response to ether	114	0.287134	1.38198	0.0119048	0.213133	6053	tags=22%, list=9%, signal=24%
GO:0009100	glycoprotein metabolic process	58	0.307509	1.38176	0.037594	0.212687	11974	tags=40%, list=18%, signal=48%
GO:0016042	lipid catabolic process	368	0.24894	1.38102	0	0.212897	10216	tags=30%, list=15%, signal=35%
GO:0046627	negative regulation of insulin receptor signaling pathway	16	0.432746	1.38088	0.0960265	0.212403	13924	tags=50%, list=21%, signal=63%
GO:0015923	mannosidase activity	26	0.37252	1.38072	0.0748899	0.211918	10499	tags=50%, list=16%, signal=59%
GO:0034087	establishment of mitotic sister chromatid cohesion	18	0.421602	1.3807	0.0876494	0.211297	12181	tags=39%, list=18%, signal=48%
GO:0021675	nerve development	15	0.427137	1.3803	0.0918367	0.211056	9945	tags=33%, list=15%, signal=39%
GO:1903013	response to differentiation-inducing factor 1	100	0.277943	1.37905	0.025	0.211793	9812	tags=29%, list=15%, signal=34%
GO:0045773	positive regulation of axon extension	23	0.38467	1.37889	0.0697674	0.211326	7659	tags=48%, list=12%, signal=54%
GO:0004722	protein serine/threonine phosphatase activity	149	0.255547	1.37874	0	0.210848	9998	tags=33%, list=15%, signal=39%
GO:0043519	regulation of myosin II filament organization	35	0.338672	1.37646	0.0748663	0.212705	10116	tags=37%, list=15%, signal=44%
GO:0006782	protoporphyrinogen IX biosynthetic process	30	0.360403	1.37536	0.0711297	0.213297	5674	tags=30%, list=9%, signal=33%
GO:0000331	contractile vacuole	41	0.323011	1.37533	0.0843373	0.212702	5577	tags=32%, list=8%, signal=35%
GO:0044352	pinosome	45	0.325625	1.375	0.0532544	0.212476	12460	tags=44%, list=19%, signal=55%
GO:0044354	macropinosome	45	0.325625	1.37432	0.0448718	0.212605	12460	tags=44%, list=19%, signal=55%
GO:0046501	protoporphyrinogen IX metabolic process	30	0.360403	1.3742	0.0958904	0.212139	5674	tags=30%, list=9%, signal=33%
GO:0051233	spindle midzone	55	0.304304	1.37292	0.0428571	0.213033	6093	tags=22%, list=9%, signal=24%
GO:0030897	HOPS complex	26	0.360961	1.37279	0.109524	0.212562	11543	tags=42%, list=17%, signal=51%
GO:0048704	embryonic skeletal system morphogenesis	16	0.421422	1.37215	0.103448	0.212603	5032	tags=25%, list=8%, signal=27%
GO:0009219	pyrimidine deoxyribonucleotide metabolic process	24	0.388285	1.37032	0.0892019	0.214149	6112	tags=25%, list=9%, signal=28%
GO:0006552	leucine catabolic process	20	0.391706	1.36967	0.105932	0.214259	3528	tags=30%, list=5%, signal=32%
GO:0031505	fungal-type cell wall organization	33	0.343726	1.36706	0.0594595	0.216566	10560	tags=39%, list=16%, signal=47%
GO:0019079	viral genome replication	24	0.378069	1.36614	0.08	0.216959	13992	tags=46%, list=21%, signal=58%
GO:0035269	protein O-linked mannosylation	15	0.447686	1.36172	0.118467	0.221623	4942	tags=33%, list=7%, signal=36%
GO:0032266	phosphatidylinositol-3-phosphate binding	55	0.299375	1.36163	0.057377	0.221085	6588	tags=20%, list=10%, signal=22%
GO:0031023	microtubule organizing center organization	39	0.327115	1.36116	0.0588235	0.221082	7646	tags=28%, list=12%, signal=32%
GO:0010639	negative regulation of organelle organization	344	0.224095	1.36006	0	0.22178	4745	tags=15%, list=7%, signal=16%
GO:0002164	larval development	38	0.326229	1.35972	0.0693642	0.221537	5252	tags=26%, list=8%, signal=29%
GO:0031532	actin cytoskeleton reorganization	49	0.31104	1.35873	0.0487805	0.221982	8282	tags=35%, list=12%, signal=40%
GO:0030677	ribonuclease P complex	17	0.407053	1.35842	0.106227	0.221686	8432	tags=41%, list=13%, signal=47%
GO:0043410	positive regulation of MAPK cascade	155	0.25562	1.35749	0	0.222116	10640	tags=28%, list=16%, signal=34%
GO:0061061	muscle structure development	34	0.34237	1.35748	0.0621762	0.22152	9934	tags=35%, list=15%, signal=41%
GO:1990023	mitotic spindle midzone	30	0.354965	1.35664	0.103093	0.221884	6093	tags=27%, list=9%, signal=29%
GO:0070588	calcium ion transmembrane transport	77	0.289195	1.35609	0.0413223	0.221936	8117	tags=31%, list=12%, signal=35%
GO:0010001	glial cell differentiation	32	0.352112	1.35559	0.0702703	0.221919	8809	tags=28%, list=13%, signal=32%
GO:0043648	dicarboxylic acid metabolic process	133	0.25168	1.35554	0.0192308	0.221359	8239	tags=30%, list=12%, signal=34%
GO:0034035	purine ribonucleoside bisphosphate metabolic process	27	0.356569	1.35278	0.0801887	0.224143	6125	tags=26%, list=9%, signal=29%
GO:0048657	anther wall tapetum cell differentiation	20	0.377625	1.34936	0.115226	0.227648	41308	tags=100%, list=62%, signal=265%
GO:0098797	plasma membrane protein complex	94	0.273575	1.34926	0.0217391	0.227161	8575	tags=31%, list=13%, signal=35%
GO:0016769	transferase activity, transferring nitrogenous groups	67	0.291569	1.34853	0.0377359	0.227307	6086	tags=30%, list=9%, signal=33%
GO:0070428	regulation of nucleotide-binding oligomerization domain containing 1 signaling pathway	31	0.347384	1.34703	0.0837438	0.228384	43318	tags=100%, list=65%, signal=288%
GO:1900425	negative regulation of defense response to bacterium	19	0.406359	1.34657	0.109312	0.228332	13746	tags=58%, list=21%, signal=73%
GO:0070430	positive regulation of nucleotide-binding oligomerization domain containing 1 signaling pathway	31	0.347384	1.34634	0.0947867	0.228022	43318	tags=100%, list=65%, signal=288%
GO:0017145	stem cell division	25	0.360342	1.3451	0.0995025	0.228936	6934	tags=28%, list=10%, signal=31%
GO:0006370	7-methylguanosine mRNA capping	21	0.376657	1.34502	0.0909091	0.228405	4567	tags=19%, list=7%, signal=20%
GO:0030428	cell septum	30	0.350286	1.34472	0.0885417	0.228192	6714	tags=27%, list=10%, signal=30%
GO:1902635	1-phosphatidyl-1D-myo-inositol 4,5-bisphosphate biosynthetic process	16	0.416747	1.34445	0.120438	0.227931	16995	tags=50%, list=26%, signal=67%
GO:0044279	NA	59	0.297621	1.3437	0.057971	0.228222	19483	tags=42%, list=29%, signal=60%
GO:0044218	other organism cell membrane	59	0.297621	1.34183	0.0359712	0.229802	19483	tags=42%, list=29%, signal=60%
GO:0034052	positive regulation of plant-type hypersensitive response	32	0.34739	1.3408	0.0639269	0.230483	43318	tags=100%, list=65%, signal=288%
GO:0019377	glycolipid catabolic process	24	0.36213	1.34002	0.107623	0.230798	2066	tags=17%, list=3%, signal=17%
GO:0046683	response to organophosphorus	105	0.266264	1.3398	0.0138889	0.230447	9833	tags=30%, list=15%, signal=35%
GO:0033865	nucleoside bisphosphate metabolic process	63	0.291479	1.33857	0.0476191	0.231287	3591	tags=21%, list=5%, signal=22%
GO:0034032	purine nucleoside bisphosphate metabolic process	63	0.291479	1.33815	0.0392157	0.231143	3591	tags=21%, list=5%, signal=22%
GO:0035838	growing cell tip	24	0.371893	1.33802	0.105485	0.230685	2389	tags=17%, list=4%, signal=17%
GO:0009084	glutamine family amino acid biosynthetic process	39	0.325808	1.33793	0.0742857	0.230198	2490	tags=21%, list=4%, signal=21%
GO:0043406	positive regulation of MAP kinase activity	83	0.276831	1.33732	0.042735	0.230266	8690	tags=28%, list=13%, signal=32%
GO:1901658	glycosyl compound catabolic process	43	0.314473	1.33726	0.0705882	0.229736	8376	tags=28%, list=13%, signal=32%
GO:0007409	axonogenesis	125	0.255627	1.33151	0.0375	0.236176	8566	tags=24%, list=13%, signal=28%
GO:0030893	meiotic cohesin complex	16	0.411098	1.33141	0.117241	0.235717	10225	tags=31%, list=15%, signal=37%
GO:0030976	thiamine pyrophosphate binding	16	0.418151	1.33128	0.158672	0.235293	7412	tags=38%, list=11%, signal=42%
GO:0034103	regulation of tissue remodeling	31	0.326982	1.33019	0.085	0.236056	8504	tags=23%, list=13%, signal=26%
GO:0004315	3-oxoacyl-[acyl-carrier-protein] synthase activity	17	0.391591	1.3289	0.123077	0.237148	4143	tags=35%, list=6%, signal=38%
GO:0044786	cell cycle DNA replication	15	0.421246	1.3287	0.146667	0.236765	15606	tags=53%, list=24%, signal=70%
GO:0017156	calcium-ion regulated exocytosis	31	0.351818	1.32814	0.110553	0.236857	12306	tags=48%, list=19%, signal=59%
GO:0051591	response to cAMP	91	0.261062	1.32568	0.0104167	0.239471	8670	tags=27%, list=13%, signal=32%
GO:0098722	asymmetric stem cell division	19	0.390721	1.32522	0.127341	0.239356	6934	tags=26%, list=10%, signal=29%
GO:0035023	regulation of Rho protein signal transduction	41	0.316458	1.32503	0.0813954	0.239018	12069	tags=34%, list=18%, signal=42%
GO:0052629	phosphatidylinositol-3,5-bisphosphate 3-phosphatase activity	25	0.363795	1.32424	0.0829876	0.239449	17071	tags=52%, list=26%, signal=70%
GO:0005790	smooth endoplasmic reticulum	16	0.414978	1.32291	0.168539	0.24058	10104	tags=44%, list=15%, signal=52%
GO:0002119	nematode larval development	36	0.32759	1.32286	0.0974359	0.240045	5252	tags=28%, list=8%, signal=30%
GO:0006549	isoleucine metabolic process	23	0.36636	1.32178	0.129771	0.240868	5074	tags=30%, list=8%, signal=33%
GO:0060491	regulation of cell projection assembly	250	0.229907	1.32065	0	0.241706	9835	tags=27%, list=15%, signal=32%
GO:0010268	brassinosteroid homeostasis	20	0.377625	1.32052	0.106122	0.241302	41308	tags=100%, list=62%, signal=265%
GO:0070050	neuron cellular homeostasis	15	0.4127	1.31984	0.161404	0.24156	12181	tags=47%, list=18%, signal=57%
GO:0009068	aspartate family amino acid catabolic process	26	0.355182	1.31758	0.112069	0.243728	9058	tags=42%, list=14%, signal=49%
GO:0036388	pre-replicative complex assembly	32	0.336935	1.31638	0.111732	0.244715	12786	tags=44%, list=19%, signal=54%
GO:0019369	arachidonic acid metabolic process	16	0.401368	1.31505	0.140426	0.245813	4280	tags=31%, list=6%, signal=33%
GO:0002792	negative regulation of peptide secretion	22	0.376844	1.31416	0.111628	0.246411	4885	tags=23%, list=7%, signal=25%
GO:0045833	negative regulation of lipid metabolic process	46	0.31335	1.3138	0.0520231	0.246267	4885	tags=28%, list=7%, signal=30%
GO:0060359	response to ammonium ion	41	0.315389	1.3134	0.0695187	0.246139	12339	tags=29%, list=19%, signal=36%
GO:0033875	ribonucleoside bisphosphate metabolic process	63	0.291479	1.31326	0.0983607	0.245706	3591	tags=21%, list=5%, signal=22%
GO:0005545	1-phosphatidylinositol binding	15	0.414451	1.31306	0.149425	0.245373	9840	tags=40%, list=15%, signal=47%
GO:0001975	response to amphetamine	19	0.375466	1.31181	0.126016	0.246403	331	tags=11%, list=0%, signal=11%
GO:0070426	positive regulation of nucleotide-binding oligomerization domain containing signaling pathway	31	0.347384	1.31095	0.0710901	0.246907	43318	tags=100%, list=65%, signal=288%
GO:0045017	glycerolipid biosynthetic process	294	0.213256	1.31082	0	0.24649	9352	tags=21%, list=14%, signal=24%
GO:0032409	regulation of transporter activity	188	0.240068	1.31042	0	0.246463	8595	tags=23%, list=13%, signal=27%
GO:2000605	positive regulation of secondary growth	42	0.307019	1.30935	0.0920245	0.247308	41007	tags=98%, list=62%, signal=255%
GO:0042407	cristae formation	21	0.376865	1.30915	0.130612	0.246942	8117	tags=43%, list=12%, signal=49%
GO:0000187	activation of MAPK activity	34	0.321052	1.30423	0.0797872	0.252797	6411	tags=26%, list=10%, signal=29%
GO:0050805	negative regulation of synaptic transmission	42	0.313901	1.30412	0.0944444	0.252338	18474	tags=62%, list=28%, signal=86%
GO:0031281	positive regulation of cyclase activity	59	0.281437	1.30374	0.0886076	0.252194	8595	tags=32%, list=13%, signal=37%
GO:1900544	positive regulation of purine nucleotide metabolic process	72	0.273488	1.30324	0.0425532	0.252264	8595	tags=31%, list=13%, signal=35%
GO:0051349	positive regulation of lyase activity	61	0.280363	1.30238	0.114865	0.252869	8595	tags=33%, list=13%, signal=38%
GO:0018198	peptidyl-cysteine modification	37	0.331003	1.3016	0.0849673	0.253283	12417	tags=38%, list=19%, signal=47%
GO:0051048	negative regulation of secretion	64	0.278923	1.30125	0.0833333	0.25312	12188	tags=36%, list=18%, signal=44%
GO:0009395	phospholipid catabolic process	46	0.308158	1.30103	0.0960452	0.252826	8711	tags=30%, list=13%, signal=35%
GO:0090498	extrinsic component of Golgi membrane	21	0.36825	1.30047	0.109375	0.25297	2066	tags=14%, list=3%, signal=15%
GO:0009263	deoxyribonucleotide biosynthetic process	24	0.357351	1.30006	0.142157	0.252917	6378	tags=29%, list=10%, signal=32%
GO:0046850	regulation of bone remodeling	29	0.341886	1.29927	0.086758	0.253433	8504	tags=24%, list=13%, signal=28%
GO:0009200	deoxyribonucleoside triphosphate metabolic process	29	0.339374	1.298	0.10241	0.254455	2279	tags=21%, list=3%, signal=21%
GO:0008483	transaminase activity	64	0.282319	1.29676	0.0942029	0.255554	6086	tags=28%, list=9%, signal=31%
GO:0010851	cyclase regulator activity	44	0.305859	1.29462	0.117284	0.257791	14081	tags=50%, list=21%, signal=63%
GO:0007272	ensheathment of neurons	43	0.300236	1.29442	0.0779221	0.257476	8504	tags=26%, list=13%, signal=29%
GO:0005080	protein kinase C binding	23	0.360063	1.29404	0.127854	0.257412	11823	tags=35%, list=18%, signal=42%
GO:0000062	fatty-acyl-CoA binding	30	0.3458	1.28994	0.12844	0.262263	6884	tags=33%, list=10%, signal=37%
GO:0042171	lysophosphatidic acid acyltransferase activity	22	0.371007	1.28919	0.162037	0.262685	4383	tags=27%, list=7%, signal=29%
GO:0004435	phosphatidylinositol phospholipase C activity	21	0.364776	1.28914	0.136882	0.262128	18795	tags=57%, list=28%, signal=80%
GO:2000603	regulation of secondary growth	42	0.307019	1.28913	0.0666667	0.261544	41007	tags=98%, list=62%, signal=255%
GO:0030801	NA	59	0.281437	1.2861	0.0606061	0.265037	8595	tags=32%, list=13%, signal=37%
GO:0048705	skeletal system morphogenesis	23	0.357672	1.28491	0.106383	0.266011	5032	tags=22%, list=8%, signal=24%
GO:1901000	regulation of response to salt stress	46	0.300968	1.28455	0.136364	0.265917	11354	tags=33%, list=17%, signal=39%
GO:0006470	protein dephosphorylation	252	0.229303	1.28298	0	0.267482	12061	tags=34%, list=18%, signal=41%
GO:0007035	vacuolar acidification	22	0.357392	1.28288	0.170124	0.267002	9143	tags=36%, list=14%, signal=42%
GO:0034308	primary alcohol metabolic process	50	0.298464	1.28249	0.0853659	0.266997	5874	tags=28%, list=9%, signal=31%
GO:0009204	deoxyribonucleoside triphosphate catabolic process	16	0.389493	1.28137	0.153846	0.267905	1324	tags=19%, list=2%, signal=19%
GO:0007190	activation of adenylate cyclase activity	37	0.314094	1.28118	0.108434	0.267541	8595	tags=35%, list=13%, signal=40%
GO:0046479	glycosphingolipid catabolic process	24	0.36213	1.28086	0.147186	0.26732	2066	tags=17%, list=3%, signal=17%
GO:0008277	regulation of G protein-coupled receptor signaling pathway	51	0.287872	1.28016	0.0993789	0.267629	5198	tags=18%, list=8%, signal=19%
GO:0042594	response to starvation	426	0.214497	1.27991	0	0.267354	10562	tags=26%, list=16%, signal=31%
GO:0040014	regulation of multicellular organism growth	47	0.301633	1.27941	0.144578	0.267421	10292	tags=34%, list=16%, signal=40%
GO:0042645	mitochondrial nucleoid	49	0.29763	1.27519	0.0988372	0.272574	6866	tags=27%, list=10%, signal=30%
GO:0045981	positive regulation of nucleotide metabolic process	72	0.273488	1.27405	0.0810811	0.27363	8595	tags=31%, list=13%, signal=35%
GO:0043679	axon terminus	29	0.337008	1.27352	0.121076	0.273768	9477	tags=31%, list=14%, signal=36%
GO:0009404	toxin metabolic process	18	0.382652	1.27106	0.131274	0.27668	3440	tags=33%, list=5%, signal=35%
GO:0004602	glutathione peroxidase activity	24	0.353385	1.27098	0.130841	0.27618	2615	tags=25%, list=4%, signal=26%
GO:0048103	somatic stem cell division	22	0.35631	1.26955	0.164384	0.277589	6934	tags=27%, list=10%, signal=30%
GO:0102202	soladodine glucosyltransferase activity	15	0.401026	1.2675	0.188192	0.2799	1545	tags=20%, list=2%, signal=20%
GO:0030250	guanylate cyclase activator activity	43	0.293673	1.26527	0.0879121	0.282459	14081	tags=49%, list=21%, signal=62%
GO:0008366	axon ensheathment	43	0.300236	1.26436	0.0977012	0.283131	8504	tags=26%, list=13%, signal=29%
GO:0032355	response to estradiol	19	0.37247	1.26408	0.166667	0.282862	572	tags=16%, list=1%, signal=16%
GO:0004721	phosphoprotein phosphatase activity	341	0.222498	1.26384	0	0.282601	10766	tags=28%, list=16%, signal=34%
GO:0031267	small GTPase binding	430	0.207642	1.26267	0	0.283639	10603	tags=27%, list=16%, signal=32%
GO:0005680	anaphase-promoting complex	40	0.30338	1.26137	0.158228	0.2849	12764	tags=30%, list=19%, signal=37%
GO:0016830	carbon-carbon lyase activity	106	0.251069	1.26111	0.037037	0.28462	5674	tags=21%, list=9%, signal=23%
GO:0036260	RNA capping	25	0.336529	1.26096	0.155844	0.284231	4567	tags=16%, list=7%, signal=17%
GO:0010853	cyclase activator activity	43	0.293673	1.2609	0.142857	0.283685	14081	tags=49%, list=21%, signal=62%
GO:0102203	brassicasterol glucosyltransferase activity	15	0.401026	1.2606	0.165468	0.283503	1545	tags=20%, list=2%, signal=20%
GO:0009927	histidine phosphotransfer kinase activity	19	0.363897	1.25961	0.147727	0.284285	1259	tags=16%, list=2%, signal=16%
GO:0090307	mitotic spindle assembly	43	0.301945	1.25857	0.112426	0.285037	10225	tags=30%, list=15%, signal=36%
GO:0140042	lipid droplet formation	17	0.383066	1.25817	0.175097	0.28501	14940	tags=59%, list=23%, signal=76%
GO:0051657	maintenance of organelle location	20	0.361745	1.25782	0.162455	0.284935	10881	tags=40%, list=16%, signal=48%
GO:0031153	slug development involved in sorocarp development	39	0.319378	1.25754	0.159341	0.284761	11390	tags=33%, list=17%, signal=40%
GO:0051965	positive regulation of synapse assembly	24	0.348471	1.25719	0.136546	0.284662	3794	tags=25%, list=6%, signal=27%
GO:0043520	regulation of myosin II filament assembly	28	0.329557	1.25689	0.113043	0.284441	9644	tags=36%, list=15%, signal=42%
GO:0031312	extrinsic component of organelle membrane	99	0.247709	1.25683	0.05	0.283923	7008	tags=22%, list=11%, signal=25%
GO:1900015	regulation of cytokine production involved in inflammatory response	20	0.374678	1.25658	0.204819	0.283677	6981	tags=35%, list=11%, signal=39%
GO:0003995	acyl-CoA dehydrogenase activity	24	0.34206	1.25644	0.146444	0.283323	1845	tags=29%, list=3%, signal=30%
GO:0102205	cholesterol alpha-glucosyltransferase activity	15	0.401026	1.25583	0.202952	0.283589	1545	tags=20%, list=2%, signal=20%
GO:0030804	NA	59	0.281437	1.25552	0.0769231	0.283487	8595	tags=32%, list=13%, signal=37%
GO:0016831	carboxy-lyase activity	81	0.252933	1.25539	0.0740741	0.283064	5674	tags=21%, list=9%, signal=23%
GO:0009295	nucleoid	55	0.286482	1.25512	0.1	0.282781	6866	tags=25%, list=10%, signal=28%
GO:0050851	antigen receptor-mediated signaling pathway	43	0.289748	1.2545	0.132075	0.283172	13720	tags=40%, list=21%, signal=50%
GO:0016906	sterol 3-beta-glucosyltransferase activity	15	0.401026	1.25411	0.184931	0.283125	1545	tags=20%, list=2%, signal=20%
GO:0006646	phosphatidylethanolamine biosynthetic process	24	0.35014	1.25374	0.141667	0.283068	5605	tags=29%, list=8%, signal=32%
GO:0015368	calcium:cation antiporter activity	15	0.395684	1.25299	0.184397	0.28363	5574	tags=33%, list=8%, signal=36%
GO:0000727	double-strand break repair via break-induced replication	33	0.313572	1.25194	0.120879	0.284479	15727	tags=45%, list=24%, signal=60%
GO:0039703	RNA replication	17	0.379859	1.25187	0.179283	0.283972	16166	tags=47%, list=24%, signal=62%
GO:0004559	alpha-mannosidase activity	19	0.365064	1.25142	0.164122	0.284011	10499	tags=42%, list=16%, signal=50%
GO:0010469	regulation of signaling receptor activity	65	0.27224	1.25135	0.129032	0.28352	9830	tags=28%, list=15%, signal=32%
GO:0010799	regulation of peptidyl-threonine phosphorylation	15	0.403153	1.25096	0.15748	0.28348	13081	tags=53%, list=20%, signal=66%
GO:0051225	spindle assembly	83	0.259706	1.24833	0.0927835	0.286699	10225	tags=29%, list=15%, signal=34%
GO:0035329	hippo signaling	17	0.389731	1.2481	0.156716	0.286433	10038	tags=41%, list=15%, signal=49%
GO:1900373	positive regulation of purine nucleotide biosynthetic process	60	0.276299	1.2474	0.112069	0.28676	8595	tags=32%, list=13%, signal=36%
GO:0006537	glutamate biosynthetic process	17	0.379394	1.24733	0.184211	0.286293	609	tags=12%, list=1%, signal=12%
GO:0009267	cellular response to starvation	391	0.211378	1.24609	0	0.287556	10562	tags=26%, list=16%, signal=31%
GO:1903421	regulation of synaptic vesicle recycling	22	0.342079	1.24506	0.168724	0.288452	4934	tags=27%, list=7%, signal=29%
GO:0008235	metalloexopeptidase activity	77	0.259401	1.24498	0.0521739	0.287978	10041	tags=30%, list=15%, signal=35%
GO:0009394	2'-deoxyribonucleotide metabolic process	36	0.298707	1.2442	0.186813	0.288477	7736	tags=25%, list=12%, signal=28%
GO:2000070	regulation of response to water deprivation	28	0.331504	1.24335	0.181395	0.289242	8348	tags=25%, list=13%, signal=29%
GO:0032433	filopodium tip	38	0.296621	1.24059	0.152632	0.292682	6235	tags=21%, list=9%, signal=23%
GO:0006551	leucine metabolic process	24	0.325702	1.24052	0.126531	0.292187	6818	tags=33%, list=10%, signal=37%
GO:0045851	pH reduction	43	0.290379	1.2394	0.126374	0.293245	9616	tags=33%, list=14%, signal=38%
GO:0005767	secondary lysosome	19	0.360602	1.23924	0.169565	0.292878	10341	tags=26%, list=16%, signal=31%
GO:0004713	protein tyrosine kinase activity	217	0.222859	1.23886	0.0555556	0.292824	11470	tags=27%, list=17%, signal=32%
GO:0005547	phosphatidylinositol-3,4,5-trisphosphate binding	68	0.264326	1.23771	0.092437	0.293981	4397	tags=16%, list=7%, signal=17%
GO:0030810	positive regulation of nucleotide biosynthetic process	60	0.276299	1.23753	0.102941	0.29366	8595	tags=32%, list=13%, signal=36%
GO:0007417	central nervous system development	73	0.264122	1.23702	0.124031	0.293849	14821	tags=42%, list=22%, signal=55%
GO:0009452	7-methylguanosine RNA capping	25	0.336529	1.23641	0.154185	0.294233	4567	tags=16%, list=7%, signal=17%
GO:0099023	vesicle tethering complex	92	0.248246	1.23635	0.103093	0.293736	10532	tags=28%, list=16%, signal=34%
GO:0033263	CORVET complex	16	0.371977	1.2352	0.193309	0.294961	10532	tags=44%, list=16%, signal=52%
GO:0033135	regulation of peptidyl-serine phosphorylation	49	0.28014	1.23511	0.116129	0.294492	12112	tags=41%, list=18%, signal=50%
GO:0006887	exocytosis	243	0.217962	1.23468	0	0.294625	7248	tags=21%, list=11%, signal=23%
GO:0044438	NA	119	0.234661	1.23273	0.0491803	0.29679	11201	tags=30%, list=17%, signal=36%
GO:0098597	observational learning	17	0.366372	1.23243	0.162879	0.296677	8504	tags=35%, list=13%, signal=40%
GO:0072341	modified amino acid binding	99	0.242661	1.23174	0.0833333	0.297127	7955	tags=25%, list=12%, signal=29%
GO:1900744	regulation of p38MAPK cascade	18	0.364474	1.23121	0.198347	0.297329	13973	tags=56%, list=21%, signal=70%
GO:0051452	intracellular pH reduction	42	0.293881	1.23047	0.116667	0.297896	9616	tags=33%, list=14%, signal=39%
GO:0030249	guanylate cyclase regulator activity	43	0.293673	1.2298	0.141243	0.298341	14081	tags=49%, list=21%, signal=62%
GO:0015909	long-chain fatty acid transport	28	0.321325	1.22847	0.163462	0.299793	8171	tags=29%, list=12%, signal=33%
GO:0022898	regulation of transmembrane transporter activity	183	0.218877	1.22778	0	0.300252	8595	tags=22%, list=13%, signal=26%
GO:0039694	viral RNA genome replication	17	0.379859	1.22773	0.210084	0.299748	16166	tags=47%, list=24%, signal=62%
GO:0001664	G protein-coupled receptor binding	66	0.268769	1.22492	0.104478	0.303251	6803	tags=29%, list=10%, signal=32%
GO:1902850	microtubule cytoskeleton organization involved in mitosis	177	0.219335	1.22389	0.0588235	0.304159	8751	tags=25%, list=13%, signal=29%
GO:2001239	regulation of extrinsic apoptotic signaling pathway in absence of ligand	21	0.35266	1.2235	0.189873	0.304189	8504	tags=29%, list=13%, signal=33%
GO:0031177	phosphopantetheine binding	61	0.272395	1.22343	0.0972222	0.303686	7955	tags=30%, list=12%, signal=33%
GO:0006497	protein lipidation	97	0.248277	1.22178	0.0625	0.305523	12125	tags=29%, list=18%, signal=35%
GO:0009788	negative regulation of abscisic acid-activated signaling pathway	22	0.339581	1.22148	0.185841	0.305362	9211	tags=36%, list=14%, signal=42%
GO:1903490	positive regulation of mitotic cytokinesis	20	0.344034	1.22123	0.190299	0.305142	6279	tags=35%, list=9%, signal=39%
GO:0035307	positive regulation of protein dephosphorylation	29	0.321951	1.2203	0.167442	0.305932	11195	tags=38%, list=17%, signal=46%
GO:0046027	phospholipid:diacylglycerol acyltransferase activity	17	0.375954	1.2174	0.202847	0.309894	11732	tags=53%, list=18%, signal=64%
GO:0032147	activation of protein kinase activity	181	0.219997	1.21667	0.0645161	0.310405	14037	tags=33%, list=21%, signal=42%
GO:0015937	coenzyme A biosynthetic process	23	0.329049	1.21372	0.18107	0.31424	2725	tags=22%, list=4%, signal=23%
GO:0032412	regulation of ion transmembrane transporter activity	183	0.218877	1.21343	0.0384615	0.314113	8595	tags=22%, list=13%, signal=26%
GO:0046785	microtubule polymerization	17	0.373881	1.21314	0.18797	0.313923	4312	tags=24%, list=6%, signal=25%
GO:1901567	fatty acid derivative binding	32	0.313542	1.21159	0.180905	0.315772	6884	tags=31%, list=10%, signal=35%
GO:0046777	protein autophosphorylation	295	0.20486	1.21055	0	0.31687	6240	tags=16%, list=9%, signal=18%
GO:0031526	brush border membrane	22	0.339721	1.2102	0.183673	0.316849	9477	tags=36%, list=14%, signal=42%
GO:0006783	heme biosynthetic process	38	0.292055	1.20968	0.125	0.31706	6103	tags=26%, list=9%, signal=29%
GO:0046488	phosphatidylinositol metabolic process	334	0.20077	1.20902	0	0.317446	14854	tags=32%, list=22%, signal=41%
GO:0080009	mRNA methylation	17	0.362113	1.20712	0.226562	0.319659	13386	tags=35%, list=20%, signal=44%
GO:0071617	lysophospholipid acyltransferase activity	24	0.331013	1.20655	0.198276	0.319973	4383	tags=25%, list=7%, signal=27%
GO:0051640	organelle localization	479	0.207084	1.20618	0	0.319954	11566	tags=28%, list=17%, signal=33%
GO:0005504	fatty acid binding	23	0.344568	1.20611	0.186508	0.319489	9558	tags=35%, list=14%, signal=41%
GO:0000922	spindle pole	151	0.221172	1.206	0.0724638	0.319088	8789	tags=25%, list=13%, signal=29%
GO:0031668	cellular response to extracellular stimulus	433	0.195369	1.20598	0	0.318531	10562	tags=26%, list=16%, signal=31%
GO:0000796	condensin complex	18	0.358502	1.20553	0.188192	0.318631	7870	tags=33%, list=12%, signal=38%
GO:0005977	glycogen metabolic process	18	0.361162	1.20281	0.206522	0.322171	4691	tags=33%, list=7%, signal=36%
GO:0050926	regulation of positive chemotaxis	31	0.318822	1.2025	0.207547	0.322082	12173	tags=45%, list=18%, signal=55%
GO:0097479	synaptic vesicle localization	46	0.279133	1.20169	0.145455	0.322789	12306	tags=41%, list=19%, signal=51%
GO:0060402	calcium ion transport into cytosol	35	0.292928	1.20166	0.165	0.322229	6348	tags=29%, list=10%, signal=32%
GO:2000370	positive regulation of clathrin-dependent endocytosis	16	0.361917	1.20131	0.179211	0.32217	13073	tags=38%, list=20%, signal=47%
GO:0031285	regulation of sorocarp stalk cell differentiation	15	0.384481	1.201	0.192308	0.32212	7118	tags=27%, list=11%, signal=30%
GO:0000306	extrinsic component of vacuolar membrane	17	0.354919	1.20097	0.205534	0.321568	10746	tags=47%, list=16%, signal=56%
GO:1904377	positive regulation of protein localization to cell periphery	33	0.302609	1.20074	0.17801	0.321364	11719	tags=52%, list=18%, signal=63%
GO:0018345	protein palmitoylation	40	0.288933	1.19988	0.180791	0.32215	11719	tags=35%, list=18%, signal=42%
GO:1905958	negative regulation of cellular response to alcohol	22	0.339581	1.19944	0.242915	0.322252	9211	tags=36%, list=14%, signal=42%
GO:1903438	positive regulation of mitotic cytokinetic process	20	0.344034	1.19931	0.202586	0.321866	6279	tags=35%, list=9%, signal=39%
GO:0046527	glucosyltransferase activity	57	0.264795	1.19928	0.183206	0.321338	2066	tags=12%, list=3%, signal=13%
GO:0007020	microtubule nucleation	15	0.368254	1.1981	0.208633	0.322524	15058	tags=53%, list=23%, signal=69%
GO:0019221	cytokine-mediated signaling pathway	59	0.261341	1.19733	0.121429	0.323121	7537	tags=25%, list=11%, signal=29%
GO:0031032	actomyosin structure organization	67	0.2565	1.19717	0.0930233	0.322796	10116	tags=31%, list=15%, signal=37%
GO:0030123	AP-3 adaptor complex	20	0.342685	1.19716	0.219178	0.322232	10223	tags=50%, list=15%, signal=59%
GO:1901420	negative regulation of response to alcohol	22	0.339581	1.19705	0.184834	0.32182	9211	tags=36%, list=14%, signal=42%
GO:0001667	ameboidal-type cell migration	79	0.256379	1.19691	0.133333	0.321454	9834	tags=32%, list=15%, signal=37%
GO:0000775	chromosome, centromeric region	73	0.260317	1.19631	0.140351	0.321881	8876	tags=25%, list=13%, signal=28%
GO:0000002	mitochondrial genome maintenance	25	0.318941	1.193	0.196347	0.326424	4706	tags=20%, list=7%, signal=22%
GO:0044439	NA	119	0.234661	1.19056	0.119403	0.32978	11201	tags=30%, list=17%, signal=36%
GO:0043649	dicarboxylic acid catabolic process	19	0.358581	1.19024	0.209016	0.329728	7788	tags=42%, list=12%, signal=48%
GO:1900076	regulation of cellular response to insulin stimulus	33	0.300973	1.18977	0.180095	0.329867	9477	tags=33%, list=14%, signal=39%
GO:0034085	establishment of sister chromatid cohesion	24	0.3295	1.18783	0.221277	0.332439	12181	tags=29%, list=18%, signal=36%
GO:0035114	imaginal disc-derived appendage morphogenesis	20	0.335369	1.18754	0.233962	0.332349	8945	tags=30%, list=13%, signal=35%
GO:0016137	glycoside metabolic process	26	0.322079	1.18653	0.2	0.333364	4480	tags=19%, list=7%, signal=21%
GO:0051057	positive regulation of small GTPase mediated signal transduction	114	0.23037	1.18607	0.134328	0.333472	12763	tags=32%, list=19%, signal=39%
GO:0000776	kinetochore	81	0.247751	1.18551	0.12844	0.333751	5646	tags=17%, list=9%, signal=19%
GO:0008484	sulfuric ester hydrolase activity	18	0.353544	1.18349	0.225225	0.336469	6353	tags=33%, list=10%, signal=37%
GO:0051453	regulation of intracellular pH	76	0.24643	1.18324	0.133333	0.336306	4462	tags=18%, list=7%, signal=20%
GO:1900016	negative regulation of cytokine production involved in inflammatory response	16	0.362995	1.1826	0.253676	0.336811	6981	tags=31%, list=11%, signal=35%
GO:0016780	phosphotransferase activity, for other substituted phosphate groups	49	0.274163	1.18191	0.1625	0.3373	6315	tags=22%, list=10%, signal=25%
GO:0008174	mRNA methyltransferase activity	18	0.355496	1.18173	0.235294	0.33695	6452	tags=22%, list=10%, signal=25%
GO:0032006	regulation of TOR signaling	91	0.234921	1.18167	0.0987654	0.336434	13963	tags=36%, list=21%, signal=46%
GO:0008038	neuron recognition	25	0.321796	1.181	0.20362	0.336878	8945	tags=40%, list=13%, signal=46%
GO:0044033	multi-organism metabolic process	24	0.3191	1.18083	0.210526	0.336594	5921	tags=29%, list=9%, signal=32%
GO:0090151	establishment of protein localization to mitochondrial membrane	22	0.331778	1.17632	0.244635	0.343494	10479	tags=45%, list=16%, signal=54%
GO:0097530	granulocyte migration	20	0.33103	1.17498	0.233871	0.345234	16792	tags=45%, list=25%, signal=60%
GO:1902656	calcium ion import into cytosol	33	0.300111	1.17488	0.21256	0.344836	5444	tags=27%, list=8%, signal=30%
GO:0032467	positive regulation of cytokinesis	52	0.270493	1.17487	0.174497	0.344262	12085	tags=38%, list=18%, signal=47%
GO:0006607	NLS-bearing protein import into nucleus	42	0.279663	1.17483	0.153374	0.343725	7470	tags=24%, list=11%, signal=27%
GO:0034754	cellular hormone metabolic process	50	0.264936	1.17367	0.19774	0.345062	5005	tags=24%, list=8%, signal=26%
GO:2000038	regulation of stomatal complex development	15	0.375462	1.17278	0.263345	0.346088	7526	tags=13%, list=11%, signal=15%
GO:0045762	positive regulation of adenylate cyclase activity	55	0.25225	1.17231	0.158273	0.346307	8595	tags=33%, list=13%, signal=38%
GO:0051898	negative regulation of protein kinase B signaling	21	0.335049	1.17161	0.247826	0.346792	13924	tags=43%, list=21%, signal=54%
GO:0003014	renal system process	24	0.325413	1.17155	0.244635	0.346265	8347	tags=33%, list=13%, signal=38%
GO:0097553	calcium ion transmembrane import into cytosol	33	0.300111	1.16835	0.239583	0.351022	5444	tags=27%, list=8%, signal=30%
GO:2001257	regulation of cation channel activity	146	0.220288	1.1669	0.0526316	0.352738	8525	tags=22%, list=13%, signal=25%
GO:0007179	transforming growth factor beta receptor signaling pathway	22	0.33144	1.16666	0.255507	0.352531	13882	tags=50%, list=21%, signal=63%
GO:0060401	cytosolic calcium ion transport	44	0.281756	1.16551	0.220859	0.353868	8117	tags=30%, list=12%, signal=34%
GO:0031674	I band	21	0.334474	1.16501	0.266129	0.354123	2585	tags=24%, list=4%, signal=25%
GO:0004176	ATP-dependent peptidase activity	26	0.303976	1.16305	0.244344	0.356923	8117	tags=31%, list=12%, signal=35%
GO:0005876	spindle microtubule	66	0.256543	1.16301	0.157895	0.356393	8746	tags=30%, list=13%, signal=35%
GO:0003988	acetyl-CoA C-acyltransferase activity	21	0.328133	1.16116	0.267658	0.358919	10818	tags=57%, list=16%, signal=68%
GO:0061097	regulation of protein tyrosine kinase activity	17	0.35741	1.15909	0.268199	0.361865	2418	tags=12%, list=4%, signal=12%
GO:0031965	nuclear membrane	221	0.204116	1.15828	0.125	0.362642	7165	tags=17%, list=11%, signal=19%
GO:0051209	release of sequestered calcium ion into cytosol	29	0.304788	1.15662	0.217822	0.364949	5444	tags=28%, list=8%, signal=30%
GO:0051647	nucleus localization	53	0.25776	1.15588	0.162162	0.365651	11325	tags=30%, list=17%, signal=36%
GO:2001238	positive regulation of extrinsic apoptotic signaling pathway	21	0.333883	1.15391	0.280632	0.368577	9837	tags=33%, list=15%, signal=39%
GO:0009143	nucleoside triphosphate catabolic process	17	0.355828	1.15288	0.261719	0.369734	1324	tags=18%, list=2%, signal=18%
GO:0008340	determination of adult lifespan	54	0.264531	1.15197	0.210526	0.370834	8196	tags=26%, list=12%, signal=30%
GO:1902106	negative regulation of leukocyte differentiation	33	0.288589	1.15122	0.273224	0.37152	9226	tags=24%, list=14%, signal=28%
GO:0009528	plastid inner membrane	17	0.346917	1.1486	0.260223	0.375589	4661	tags=35%, list=7%, signal=38%
GO:0009164	nucleoside catabolic process	24	0.318793	1.1483	0.256757	0.375537	8262	tags=33%, list=12%, signal=38%
GO:0030254	protein secretion by the type III secretion system	36	0.287976	1.14709	0.248521	0.377093	47260	tags=100%, list=71%, signal=347%
GO:0048710	regulation of astrocyte differentiation	17	0.348039	1.14692	0.279152	0.376787	8504	tags=29%, list=13%, signal=34%
GO:0033138	positive regulation of peptidyl-serine phosphorylation	38	0.279698	1.14634	0.245989	0.37719	8595	tags=34%, list=13%, signal=39%
GO:0030672	synaptic vesicle membrane	40	0.27532	1.14576	0.224599	0.377606	12446	tags=33%, list=19%, signal=40%
GO:0035120	post-embryonic appendage morphogenesis	20	0.335369	1.14505	0.259574	0.378179	8945	tags=30%, list=13%, signal=35%
GO:0035306	positive regulation of dephosphorylation	30	0.299838	1.14495	0.252525	0.377748	11195	tags=37%, list=17%, signal=44%
GO:0032092	positive regulation of protein binding	53	0.253038	1.14363	0.197452	0.379477	9980	tags=28%, list=15%, signal=33%
GO:0008422	beta-glucosidase activity	28	0.302848	1.14346	0.269767	0.379187	2694	tags=18%, list=4%, signal=19%
GO:0031098	stress-activated protein kinase signaling cascade	70	0.246204	1.14246	0.227273	0.380272	8809	tags=24%, list=13%, signal=28%
GO:0033293	monocarboxylic acid binding	37	0.273223	1.141	0.251337	0.382291	9795	tags=32%, list=15%, signal=38%
GO:0006627	protein processing involved in protein targeting to mitochondrion	15	0.36381	1.13883	0.269504	0.385544	8055	tags=33%, list=12%, signal=38%
GO:0045214	sarcomere organization	23	0.321962	1.13753	0.267442	0.387327	8873	tags=30%, list=13%, signal=35%
GO:0010927	cellular component assembly involved in morphogenesis	102	0.22433	1.13731	0.166667	0.387074	11436	tags=31%, list=17%, signal=38%
GO:0033180	proton-transporting V-type ATPase, V1 domain	22	0.32529	1.13725	0.27193	0.386574	10056	tags=36%, list=15%, signal=43%
GO:0030819	NA	55	0.25225	1.13477	0.223077	0.390537	8595	tags=33%, list=13%, signal=38%
GO:0002443	leukocyte mediated immunity	15	0.347835	1.13441	0.303249	0.390543	13862	tags=47%, list=21%, signal=59%
GO:0030134	COPII-coated ER to Golgi transport vesicle	39	0.270402	1.13403	0.240385	0.390588	8626	tags=26%, list=13%, signal=29%
GO:1990266	neutrophil migration	20	0.33103	1.1329	0.277056	0.391994	16792	tags=45%, list=25%, signal=60%
GO:0017119	Golgi transport complex	23	0.317898	1.12924	0.286307	0.39809	16325	tags=52%, list=25%, signal=69%
GO:0030951	establishment or maintenance of microtubule cytoskeleton polarity	19	0.325274	1.12893	0.26087	0.398008	4312	tags=26%, list=6%, signal=28%
GO:0046717	acid secretion	25	0.30852	1.12876	0.260663	0.397659	10208	tags=36%, list=15%, signal=43%
GO:0010565	regulation of cellular ketone metabolic process	81	0.234686	1.12836	0.198113	0.397763	4441	tags=17%, list=7%, signal=19%
GO:0005220	inositol 1,4,5-trisphosphate-sensitive calcium-release channel activity	16	0.344238	1.12817	0.262238	0.397491	5444	tags=38%, list=8%, signal=41%
GO:0099501	exocytic vesicle membrane	40	0.27532	1.12814	0.255952	0.396913	12446	tags=33%, list=19%, signal=40%
GO:0070569	uridylyltransferase activity	26	0.302179	1.12657	0.290909	0.399127	5606	tags=19%, list=8%, signal=21%
GO:0043524	negative regulation of neuron apoptotic process	38	0.27523	1.12603	0.218905	0.399443	7003	tags=16%, list=11%, signal=18%
GO:0099522	region of cytosol	21	0.323038	1.12558	0.298701	0.399666	10989	tags=33%, list=17%, signal=40%
GO:2000369	regulation of clathrin-dependent endocytosis	25	0.298734	1.1254	0.280193	0.399379	13081	tags=36%, list=20%, signal=45%
GO:0017161	inositol-1,3,4-trisphosphate 4-phosphatase activity	30	0.291562	1.12445	0.271028	0.400569	12456	tags=27%, list=19%, signal=33%
GO:0016312	inositol bisphosphate phosphatase activity	31	0.282706	1.12233	0.225806	0.403909	12456	tags=26%, list=19%, signal=32%
GO:0071621	granulocyte chemotaxis	19	0.33152	1.1213	0.269373	0.405249	16792	tags=47%, list=25%, signal=63%
GO:1903052	positive regulation of proteolysis involved in cellular protein catabolic process	136	0.210543	1.12112	0.179487	0.404917	11358	tags=30%, list=17%, signal=36%
GO:0051781	positive regulation of cell division	55	0.258492	1.11943	0.258503	0.407513	12085	tags=38%, list=18%, signal=47%
GO:0003951	NAD+ kinase activity	27	0.301324	1.11891	0.283105	0.407834	15633	tags=52%, list=24%, signal=68%
GO:0010631	epithelial cell migration	46	0.259957	1.11891	0.258064	0.407223	9587	tags=28%, list=14%, signal=33%
GO:1903539	protein localization to postsynaptic membrane	19	0.321798	1.11767	0.278431	0.408872	8557	tags=32%, list=13%, signal=36%
GO:0006650	glycerophospholipid metabolic process	480	0.18859	1.11756	0	0.408458	14710	tags=31%, list=22%, signal=40%
GO:0031109	microtubule polymerization or depolymerization	36	0.275578	1.11753	0.274194	0.407849	6093	tags=25%, list=9%, signal=28%
GO:0030816	NA	55	0.25225	1.11734	0.268966	0.407627	8595	tags=33%, list=13%, signal=38%
GO:0045109	intermediate filament organization	17	0.341614	1.11505	0.305019	0.41146	5676	tags=18%, list=9%, signal=19%
GO:1902584	positive regulation of response to water deprivation	22	0.314248	1.1139	0.309091	0.413064	7526	tags=18%, list=11%, signal=21%
GO:0030952	establishment or maintenance of cytoskeleton polarity	37	0.271122	1.11311	0.28022	0.413924	5252	tags=27%, list=8%, signal=29%
GO:0000152	nuclear ubiquitin ligase complex	59	0.24283	1.11266	0.195652	0.414135	4796	tags=17%, list=7%, signal=18%
GO:0007051	spindle organization	189	0.200488	1.11143	0.176471	0.415944	8789	tags=23%, list=13%, signal=26%
GO:0007178	transmembrane receptor protein serine/threonine kinase signaling pathway	37	0.275072	1.11137	0.269231	0.41542	13882	tags=43%, list=21%, signal=55%
GO:0097502	mannosylation	21	0.313925	1.11016	0.329268	0.417185	4942	tags=24%, list=7%, signal=26%
GO:0016801	hydrolase activity, acting on ether bonds	17	0.332927	1.10931	0.28125	0.418187	5892	tags=35%, list=9%, signal=39%
GO:0042168	heme metabolic process	40	0.274292	1.1079	0.274725	0.420324	6103	tags=25%, list=9%, signal=28%
GO:0070373	negative regulation of ERK1 and ERK2 cascade	33	0.284253	1.10727	0.285	0.420932	14233	tags=45%, list=21%, signal=58%
GO:0052828	inositol-3,4-bisphosphate 4-phosphatase activity	30	0.291562	1.10694	0.341232	0.420913	12456	tags=27%, list=19%, signal=33%
GO:0055002	striated muscle cell development	30	0.292066	1.10543	0.282609	0.423118	6180	tags=20%, list=9%, signal=22%
GO:0016127	sterol catabolic process	15	0.352358	1.10401	0.3	0.425305	5151	tags=33%, list=8%, signal=36%
GO:0005217	intracellular ligand-gated ion channel activity	36	0.267924	1.10388	0.272727	0.424904	5444	tags=22%, list=8%, signal=24%
GO:0051602	response to electrical stimulus	85	0.226378	1.10363	0.260417	0.424729	14081	tags=41%, list=21%, signal=52%
GO:0010972	negative regulation of G2/M transition of mitotic cell cycle	58	0.241273	1.10338	0.268966	0.424566	5064	tags=17%, list=8%, signal=19%
GO:0046474	glycerophospholipid biosynthetic process	248	0.193822	1.10129	0.136364	0.428037	9183	tags=19%, list=14%, signal=22%
GO:0019432	triglyceride biosynthetic process	45	0.263576	1.10096	0.277027	0.42804	8159	tags=27%, list=12%, signal=30%
GO:0043627	response to estrogen	21	0.3105	1.10089	0.279352	0.427531	77	tags=10%, list=0%, signal=10%
GO:0008543	fibroblast growth factor receptor signaling pathway	17	0.332747	1.10052	0.324042	0.427638	2346	tags=24%, list=4%, signal=24%
GO:0007019	microtubule depolymerization	21	0.312171	1.09965	0.341365	0.42872	6093	tags=33%, list=9%, signal=37%
GO:0032049	cardiolipin biosynthetic process	16	0.33213	1.09908	0.303704	0.42919	1938	tags=19%, list=3%, signal=19%
GO:0009706	chloroplast inner membrane	17	0.346917	1.09818	0.307393	0.430374	4661	tags=35%, list=7%, signal=38%
GO:0030593	neutrophil chemotaxis	19	0.33152	1.09695	0.329365	0.432079	16792	tags=47%, list=25%, signal=63%
GO:0016744	transferase activity, transferring aldehyde or ketonic groups	17	0.339911	1.09637	0.333333	0.432574	8106	tags=35%, list=12%, signal=40%
GO:0051283	negative regulation of sequestering of calcium ion	32	0.283983	1.09578	0.305825	0.433102	5444	tags=25%, list=8%, signal=27%
GO:0048308	organelle inheritance	17	0.338064	1.09496	0.333333	0.434102	9525	tags=35%, list=14%, signal=41%
GO:0009190	cyclic nucleotide biosynthetic process	31	0.280681	1.0948	0.265701	0.433772	7520	tags=32%, list=11%, signal=36%
GO:0060918	auxin transport	23	0.30311	1.09447	0.306667	0.433773	5831	tags=30%, list=9%, signal=33%
GO:0001845	phagolysosome assembly	24	0.297536	1.09417	0.344681	0.433718	13155	tags=38%, list=20%, signal=47%
GO:0051642	centrosome localization	24	0.291906	1.09402	0.297071	0.43332	5646	tags=25%, list=9%, signal=27%
GO:0004550	nucleoside diphosphate kinase activity	15	0.3408	1.0935	0.320158	0.433704	3381	tags=27%, list=5%, signal=28%
GO:0043028	cysteine-type endopeptidase regulator activity involved in apoptotic process	16	0.340537	1.09317	0.313492	0.433769	2763	tags=25%, list=4%, signal=26%
GO:0006779	porphyrin-containing compound biosynthetic process	77	0.226916	1.09279	0.267241	0.433832	6103	tags=19%, list=9%, signal=21%
GO:0035371	microtubule plus-end	20	0.321788	1.09152	0.328302	0.435671	5439	tags=20%, list=8%, signal=22%
GO:0007052	mitotic spindle organization	139	0.206119	1.09087	0.232143	0.436344	7403	tags=20%, list=11%, signal=23%
GO:0061534	gamma-aminobutyric acid secretion, neurotransmission	16	0.327171	1.0897	0.337349	0.43801	8504	tags=31%, list=13%, signal=36%
GO:0061245	establishment or maintenance of bipolar cell polarity	85	0.220315	1.08931	0.211111	0.43815	10436	tags=26%, list=16%, signal=31%
GO:0003688	DNA replication origin binding	50	0.245871	1.08916	0.304965	0.437789	15721	tags=40%, list=24%, signal=52%
GO:0016316	phosphatidylinositol-3,4-bisphosphate 4-phosphatase activity	30	0.291562	1.08847	0.333333	0.438511	12456	tags=27%, list=19%, signal=33%
GO:0007249	I-kappaB kinase/NF-kappaB signaling	20	0.317446	1.08744	0.322835	0.439901	4985	tags=25%, list=8%, signal=27%
GO:1902750	negative regulation of cell cycle G2/M phase transition	58	0.241273	1.08737	0.296774	0.439421	5064	tags=17%, list=8%, signal=19%
GO:0061003	positive regulation of dendritic spine morphogenesis	17	0.337013	1.08623	0.351562	0.441104	7839	tags=35%, list=12%, signal=40%
GO:0023061	signal release	62	0.246116	1.08455	0.322835	0.443846	12446	tags=37%, list=19%, signal=46%
GO:0050852	T cell receptor signaling pathway	36	0.269529	1.0843	0.287234	0.443691	4072	tags=17%, list=6%, signal=18%
GO:0034597	phosphatidylinositol-4,5-bisphosphate 4-phosphatase activity	30	0.291562	1.08404	0.32093	0.443591	12456	tags=27%, list=19%, signal=33%
GO:0048146	positive regulation of fibroblast proliferation	33	0.264904	1.08258	0.331683	0.445784	5285	tags=18%, list=8%, signal=20%
GO:0031932	TORC2 complex	35	0.266808	1.08072	0.351064	0.448845	12478	tags=29%, list=19%, signal=35%
GO:0046626	regulation of insulin receptor signaling pathway	30	0.290224	1.07976	0.33	0.450188	9477	tags=30%, list=14%, signal=35%
GO:0051896	regulation of protein kinase B signaling	121	0.201543	1.07826	0.235294	0.452538	11308	tags=30%, list=17%, signal=36%
GO:0061842	microtubule organizing center localization	24	0.291906	1.07608	0.337963	0.456375	5646	tags=25%, list=9%, signal=27%
GO:0000030	mannosyltransferase activity	47	0.254043	1.07479	0.314607	0.458339	13664	tags=34%, list=21%, signal=43%
GO:0002090	regulation of receptor internalization	15	0.338353	1.07398	0.367347	0.45927	15154	tags=53%, list=23%, signal=69%
GO:0030325	adrenal gland development	17	0.317334	1.07328	0.343511	0.459911	18474	tags=65%, list=28%, signal=90%
GO:0048562	embryonic organ morphogenesis	26	0.293485	1.07038	0.316239	0.465257	5032	tags=15%, list=8%, signal=17%
GO:0016413	O-acetyltransferase activity	18	0.31727	1.06586	0.37395	0.474075	4698	tags=22%, list=7%, signal=24%
GO:0016417	S-acyltransferase activity	62	0.228316	1.06496	0.338235	0.47527	8887	tags=24%, list=13%, signal=28%
GO:0016308	1-phosphatidylinositol-4-phosphate 5-kinase activity	69	0.229863	1.06437	0.351145	0.475852	9995	tags=28%, list=15%, signal=32%
GO:0007093	mitotic cell cycle checkpoint	88	0.218907	1.06342	0.317073	0.477146	10799	tags=24%, list=16%, signal=28%
GO:0038201	TOR complex	38	0.254775	1.06317	0.357576	0.477056	12478	tags=29%, list=19%, signal=36%
GO:0061535	glutamate secretion, neurotransmission	16	0.327171	1.06229	0.351145	0.478199	8504	tags=31%, list=13%, signal=36%
GO:0016453	C-acetyltransferase activity	15	0.329797	1.06085	0.369811	0.480647	4762	tags=40%, list=7%, signal=43%
GO:0043650	dicarboxylic acid biosynthetic process	34	0.265313	1.06081	0.363158	0.480089	6295	tags=21%, list=9%, signal=23%
GO:0009097	isoleucine biosynthetic process	19	0.311059	1.06058	0.402299	0.47991	5074	tags=26%, list=8%, signal=28%
GO:0048316	seed development	18	0.306116	1.05957	0.358974	0.481459	877	tags=11%, list=1%, signal=11%
GO:0035577	azurophil granule membrane	16	0.325052	1.05832	0.380074	0.483325	10285	tags=44%, list=15%, signal=52%
GO:0019915	lipid storage	29	0.274699	1.0578	0.373272	0.483703	7078	tags=28%, list=11%, signal=31%
GO:0009268	response to pH	39	0.251066	1.05674	0.384615	0.485368	8684	tags=23%, list=13%, signal=27%
GO:0090162	establishment of epithelial cell polarity	30	0.275182	1.05595	0.346734	0.486368	10436	tags=30%, list=16%, signal=36%
GO:0007269	neurotransmitter secretion	40	0.260191	1.05593	0.356757	0.485725	12446	tags=40%, list=19%, signal=49%
GO:0051262	protein tetramerization	41	0.244729	1.05575	0.323864	0.485448	2601	tags=15%, list=4%, signal=15%
GO:0080025	phosphatidylinositol-3,5-bisphosphate binding	25	0.292732	1.05569	0.384259	0.484886	3330	tags=20%, list=5%, signal=21%
GO:0045682	regulation of epidermis development	18	0.315863	1.05448	0.352273	0.486721	8719	tags=22%, list=13%, signal=26%
GO:0046579	positive regulation of Ras protein signal transduction	110	0.203379	1.05428	0.294118	0.486485	12763	tags=30%, list=19%, signal=37%
GO:0042552	myelination	40	0.250748	1.05313	0.358382	0.488224	8504	tags=23%, list=13%, signal=26%
GO:0020002	host cell plasma membrane	42	0.248984	1.05156	0.335052	0.490809	19283	tags=36%, list=29%, signal=50%
GO:1903959	regulation of anion transmembrane transport	28	0.280789	1.0506	0.375	0.492233	5778	tags=14%, list=9%, signal=16%
GO:0050878	regulation of body fluid levels	71	0.219918	1.05034	0.32381	0.492058	9789	tags=27%, list=15%, signal=31%
GO:0046337	phosphatidylethanolamine metabolic process	33	0.266616	1.05003	0.365482	0.492077	5605	tags=21%, list=8%, signal=23%
GO:0071168	protein localization to chromatin	28	0.279589	1.04852	0.398104	0.494461	12181	tags=25%, list=18%, signal=31%
GO:0090092	regulation of transmembrane receptor protein serine/threonine kinase signaling pathway	58	0.230515	1.04587	0.380597	0.499365	12630	tags=36%, list=19%, signal=45%
GO:0045793	positive regulation of cell size	15	0.330006	1.04287	0.36194	0.505064	8945	tags=40%, list=13%, signal=46%
GO:0072529	pyrimidine-containing compound catabolic process	25	0.283974	1.04175	0.372642	0.506901	3231	tags=16%, list=5%, signal=17%
GO:0009133	nucleoside diphosphate biosynthetic process	15	0.323999	1.04133	0.380228	0.507153	2279	tags=20%, list=3%, signal=21%
GO:0042383	sarcolemma	160	0.195144	1.0404	0.354839	0.508329	10116	tags=23%, list=15%, signal=27%
GO:0010660	regulation of muscle cell apoptotic process	17	0.321235	1.03768	0.426573	0.513387	12630	tags=53%, list=19%, signal=65%
GO:0045124	regulation of bone resorption	22	0.291524	1.03764	0.419355	0.51275	8504	tags=23%, list=13%, signal=26%
GO:0006835	dicarboxylic acid transport	40	0.248321	1.03661	0.381818	0.514394	8666	tags=28%, list=13%, signal=32%
GO:0090278	negative regulation of peptide hormone secretion	15	0.323794	1.03616	0.425926	0.514631	4885	tags=20%, list=7%, signal=22%
GO:0017158	regulation of calcium ion-dependent exocytosis	44	0.251162	1.03595	0.363636	0.514423	12446	tags=34%, list=19%, signal=42%
GO:0004803	transposase activity	74	0.221018	1.03504	0.369748	0.515708	43621	tags=96%, list=66%, signal=280%
GO:0043491	protein kinase B signaling	20	0.301246	1.03406	0.337553	0.51713	13963	tags=50%, list=21%, signal=63%
GO:0006313	transposition, DNA-mediated	74	0.221018	1.03383	0.426229	0.516919	43621	tags=96%, list=66%, signal=280%
GO:0051289	protein homotetramerization	33	0.264476	1.03258	0.35	0.518911	1358	tags=15%, list=2%, signal=15%
GO:1901002	positive regulation of response to salt stress	26	0.283696	1.03167	0.379147	0.520178	7526	tags=19%, list=11%, signal=22%
GO:0016239	positive regulation of macroautophagy	38	0.251387	1.0315	0.394737	0.519855	7656	tags=21%, list=12%, signal=24%
GO:0071459	protein localization to chromosome, centromeric region	18	0.308819	1.03012	0.385892	0.522184	2516	tags=17%, list=4%, signal=17%
GO:0009535	chloroplast thylakoid membrane	15	0.325096	1.02879	0.382143	0.524336	11344	tags=33%, list=17%, signal=40%
GO:0006465	signal peptide processing	18	0.307955	1.02869	0.421603	0.523859	4160	tags=22%, list=6%, signal=24%
GO:0014047	glutamate secretion	16	0.327171	1.02686	0.422145	0.527016	8504	tags=31%, list=13%, signal=36%
GO:0030674	protein-macromolecule adaptor activity	234	0.184433	1.02669	0.391304	0.526706	10253	tags=23%, list=15%, signal=27%
GO:0006488	dolichol-linked oligosaccharide biosynthetic process	22	0.294669	1.02552	0.414815	0.52853	10890	tags=32%, list=16%, signal=38%
GO:0055035	plastid thylakoid membrane	15	0.325096	1.02311	0.402098	0.533038	11344	tags=33%, list=17%, signal=40%
GO:0010827	regulation of glucose transmembrane transport	20	0.291461	1.01975	0.437037	0.539665	9477	tags=30%, list=14%, signal=35%
GO:0008330	protein tyrosine/threonine phosphatase activity	24	0.277021	1.01953	0.420601	0.539423	5171	tags=21%, list=8%, signal=23%
GO:0006566	threonine metabolic process	23	0.288668	1.0186	0.427948	0.540695	4256	tags=26%, list=6%, signal=28%
GO:0005663	DNA replication factor C complex	22	0.279032	1.0183	0.400749	0.540622	12973	tags=23%, list=20%, signal=28%
GO:0014015	positive regulation of gliogenesis	21	0.296171	1.01795	0.375546	0.540677	7839	tags=29%, list=12%, signal=32%
GO:2000379	positive regulation of reactive oxygen species metabolic process	16	0.315691	1.0174	0.426415	0.541166	11221	tags=44%, list=17%, signal=53%
GO:0045760	positive regulation of action potential	62	0.22233	1.01697	0.403101	0.541399	8242	tags=21%, list=12%, signal=24%
GO:0034293	sexual sporulation	36	0.255024	1.01683	0.398964	0.540955	9575	tags=22%, list=14%, signal=26%
GO:0044107	cellular alcohol metabolic process	21	0.291717	1.01644	0.436214	0.541082	8927	tags=33%, list=13%, signal=39%
GO:0016327	apicolateral plasma membrane	22	0.285181	1.01609	0.438298	0.541152	8525	tags=18%, list=13%, signal=21%
GO:0033644	host cell membrane	48	0.244314	1.01522	0.444444	0.542377	13675	tags=23%, list=21%, signal=29%
GO:0046888	negative regulation of hormone secretion	16	0.302189	1.01271	0.428571	0.547208	4885	tags=19%, list=7%, signal=20%
GO:0005849	mRNA cleavage factor complex	59	0.227946	1.01221	0.452555	0.54761	11195	tags=31%, list=17%, signal=37%
GO:0000186	activation of MAPKK activity	19	0.297035	1.01148	0.411523	0.548587	6411	tags=26%, list=10%, signal=29%
GO:0043030	regulation of macrophage activation	16	0.302726	1.00964	0.408922	0.55199	17147	tags=56%, list=26%, signal=76%
GO:0070851	growth factor receptor binding	25	0.271686	1.00927	0.435897	0.552103	11393	tags=32%, list=17%, signal=39%
GO:1901214	regulation of neuron death	124	0.190097	1.00861	0.491228	0.552868	11903	tags=26%, list=18%, signal=31%
GO:0016758	transferase activity, transferring hexosyl groups	180	0.184813	1.00796	0.413043	0.553518	5682	tags=13%, list=9%, signal=15%
GO:0046324	regulation of glucose import	15	0.314999	1.00455	0.431298	0.560279	8447	tags=33%, list=13%, signal=38%
GO:0006506	GPI anchor biosynthetic process	38	0.250498	1.00359	0.452941	0.561723	7494	tags=18%, list=11%, signal=21%
GO:0007517	muscle organ development	24	0.273982	1.00335	0.443966	0.561529	9934	tags=33%, list=15%, signal=39%
GO:0031931	TORC1 complex	36	0.248501	1.00301	0.437186	0.561617	12478	tags=28%, list=19%, signal=34%
GO:0009148	pyrimidine nucleoside triphosphate biosynthetic process	31	0.257189	1.00294	0.45933	0.561037	3381	tags=16%, list=5%, signal=17%
GO:1902692	regulation of neuroblast proliferation	26	0.266795	1.00144	0.4329	0.563593	8504	tags=23%, list=13%, signal=26%
GO:0003756	protein disulfide isomerase activity	33	0.251142	0.9958	0.424731	0.575263	4539	tags=21%, list=7%, signal=23%
GO:0018231	peptidyl-S-diacylglycerol-L-cysteine biosynthetic process from peptidyl-cysteine	28	0.265099	0.994411	0.480198	0.577565	11719	tags=32%, list=18%, signal=39%
GO:1902975	mitotic DNA replication initiation	19	0.287635	0.994272	0.442149	0.577121	13877	tags=37%, list=21%, signal=47%
GO:0010812	negative regulation of cell-substrate adhesion	41	0.245807	0.993401	0.462963	0.578207	9587	tags=20%, list=14%, signal=23%
GO:0061118	regulation of positive chemotaxis to cAMP	15	0.313088	0.992054	0.479705	0.580562	11323	tags=47%, list=17%, signal=56%
GO:0048754	branching morphogenesis of an epithelial tube	33	0.248876	0.991747	0.455959	0.580585	6024	tags=21%, list=9%, signal=23%
GO:0006505	GPI anchor metabolic process	42	0.238997	0.991321	0.487654	0.580794	7494	tags=19%, list=11%, signal=21%
GO:0008210	estrogen metabolic process	21	0.29032	0.991243	0.452586	0.580211	7514	tags=33%, list=11%, signal=38%
GO:0018230	peptidyl-L-cysteine S-palmitoylation	28	0.265099	0.989676	0.423645	0.582898	11719	tags=32%, list=18%, signal=39%
GO:0050927	positive regulation of positive chemotaxis	21	0.28021	0.988907	0.470817	0.583858	10326	tags=38%, list=16%, signal=45%
GO:0008278	cohesin complex	27	0.258042	0.988522	0.50495	0.583986	10225	tags=22%, list=15%, signal=26%
GO:0070160	tight junction	40	0.242699	0.986919	0.454545	0.586748	6897	tags=20%, list=10%, signal=22%
GO:0009742	brassinosteroid mediated signaling pathway	234	0.172691	0.986503	0.434783	0.586943	38158	tags=94%, list=58%, signal=219%
GO:0047676	arachidonate-CoA ligase activity	19	0.305348	0.986493	0.463602	0.586225	5778	tags=26%, list=9%, signal=29%
GO:0034663	endoplasmic reticulum chaperone complex	21	0.281813	0.985425	0.483721	0.587794	11549	tags=52%, list=17%, signal=63%
GO:0009926	auxin polar transport	16	0.298513	0.985387	0.451613	0.587116	9684	tags=38%, list=15%, signal=44%
GO:0052745	inositol phosphate phosphatase activity	50	0.22054	0.984789	0.487805	0.587744	13430	tags=28%, list=20%, signal=35%
GO:0019707	protein-cysteine S-acyltransferase activity	42	0.232683	0.983825	0.50303	0.589216	11719	tags=31%, list=18%, signal=38%
GO:0001752	compound eye photoreceptor fate commitment	17	0.29602	0.983364	0.475862	0.589557	15521	tags=47%, list=23%, signal=61%
GO:0042706	eye photoreceptor cell fate commitment	17	0.29602	0.982564	0.501976	0.59066	15521	tags=47%, list=23%, signal=61%
GO:0050709	negative regulation of protein secretion	20	0.281191	0.982105	0.491525	0.590929	4759	tags=15%, list=7%, signal=16%
GO:0001889	liver development	64	0.214702	0.980239	0.469697	0.594318	9478	tags=28%, list=14%, signal=33%
GO:0006768	biotin metabolic process	15	0.301864	0.979915	0.453571	0.594303	10743	tags=47%, list=16%, signal=56%
GO:0046552	photoreceptor cell fate commitment	17	0.29602	0.978242	0.492754	0.597197	15521	tags=47%, list=23%, signal=61%
GO:0038093	Fc receptor signaling pathway	24	0.262544	0.97637	0.512195	0.600818	4072	tags=17%, list=6%, signal=18%
GO:0042555	MCM complex	28	0.25477	0.975812	0.472081	0.601352	12601	tags=32%, list=19%, signal=40%
GO:0048732	gland development	96	0.201421	0.974567	0.521739	0.603336	9570	tags=25%, list=14%, signal=29%
GO:0002762	negative regulation of myeloid leukocyte differentiation	29	0.252855	0.973844	0.521327	0.604219	18474	tags=45%, list=28%, signal=62%
GO:0010507	negative regulation of autophagy	97	0.196687	0.973164	0.588889	0.604906	12478	tags=28%, list=19%, signal=34%
GO:0006851	mitochondrial calcium ion transmembrane transport	18	0.292273	0.97262	0.503676	0.605427	8117	tags=28%, list=12%, signal=32%
GO:0061138	morphogenesis of a branching epithelium	34	0.236579	0.972282	0.489247	0.605438	6024	tags=21%, list=9%, signal=23%
GO:0035067	negative regulation of histone acetylation	25	0.262563	0.969705	0.418803	0.610298	1895	tags=8%, list=3%, signal=8%
GO:0016864	intramolecular oxidoreductase activity, transposing S-S bonds	33	0.251142	0.969366	0.481132	0.610292	4539	tags=21%, list=7%, signal=23%
GO:0006829	zinc ion transport	29	0.252114	0.967796	0.549296	0.613042	11318	tags=38%, list=17%, signal=46%
GO:0090101	negative regulation of transmembrane receptor protein serine/threonine kinase signaling pathway	28	0.259325	0.966827	0.49	0.614534	12630	tags=39%, list=19%, signal=48%
GO:0042276	error-prone translesion synthesis	29	0.25433	0.965856	0.514852	0.615903	5142	tags=17%, list=8%, signal=19%
GO:1905881	positive regulation of oogenesis	16	0.294623	0.965456	0.461847	0.61602	6997	tags=31%, list=11%, signal=35%
GO:0045671	negative regulation of osteoclast differentiation	25	0.262592	0.965339	0.540179	0.615548	9226	tags=24%, list=14%, signal=28%
GO:0019706	protein-cysteine S-palmitoyltransferase activity	42	0.232683	0.963961	0.52809	0.617736	11719	tags=31%, list=18%, signal=38%
GO:0005227	calcium activated cation channel activity	18	0.286443	0.963281	0.478814	0.618525	1358	tags=17%, list=2%, signal=17%
GO:0048663	neuron fate commitment	18	0.284918	0.961429	0.491349	0.62199	15521	tags=44%, list=23%, signal=58%
GO:0045685	regulation of glial cell differentiation	36	0.239	0.961265	0.521531	0.621572	10989	tags=28%, list=17%, signal=33%
GO:0043325	phosphatidylinositol-3,4-bisphosphate binding	30	0.242973	0.95991	0.564103	0.623856	16434	tags=47%, list=25%, signal=62%
GO:0048715	negative regulation of oligodendrocyte differentiation	19	0.28535	0.959269	0.540084	0.624476	18474	tags=58%, list=28%, signal=80%
GO:0046030	inositol trisphosphate phosphatase activity	43	0.232015	0.959125	0.513158	0.624037	14560	tags=30%, list=22%, signal=39%
GO:0048844	artery morphogenesis	21	0.280041	0.957386	0.509363	0.627104	18474	tags=57%, list=28%, signal=79%
GO:0005923	bicellular tight junction	36	0.232964	0.953779	0.568306	0.634357	6897	tags=19%, list=10%, signal=22%
GO:0016024	CDP-diacylglycerol biosynthetic process	16	0.296636	0.953212	0.539623	0.634798	1132	tags=13%, list=2%, signal=13%
GO:0097384	cellular lipid biosynthetic process	26	0.256287	0.95305	0.53125	0.634378	8927	tags=31%, list=13%, signal=36%
GO:0009147	pyrimidine nucleoside triphosphate metabolic process	38	0.234963	0.952383	0.515957	0.635106	3381	tags=16%, list=5%, signal=17%
GO:0030983	mismatched DNA binding	41	0.222749	0.951462	0.568047	0.636426	10843	tags=22%, list=16%, signal=26%
GO:0030008	TRAPP complex	21	0.269017	0.950473	0.531915	0.637793	7411	tags=19%, list=11%, signal=21%
GO:0004698	calcium-dependent protein kinase C activity	17	0.288268	0.948949	0.555118	0.640493	4440	tags=18%, list=7%, signal=19%
GO:0022600	digestive system process	20	0.270288	0.947972	0.51938	0.641844	4458	tags=15%, list=7%, signal=16%
GO:0071577	zinc ion transmembrane transport	19	0.283156	0.945983	0.553488	0.645561	13867	tags=53%, list=21%, signal=67%
GO:2000060	positive regulation of ubiquitin-dependent protein catabolic process	19	0.290733	0.945752	0.572614	0.645302	9933	tags=37%, list=15%, signal=43%
GO:0004697	protein kinase C activity	19	0.28192	0.94536	0.563433	0.645406	4440	tags=16%, list=7%, signal=17%
GO:1902292	cell cycle DNA replication initiation	20	0.273857	0.943404	0.579646	0.648977	13877	tags=35%, list=21%, signal=44%
GO:0015245	fatty acid transmembrane transporter activity	22	0.270989	0.942423	0.514768	0.650248	10216	tags=36%, list=15%, signal=43%
GO:0050849	negative regulation of calcium-mediated signaling	24	0.257271	0.941813	0.511848	0.650822	11627	tags=42%, list=18%, signal=50%
GO:0034450	ubiquitin-ubiquitin ligase activity	15	0.295976	0.941181	0.523297	0.651472	3066	tags=20%, list=5%, signal=21%
GO:0032007	negative regulation of TOR signaling	42	0.221636	0.934722	0.568182	0.665005	14492	tags=40%, list=22%, signal=52%
GO:0090382	phagosome maturation	48	0.223168	0.933329	0.569697	0.667246	10184	tags=27%, list=15%, signal=32%
GO:1902315	nuclear cell cycle DNA replication initiation	20	0.273857	0.933267	0.547893	0.666579	13877	tags=35%, list=21%, signal=44%
GO:0048786	presynaptic active zone	16	0.294166	0.932506	0.549618	0.667507	14778	tags=38%, list=22%, signal=48%
GO:0046341	CDP-diacylglycerol metabolic process	17	0.281082	0.93084	0.537594	0.670385	1132	tags=12%, list=2%, signal=12%
GO:0007599	hemostasis	30	0.242418	0.930733	0.579439	0.669817	9789	tags=27%, list=15%, signal=31%
GO:0015278	calcium-release channel activity	31	0.244039	0.927175	0.590909	0.676805	7441	tags=26%, list=11%, signal=29%
GO:0070212	protein poly-ADP-ribosylation	23	0.260352	0.9266	0.562771	0.677163	13139	tags=35%, list=20%, signal=43%
GO:0034593	phosphatidylinositol bisphosphate phosphatase activity	81	0.190102	0.925562	0.666667	0.67865	17071	tags=36%, list=26%, signal=48%
GO:0001656	metanephros development	19	0.27037	0.925206	0.539034	0.678642	8504	tags=26%, list=13%, signal=30%
GO:0060193	positive regulation of lipase activity	15	0.291428	0.924437	0.533597	0.679494	12630	tags=40%, list=19%, signal=49%
GO:0051219	phosphoprotein binding	43	0.220828	0.924252	0.631579	0.679103	12879	tags=33%, list=19%, signal=40%
GO:0048013	ephrin receptor signaling pathway	21	0.258718	0.923018	0.601732	0.680909	11574	tags=33%, list=17%, signal=40%
GO:0045309	protein phosphorylated amino acid binding	28	0.245315	0.922126	0.553846	0.682045	12129	tags=32%, list=18%, signal=39%
GO:0048538	thymus development	15	0.291708	0.921246	0.528369	0.683152	17529	tags=53%, list=26%, signal=72%
GO:2000114	regulation of establishment of cell polarity	29	0.239204	0.921108	0.592593	0.682633	10167	tags=31%, list=15%, signal=37%
GO:0050994	regulation of lipid catabolic process	29	0.239183	0.919512	0.622807	0.685318	5786	tags=17%, list=9%, signal=19%
GO:0090288	negative regulation of cellular response to growth factor stimulus	43	0.215434	0.919492	0.593939	0.684566	12630	tags=37%, list=19%, signal=46%
GO:0008544	epidermis development	19	0.269309	0.919112	0.564655	0.684553	12000	tags=42%, list=18%, signal=51%
GO:0033209	tumor necrosis factor-mediated signaling pathway	18	0.271187	0.917379	0.604167	0.687396	7537	tags=28%, list=11%, signal=31%
GO:0050817	coagulation	30	0.242418	0.916625	0.578512	0.688154	9789	tags=27%, list=15%, signal=31%
GO:0014075	response to amine	25	0.246469	0.915308	0.613333	0.69016	331	tags=8%, list=0%, signal=8%
GO:0007596	blood coagulation	30	0.242418	0.915162	0.575472	0.689624	9789	tags=27%, list=15%, signal=31%
GO:0040023	NA	43	0.212891	0.914508	0.596591	0.690256	11325	tags=28%, list=17%, signal=34%
GO:0045165	cell fate commitment	59	0.205713	0.911996	0.651852	0.694666	12502	tags=29%, list=19%, signal=35%
GO:0060348	bone development	15	0.295256	0.910554	0.576512	0.696904	11664	tags=40%, list=18%, signal=49%
GO:0044108	cellular alcohol biosynthetic process	20	0.265356	0.910181	0.605578	0.696891	8927	tags=30%, list=13%, signal=35%
GO:0051298	centrosome duplication	19	0.263461	0.910045	0.605809	0.696385	9423	tags=32%, list=14%, signal=37%
GO:0007097	nuclear migration	43	0.212891	0.909781	0.640845	0.696159	11325	tags=28%, list=17%, signal=34%
GO:0046834	lipid phosphorylation	106	0.177681	0.90961	0.747126	0.695763	15633	tags=35%, list=24%, signal=46%
GO:0090729	toxin activity	22	0.266037	0.909424	0.600775	0.695354	7248	tags=27%, list=11%, signal=31%
GO:0090313	regulation of protein targeting to membrane	78	0.193068	0.909369	0.660714	0.69466	8242	tags=19%, list=12%, signal=22%
GO:0032574	5'-3' RNA helicase activity	18	0.269183	0.907543	0.621212	0.697648	3756	tags=17%, list=6%, signal=18%
GO:0038127	ERBB signaling pathway	23	0.256595	0.906535	0.588235	0.698952	12879	tags=43%, list=19%, signal=54%
GO:0099604	ligand-gated calcium channel activity	32	0.236165	0.905005	0.650273	0.70131	7441	tags=25%, list=11%, signal=28%
GO:0035591	signaling adaptor activity	17	0.268439	0.903503	0.564394	0.703638	10131	tags=29%, list=15%, signal=35%
GO:0007062	sister chromatid cohesion	64	0.197433	0.902019	0.634146	0.705821	10225	tags=19%, list=15%, signal=22%
GO:0007064	mitotic sister chromatid cohesion	27	0.240765	0.901338	0.651584	0.706432	11421	tags=26%, list=17%, signal=31%
GO:0006047	UDP-N-acetylglucosamine metabolic process	16	0.279741	0.901153	0.58042	0.70601	9356	tags=25%, list=14%, signal=29%
GO:0006661	phosphatidylinositol biosynthetic process	153	0.171181	0.897032	0.886792	0.713576	15747	tags=31%, list=24%, signal=41%
GO:0007098	centrosome cycle	24	0.242535	0.896643	0.576763	0.713615	9061	tags=29%, list=14%, signal=34%
GO:0022839	ion gated channel activity	20	0.256927	0.896494	0.638462	0.713106	1358	tags=15%, list=2%, signal=15%
GO:0001965	G-protein alpha-subunit binding	16	0.2796	0.894544	0.582707	0.71634	17033	tags=50%, list=26%, signal=67%
GO:0051651	maintenance of location in cell	168	0.164632	0.893478	0.777778	0.717705	8915	tags=18%, list=13%, signal=21%
GO:0008204	ergosterol metabolic process	19	0.26443	0.892355	0.62	0.719133	8927	tags=32%, list=13%, signal=36%
GO:0031158	negative regulation of aggregate size involved in sorocarp development	16	0.280391	0.891915	0.568345	0.719262	9696	tags=38%, list=15%, signal=44%
GO:0070262	peptidyl-serine dephosphorylation	16	0.277382	0.890045	0.617857	0.722368	10942	tags=38%, list=16%, signal=45%
GO:0032715	negative regulation of interleukin-6 production	17	0.272965	0.888804	0.597561	0.724104	4985	tags=18%, list=8%, signal=19%
GO:2000757	negative regulation of peptidyl-lysine acetylation	26	0.237772	0.888543	0.683594	0.723801	1895	tags=8%, list=3%, signal=8%
GO:0005721	pericentric heterochromatin	16	0.283945	0.888493	0.611307	0.723082	13312	tags=31%, list=20%, signal=39%
GO:0045687	positive regulation of glial cell differentiation	15	0.274777	0.88781	0.597826	0.723617	5089	tags=20%, list=8%, signal=22%
GO:0032947	NA	19	0.261677	0.886386	0.618321	0.725653	12085	tags=32%, list=18%, signal=39%
GO:0006369	termination of RNA polymerase II transcription	23	0.249671	0.886167	0.595652	0.725281	8017	tags=30%, list=12%, signal=35%
GO:0030017	sarcomere	34	0.214284	0.88383	0.671958	0.72923	16797	tags=38%, list=25%, signal=51%
GO:0030332	cyclin binding	15	0.281643	0.883289	0.561905	0.729438	2763	tags=13%, list=4%, signal=14%
GO:0045686	negative regulation of glial cell differentiation	20	0.256074	0.878841	0.621094	0.737341	10555	tags=30%, list=16%, signal=36%
GO:0007031	peroxisome organization	71	0.19413	0.877643	0.779817	0.738854	10904	tags=23%, list=16%, signal=27%
GO:0048169	regulation of long-term neuronal synaptic plasticity	22	0.253045	0.8775	0.647826	0.738321	8504	tags=23%, list=13%, signal=26%
GO:0034502	protein localization to chromosome	92	0.177325	0.875342	0.764706	0.741752	5891	tags=14%, list=9%, signal=15%
GO:0034596	phosphatidylinositol phosphate 4-phosphatase activity	37	0.216834	0.870289	0.695652	0.750633	12456	tags=24%, list=19%, signal=30%
GO:0001881	receptor recycling	33	0.213769	0.869883	0.703125	0.750635	10248	tags=33%, list=15%, signal=39%
GO:0016889	endodeoxyribonuclease activity, producing 3'-phosphomonoesters	20	0.259869	0.869875	0.688596	0.749814	8547	tags=20%, list=13%, signal=23%
GO:0051353	positive regulation of oxidoreductase activity	18	0.249608	0.867815	0.619433	0.753046	8249	tags=22%, list=12%, signal=25%
GO:0007406	negative regulation of neuroblast proliferation	18	0.264619	0.866762	0.632727	0.75421	8504	tags=28%, list=13%, signal=32%
GO:0050882	voluntary musculoskeletal movement	15	0.278384	0.865948	0.655172	0.75498	5620	tags=33%, list=8%, signal=36%
GO:0006490	oligosaccharide-lipid intermediate biosynthetic process	27	0.228496	0.863799	0.680365	0.758218	10890	tags=26%, list=16%, signal=31%
GO:0030437	ascospore formation	17	0.267696	0.861603	0.620438	0.761564	8214	tags=29%, list=12%, signal=34%
GO:0035542	regulation of SNARE complex assembly	20	0.249523	0.861015	0.643678	0.761838	11543	tags=35%, list=17%, signal=42%
GO:2001241	positive regulation of extrinsic apoptotic signaling pathway in absence of ligand	15	0.271216	0.860927	0.658088	0.761138	8504	tags=27%, list=13%, signal=31%
GO:0021897	forebrain astrocyte development	16	0.270116	0.859001	0.665399	0.764075	8504	tags=25%, list=13%, signal=29%
GO:0016307	phosphatidylinositol phosphate kinase activity	111	0.169291	0.857477	0.835821	0.766052	9995	tags=22%, list=15%, signal=25%
GO:0043279	response to alkaloid	59	0.187998	0.854198	0.788136	0.771346	8809	tags=22%, list=13%, signal=25%
GO:0005324	long-chain fatty acid transporter activity	18	0.251476	0.853752	0.687747	0.771338	10216	tags=33%, list=15%, signal=39%
GO:2000647	negative regulation of stem cell proliferation	18	0.264619	0.85042	0.70155	0.776621	8504	tags=28%, list=13%, signal=32%
GO:1901799	negative regulation of proteasomal protein catabolic process	40	0.205545	0.845144	0.773256	0.785347	8328	tags=20%, list=13%, signal=23%
GO:0035418	protein localization to synapse	23	0.231216	0.842919	0.762557	0.788526	11719	tags=35%, list=18%, signal=42%
GO:0045876	positive regulation of sister chromatid cohesion	18	0.255623	0.840819	0.66537	0.791393	12181	tags=28%, list=18%, signal=34%
GO:0022413	reproductive process in single-celled organism	19	0.244161	0.839855	0.679245	0.792208	8214	tags=26%, list=12%, signal=30%
GO:0042182	ketone catabolic process	21	0.240529	0.837727	0.723404	0.794968	4867	tags=19%, list=7%, signal=21%
GO:0006655	phosphatidylglycerol biosynthetic process	22	0.238648	0.837356	0.731884	0.794766	1938	tags=14%, list=3%, signal=14%
GO:0003007	heart morphogenesis	25	0.230994	0.836264	0.733906	0.795908	12181	tags=32%, list=18%, signal=39%
GO:0022011	myelination in peripheral nervous system	23	0.235254	0.833341	0.726141	0.800192	18778	tags=57%, list=28%, signal=79%
GO:0030509	BMP signaling pathway	26	0.225555	0.829183	0.747826	0.806521	13882	tags=42%, list=21%, signal=53%
GO:0008286	insulin receptor signaling pathway	27	0.21693	0.828209	0.771028	0.807268	4885	tags=15%, list=7%, signal=16%
GO:0004523	RNA-DNA hybrid ribonuclease activity	20	0.241589	0.827472	0.711462	0.807707	3948	tags=15%, list=6%, signal=16%
GO:0043455	regulation of secondary metabolic process	17	0.266399	0.826839	0.692308	0.807937	5907	tags=24%, list=9%, signal=26%
GO:0038202	TORC1 signaling	37	0.202927	0.823507	0.790698	0.812849	12478	tags=24%, list=19%, signal=30%
GO:0032292	peripheral nervous system axon ensheathment	23	0.235254	0.82291	0.714953	0.812984	18778	tags=57%, list=28%, signal=79%
GO:0030174	regulation of DNA-dependent DNA replication initiation	17	0.248755	0.818634	0.69112	0.819128	12601	tags=41%, list=19%, signal=51%
GO:0006696	ergosterol biosynthetic process	18	0.239651	0.816475	0.741667	0.821795	2512	tags=17%, list=4%, signal=17%
GO:0007076	mitotic chromosome condensation	43	0.195219	0.810655	0.837696	0.830287	7870	tags=19%, list=12%, signal=21%
GO:0048853	forebrain morphogenesis	17	0.25083	0.809475	0.774648	0.831223	9587	tags=29%, list=14%, signal=34%
GO:0009729	detection of brassinosteroid stimulus	23	0.222575	0.805559	0.751111	0.836401	15317	tags=26%, list=23%, signal=34%
GO:0005385	zinc ion transmembrane transporter activity	21	0.230554	0.800422	0.769874	0.843569	13867	tags=48%, list=21%, signal=60%
GO:0031937	positive regulation of chromatin silencing	18	0.246325	0.799514	0.737452	0.844043	2516	tags=11%, list=4%, signal=12%
GO:0032435	negative regulation of proteasomal ubiquitin-dependent protein catabolic process	29	0.208133	0.796621	0.800905	0.847523	8328	tags=21%, list=13%, signal=24%
GO:0031000	response to caffeine	28	0.207047	0.795003	0.808219	0.849069	12478	tags=29%, list=19%, signal=35%
GO:0090263	positive regulation of canonical Wnt signaling pathway	71	0.172928	0.794373	0.909774	0.849119	11980	tags=27%, list=18%, signal=33%
GO:0007063	regulation of sister chromatid cohesion	27	0.209724	0.789322	0.812207	0.855639	12181	tags=22%, list=18%, signal=27%
GO:0006261	DNA-dependent DNA replication	90	0.159605	0.787335	0.915663	0.857564	14534	tags=24%, list=22%, signal=31%
GO:0032201	telomere maintenance via semi-conservative replication	15	0.251583	0.787166	0.75188	0.85689	9133	tags=33%, list=14%, signal=39%
GO:0033146	regulation of intracellular estrogen receptor signaling pathway	21	0.232568	0.784739	0.765432	0.85942	6024	tags=19%, list=9%, signal=21%
GO:0000795	synaptonemal complex	19	0.22699	0.770959	0.789238	0.87759	51301	tags=100%, list=77%, signal=441%
GO:0048712	negative regulation of astrocyte differentiation	16	0.240771	0.769247	0.815789	0.878929	8504	tags=25%, list=13%, signal=29%
GO:0034121	regulation of toll-like receptor signaling pathway	22	0.215204	0.763996	0.79386	0.884706	14540	tags=45%, list=22%, signal=58%
GO:0014002	astrocyte development	17	0.235301	0.757728	0.789286	0.891618	8504	tags=24%, list=13%, signal=27%
GO:0016242	negative regulation of macroautophagy	53	0.171748	0.750778	0.941558	0.899186	12478	tags=25%, list=19%, signal=30%
GO:1903540	establishment of protein localization to postsynaptic membrane	16	0.229502	0.750536	0.842857	0.898496	8557	tags=25%, list=13%, signal=29%
GO:0032012	regulation of ARF protein signal transduction	62	0.170434	0.743975	0.941176	0.905172	8849	tags=19%, list=13%, signal=22%
GO:0098887	neurotransmitter receptor transport, endosome to postsynaptic membrane	16	0.229502	0.74299	0.83274	0.905312	8557	tags=25%, list=13%, signal=29%
GO:0008015	blood circulation	19	0.216582	0.730803	0.851449	0.917869	5064	tags=11%, list=8%, signal=11%
GO:0048485	sympathetic nervous system development	17	0.218706	0.730364	0.812	0.917371	8504	tags=24%, list=13%, signal=27%
GO:0098969	neurotransmitter receptor transport to postsynaptic membrane	16	0.229502	0.728148	0.821306	0.918765	8557	tags=25%, list=13%, signal=29%
GO:0098581	detection of external biotic stimulus	27	0.197511	0.725988	0.919431	0.920078	45387	tags=96%, list=68%, signal=305%
GO:0009595	detection of biotic stimulus	27	0.197511	0.721681	0.865471	0.923679	45387	tags=96%, list=68%, signal=305%
GO:0043401	steroid hormone mediated signaling pathway	251	0.125375	0.721364	1	0.923023	41308	tags=94%, list=62%, signal=249%
GO:0009741	response to brassinosteroid	26	0.187237	0.717286	0.894737	0.926088	10895	tags=19%, list=16%, signal=23%
GO:0031641	regulation of myelination	22	0.210174	0.714679	0.864469	0.927693	10989	tags=36%, list=17%, signal=44%
GO:0060026	convergent extension	21	0.209723	0.708348	0.859316	0.932784	52447	tags=100%, list=79%, signal=477%
GO:0042760	very long-chain fatty acid catabolic process	15	0.217837	0.683979	0.853061	0.952092	10216	tags=33%, list=15%, signal=39%
GO:0015910	long-chain fatty acid import into peroxisome	15	0.217837	0.678347	0.907258	0.955389	10216	tags=33%, list=15%, signal=39%
GO:0070213	protein auto-ADP-ribosylation	18	0.200842	0.67767	0.908046	0.954901	13139	tags=33%, list=20%, signal=42%
GO:0010088	phloem development	30	0.173364	0.675397	0.923077	0.955598	40944	tags=93%, list=62%, signal=244%
GO:0099639	neurotransmitter receptor transport, endosome to plasma membrane	18	0.196341	0.670476	0.938697	0.95819	15521	tags=39%, list=23%, signal=51%
GO:0098877	neurotransmitter receptor transport to plasma membrane	18	0.196341	0.667154	0.887097	0.959463	15521	tags=39%, list=23%, signal=51%
GO:0016540	protein autoprocessing	18	0.191646	0.664132	0.920755	0.960524	10862	tags=28%, list=16%, signal=33%
GO:0032300	mismatch repair complex	27	0.176772	0.655858	0.945833	0.96479	54634	tags=100%, list=82%, signal=566%
GO:0060027	convergent extension involved in gastrulation	15	0.209704	0.651258	0.930909	0.966509	52447	tags=100%, list=79%, signal=477%
GO:1904355	positive regulation of telomere capping	21	0.188547	0.650337	0.904306	0.966072	9933	tags=24%, list=15%, signal=28%
GO:0005847	mRNA cleavage and polyadenylation specificity factor complex	38	0.160266	0.641566	0.954286	0.9701	12312	tags=26%, list=19%, signal=32%
GO:0035176	social behavior	15	0.20164	0.64099	0.963899	0.969388	52982	tags=100%, list=80%, signal=496%
GO:0010971	positive regulation of G2/M transition of mitotic cell cycle	29	0.167605	0.64063	0.975124	0.968583	4879	tags=10%, list=7%, signal=11%
GO:0032677	regulation of interleukin-8 production	46	0.148838	0.635173	0.994083	0.970399	1569	tags=4%, list=2%, signal=4%
GO:0003015	heart process	15	0.203439	0.629604	0.927757	0.972125	1038	tags=7%, list=2%, signal=7%
GO:0035113	embryonic appendage morphogenesis	24	0.16573	0.616474	0.95946	0.977071	12181	tags=25%, list=18%, signal=31%
GO:1900864	mitochondrial RNA modification	16	0.183554	0.59521	0.952	0.984018	6247	tags=13%, list=9%, signal=14%
GO:0001653	peptide receptor activity	151	0.111393	0.589532	1	0.984854	40266	tags=93%, list=61%, signal=235%
GO:0016558	protein import into peroxisome matrix	27	0.154797	0.580219	0.99537	0.986634	977	tags=4%, list=1%, signal=4%
GO:0000400	four-way junction DNA binding	20	0.167805	0.571759	0.995763	0.987842	10999	tags=25%, list=17%, signal=30%
GO:0006244	pyrimidine nucleotide catabolic process	15	0.178689	0.552118	0.978339	0.991277	1078	tags=7%, list=2%, signal=7%
GO:0071242	cellular response to ammonium ion	22	0.146843	0.519679	0.996226	0.995386	12339	tags=23%, list=19%, signal=28%
GO:0044818	mitotic G2/M transition checkpoint	27	0.118332	0.457847	0.994924	0.99878	15952	tags=30%, list=24%, signal=39%
GO:0032970	regulation of actin filament-based process	484	0.270977	---	---	1	7057	tags=24%, list=11%, signal=27%
GO:0005938	cell cortex	484	0.265467	---	---	1	10639	tags=32%, list=16%, signal=38%
