# Supplementary material for: Comparative transcriptome profiling of virulent and avirulent isolates of Neoparamoeba perurans
Source: Sci Rep. 2022 Apr 7;12:5860. doi: 10.1038/s41598-022-09806-5 (PMC8989968; doi:10.1038/s41598-022-09806-5)
Supplement: Supplementary file 4 — Supplementary Information 4. [file 41598_2022_9806_MOESM4_ESM.xlsx]

## Sheet: Legend
Table S4. Summary of enrichment map gene set groups in the comparison of the wild type isolates against the clonal isolates
Column	Definition
EnrichmentMap::Cluster	Annotated grouping given to common gene sets
EnrichmentMap::ES	Degree which genes in the gene set are overrepresented at the top or bottom of the ranked list of genes as reported by GSEA
EnrichmentMap::fdr_qvalue	P value corrected for multiple hypothesis testing using the optimised false discovery rate approach reported by GSEA
EnrichmentMap::Formatted_name	Gene ontology term name
EnrichmentMap::Genes	Trinity predicted genes grouped by GO gene set
EnrichmentMap::GS_DESCR	Gene ontology term name
EnrichmentMap::gs_size	Number of genes in a given GO gene set
EnrichmentMap::NES	Enrichment score normalised to account for gene set size reported by GSEA

## Sheet: Enrichment map gene sets
Table S4. Summary of enrichment map gene set groups in the comparison of the wild type isolates against the clonal isolates
EnrichmentMap::Cluster	EnrichmentMap::ES	EnrichmentMap::fdr_qvalue	EnrichmentMap::Formatted_name	EnrichmentMap::Genes	EnrichmentMap::GS_DESCR	EnrichmentMap::gs_size	EnrichmentMap::NES
Cytoskeleton reorganisation	0.3689	0.0427	GO:0017022	TRINITY_DN0_C0_G1|TRINITY_DN22992_C0_G1|TRINITY_DN8253_C0_G1|TRINITY_DN6868_C1_G2|TRINITY_DN12277_C0_G1|TRINITY_DN688_C0_G1|TRINITY_DN13031_C0_G1|TRINITY_DN5433_C0_G1|TRINITY_DN32084_C0_G1|TRINITY_DN783_C0_G1|TRINITY_DN10989_C0_G1|TRINITY_DN19702_C0_G1|TRINITY_DN35848_C0_G1|TRINITY_DN19091_C1_G1|TRINITY_DN1115_C0_G1|TRINITY_DN32424_C0_G1|TRINITY_DN51326_C0_G1|TRINITY_DN2031_C0_G1|TRINITY_DN8295_C…	myosin binding	88	1.8349
Cytoskeleton reorganisation	0.4297	0.0111	GO:0030048	TRINITY_DN22992_C0_G1|TRINITY_DN11990_C0_G1|TRINITY_DN21934_C0_G1|TRINITY_DN101_C0_G1|TRINITY_DN30658_C0_G1|TRINITY_DN686_C4_G1|TRINITY_DN688_C0_G1|TRINITY_DN13212_C0_G1|TRINITY_DN23420_C0_G1|TRINITY_DN3127_C0_G1|TRINITY_DN34150_C0_G1|TRINITY_DN30587_C0_G1|TRINITY_DN19091_C1_G1|TRINITY_DN32424_C0_G1|TRINITY_DN51326_C0_G1|TRINITY_DN688_C0_G2|TRINITY_DN11596_C0_G1|TRINITY_DN848_C0_G1|TRINITY_DN2968…	actin filament-based movement	77	2.0704
Cytoskeleton reorganisation	0.3739	0.034	GO:0031268	TRINITY_DN11569_C0_G1|TRINITY_DN0_C0_G1|TRINITY_DN101_C0_G1|TRINITY_DN3127_C0_G1|TRINITY_DN7714_C0_G1|TRINITY_DN5778_C0_G1|TRINITY_DN5778_C1_G1|TRINITY_DN338_C2_G2|TRINITY_DN338_C2_G3|TRINITY_DN338_C2_G4|TRINITY_DN11728_C0_G3|TRINITY_DN848_C0_G1|TRINITY_DN11075_C1_G1|TRINITY_DN15684_C0_G1|TRINITY_DN20755_C0_G1|TRINITY_DN4990_C0_G2|TRINITY_DN20755_C0_G2|TRINITY_DN8660_C1_G1|TRINITY_DN2107_C3_G1|TR…	pseudopodium organization	85	1.8881
Cytoskeleton reorganisation	0.6555	0.0008	GO:0051764	TRINITY_DN4387_C0_G1|TRINITY_DN31374_C0_G1|TRINITY_DN38460_C0_G1|TRINITY_DN39534_C0_G1|TRINITY_DN31666_C0_G1|TRINITY_DN4422_C0_G1|TRINITY_DN2004_C0_G1|TRINITY_DN31960_C0_G1|TRINITY_DN2053_C0_G5|TRINITY_DN46270_C0_G1|TRINITY_DN7805_C0_G1|TRINITY_DN2252_C0_G1|TRINITY_DN41767_C0_G1|TRINITY_DN14008_C0_G1|TRINITY_DN8149_C0_G1|TRINITY_DN14312_C0_G1|TRINITY_DN2370_C0_G2|TRINITY_DN2397_C1_G1|TRINITY_DN52…	actin crosslink formation	29	2.4735
Cytoskeleton reorganisation	0.6163	0.0169	GO:0032027	TRINITY_DN688_C0_G2|TRINITY_DN22992_C0_G1|TRINITY_DN2772_C1_G1|TRINITY_DN266_C0_G1|TRINITY_DN266_C0_G4|TRINITY_DN266_C0_G5|TRINITY_DN688_C0_G1|TRINITY_DN34429_C0_G1|TRINITY_DN38159_C0_G1|TRINITY_DN1683_C0_G1|TRINITY_DN14431_C0_G1|TRINITY_DN28482_C0_G1|TRINITY_DN19091_C1_G1|TRINITY_DN32424_C0_G1|TRINITY_DN51326_C0_G1	myosin light chain binding	15	2.0001
Cytoskeleton reorganisation	0.4412	0.0002	GO:0051015	TRINITY_DN0_C0_G1|TRINITY_DN22992_C0_G1|TRINITY_DN101_C0_G1|TRINITY_DN31374_C0_G1|TRINITY_DN23420_C0_G1|TRINITY_DN10329_C0_G1|TRINITY_DN27585_C0_G1|TRINITY_DN10983_C0_G1|TRINITY_DN37905_C0_G1|TRINITY_DN1897_C0_G1|TRINITY_DN11143_C0_G1|TRINITY_DN1383_C0_G1|TRINITY_DN1115_C0_G1|TRINITY_DN14008_C0_G1|TRINITY_DN1132_C0_G1|TRINITY_DN14312_C0_G1|TRINITY_DN11728_C0_G3|TRINITY_DN144_C0_G1|TRINITY_DN18948…	actin filament binding	282	2.506
Cytoskeleton reorganisation	0.3971	0.0175	GO:0016459	TRINITY_DN22992_C0_G1|TRINITY_DN10006_C1_G1|TRINITY_DN101_C0_G1|TRINITY_DN23420_C0_G1|TRINITY_DN7572_C1_G1|TRINITY_DN848_C0_G1|TRINITY_DN2968_C0_G1|TRINITY_DN8754_C0_G1|TRINITY_DN38159_C0_G1|TRINITY_DN1636_C0_G1|TRINITY_DN570_C0_G1|TRINITY_DN941_C0_G1|TRINITY_DN7676_C1_G1|TRINITY_DN6612_C0_G1|TRINITY_DN2772_C1_G1|TRINITY_DN18087_C0_G1|TRINITY_DN42602_C0_G1|TRINITY_DN483_C0_G1|TRINITY_DN11714_C0_G…	myosin complex	99	1.993
Cytoskeleton reorganisation	0.4153	0.0235	GO:0099515	TRINITY_DN11990_C0_G1|TRINITY_DN21934_C0_G1|TRINITY_DN30658_C0_G1|TRINITY_DN686_C4_G1|TRINITY_DN688_C0_G1|TRINITY_DN13212_C0_G1|TRINITY_DN23420_C0_G1|TRINITY_DN3127_C0_G1|TRINITY_DN30587_C0_G1|TRINITY_DN19091_C1_G1|TRINITY_DN32424_C0_G1|TRINITY_DN51326_C0_G1|TRINITY_DN688_C0_G2|TRINITY_DN11596_C0_G1|TRINITY_DN848_C0_G1|TRINITY_DN2968_C0_G1|TRINITY_DN38159_C0_G1|TRINITY_DN1636_C0_G1|TRINITY_DN570_…	actin filament-based transport	71	1.949
Cytoskeleton reorganisation	0.3834	0.0034	GO:0015629	TRINITY_DN42942_C0_G1|TRINITY_DN14239_C0_G1|TRINITY_DN23420_C0_G1|TRINITY_DN10329_C0_G1|TRINITY_DN13031_C0_G1|TRINITY_DN36997_C0_G1|TRINITY_DN15910_C1_G1|TRINITY_DN10983_C0_G1|TRINITY_DN10989_C0_G1|TRINITY_DN1153_C1_G1|TRINITY_DN2069_C0_G1|TRINITY_DN1163_C0_G1|TRINITY_DN18948_C0_G1|TRINITY_DN2968_C0_G1|TRINITY_DN30073_C0_G1|TRINITY_DN3790_C0_G1|TRINITY_DN12471_C0_G1|TRINITY_DN1636_C0_G1|TRINITY_D…	actin cytoskeleton	213	2.285
Cytoskeleton reorganisation	0.3781	0.0342	GO:0043244	TRINITY_DN32254_C0_G1|TRINITY_DN32332_C0_G1|TRINITY_DN32338_C0_G1|TRINITY_DN3309_C0_G1|TRINITY_DN53168_C0_G1|TRINITY_DN10209_C0_G1|TRINITY_DN53539_C0_G1|TRINITY_DN33634_C0_G1|TRINITY_DN24166_C0_G1|TRINITY_DN34074_C0_G1|TRINITY_DN5414_C0_G1|TRINITY_DN10329_C0_G1|TRINITY_DN18252_C0_G2|TRINITY_DN26169_C0_G1|TRINITY_DN5444_C0_G1|TRINITY_DN13107_C0_G1|TRINITY_DN41013_C0_G1|TRINITY_DN593_C0_G1|TRINITY_…	regulation of protein-containing complex disassembly	90	1.8889
Cytoskeleton reorganisation	0.3919	0.0433	GO:0032154	TRINITY_DN10439_C0_G1|TRINITY_DN6868_C1_G2|TRINITY_DN1334_C2_G1|TRINITY_DN2310_C0_G1|TRINITY_DN101_C0_G1|TRINITY_DN53539_C0_G1|TRINITY_DN2583_C0_G1|TRINITY_DN1805_C0_G1|TRINITY_DN40698_C0_G1|TRINITY_DN7819_C0_G1|TRINITY_DN10736_C0_G1|TRINITY_DN5682_C0_G1|TRINITY_DN10983_C0_G1|TRINITY_DN783_C0_G1|TRINITY_DN3532_C0_G2|TRINITY_DN1111_C0_G1|TRINITY_DN3532_C0_G6|TRINITY_DN19899_C0_G1|TRINITY_DN6054_C0…	cleavage furrow	68	1.8362
Cytoskeleton reorganisation	0.2922	0.0755	GO:0032271	TRINITY_DN0_C0_G1|TRINITY_DN10042_C0_G1|TRINITY_DN10053_C0_G1|TRINITY_DN10184_C0_G1|TRINITY_DN32408_C0_G1|TRINITY_DN10198_C0_G1|TRINITY_DN15162_C0_G1|TRINITY_DN101_C0_G1|TRINITY_DN845_C1_G1|TRINITY_DN1020_C0_G1|TRINITY_DN102_C0_G1|TRINITY_DN102_C0_G2|TRINITY_DN102_C0_G3|TRINITY_DN10329_C0_G1|TRINITY_DN10547_C0_G1|TRINITY_DN38982_C0_G1|TRINITY_DN10736_C0_G1|TRINITY_DN10989_C0_G1|TRINITY_DN11114_C0…	regulation of protein polymerization	295	1.6827
Cytoskeleton reorganisation	0.659	0	GO:0030864	TRINITY_DN0_C0_G1|TRINITY_DN2850_C0_G2|TRINITY_DN101_C0_G1|TRINITY_DN31825_C0_G1|TRINITY_DN38460_C0_G1|TRINITY_DN13031_C0_G1|TRINITY_DN12832_C0_G1|TRINITY_DN3482_C0_G2|TRINITY_DN1897_C0_G1|TRINITY_DN46960_C0_G1|TRINITY_DN2032_C0_G1|TRINITY_DN2032_C0_G2|TRINITY_DN8343_C0_G1|TRINITY_DN2045_C0_G1|TRINITY_DN11728_C0_G3|TRINITY_DN9178_C0_G1|TRINITY_DN38157_C0_G1|TRINITY_DN2239_C0_G1|TRINITY_DN38159_C0…	cortical actin cytoskeleton	49	2.9467
Cytoskeleton reorganisation	0.5151	0.0552	GO:0031390	TRINITY_DN42645_C0_G1|TRINITY_DN6306_C0_G1|TRINITY_DN1020_C1_G2|TRINITY_DN53672_C0_G1|TRINITY_DN6680_C1_G1|TRINITY_DN17107_C0_G1|TRINITY_DN17142_C0_G1|TRINITY_DN18307_C0_G1|TRINITY_DN24198_C0_G1|TRINITY_DN26375_C0_G1|TRINITY_DN2867_C0_G1|TRINITY_DN31532_C0_G1|TRINITY_DN33374_C0_G1|TRINITY_DN3975_C1_G1|TRINITY_DN41349_C0_G1|TRINITY_DN42724_C0_G1|TRINITY_DN44865_C0_G1|TRINITY_DN48152_C0_G1	Ctf18 RFC-like complex	18	1.7682
Cytoskeleton reorganisation	0.4485	0.0069	GO:0051017	TRINITY_DN5173_C0_G3|TRINITY_DN0_C0_G1|TRINITY_DN16997_C2_G2|TRINITY_DN32332_C0_G1|TRINITY_DN101_C0_G1|TRINITY_DN53539_C0_G1|TRINITY_DN31374_C0_G1|TRINITY_DN38460_C0_G1|TRINITY_DN5414_C0_G1|TRINITY_DN12832_C0_G1|TRINITY_DN10983_C0_G1|TRINITY_DN37905_C0_G1|TRINITY_DN1897_C0_G1|TRINITY_DN814_C0_G1|TRINITY_DN1132_C0_G1|TRINITY_DN1153_C1_G1|TRINITY_DN6206_C6_G1|TRINITY_DN11728_C0_G3|TRINITY_DN144_C0_…	actin filament bundle assembly	78	2.167
Cytoskeleton reorganisation	0.4898	0.007	GO:0043242	TRINITY_DN32254_C0_G1|TRINITY_DN32332_C0_G1|TRINITY_DN32338_C0_G1|TRINITY_DN3309_C0_G1|TRINITY_DN53168_C0_G1|TRINITY_DN10209_C0_G1|TRINITY_DN53539_C0_G1|TRINITY_DN5414_C0_G1|TRINITY_DN10329_C0_G1|TRINITY_DN18252_C0_G2|TRINITY_DN5444_C0_G1|TRINITY_DN3482_C0_G2|TRINITY_DN10983_C0_G1|TRINITY_DN19695_C0_G1|TRINITY_DN11143_C0_G1|TRINITY_DN35878_C0_G1|TRINITY_DN6128_C0_G1|TRINITY_DN1132_C0_G1|TRINITY_D…	negative regulation of protein-containing complex disassembly	53	2.1739
Cytoskeleton reorganisation	0.4954	0.0042	GO:0030834	TRINITY_DN32254_C0_G1|TRINITY_DN32332_C0_G1|TRINITY_DN32338_C0_G1|TRINITY_DN3309_C0_G1|TRINITY_DN53168_C0_G1|TRINITY_DN10209_C0_G1|TRINITY_DN53539_C0_G1|TRINITY_DN34074_C0_G1|TRINITY_DN5414_C0_G1|TRINITY_DN10329_C0_G1|TRINITY_DN18252_C0_G2|TRINITY_DN5444_C0_G1|TRINITY_DN3482_C0_G2|TRINITY_DN10983_C0_G1|TRINITY_DN19695_C0_G1|TRINITY_DN11143_C0_G1|TRINITY_DN35878_C0_G1|TRINITY_DN6128_C0_G1|TRINITY_…	regulation of actin filament depolymerization	59	2.2378
Cytoskeleton reorganisation	0.4124	0.0007	GO:0003779	TRINITY_DN0_C0_G1|TRINITY_DN7438_C0_G1|TRINITY_DN10006_C1_G1|TRINITY_DN101_C0_G1|TRINITY_DN31374_C0_G1|TRINITY_DN8568_C0_G1|TRINITY_DN10329_C0_G1|TRINITY_DN10547_C0_G1|TRINITY_DN27585_C0_G1|TRINITY_DN10983_C0_G1|TRINITY_DN37905_C0_G1|TRINITY_DN10989_C0_G1|TRINITY_DN1897_C0_G1|TRINITY_DN11143_C0_G1|TRINITY_DN1115_C0_G1|TRINITY_DN19450_C0_G1|TRINITY_DN1132_C0_G1|TRINITY_DN11596_C0_G1|TRINITY_DN1172…	actin binding	440	2.4525
Cytoskeleton reorganisation	0.3024	0.0548	GO:0007015	TRINITY_DN0_C0_G1|TRINITY_DN10042_C0_G1|TRINITY_DN101_C0_G1|TRINITY_DN31374_C0_G1|TRINITY_DN102_C0_G1|TRINITY_DN102_C0_G2|TRINITY_DN102_C0_G3|TRINITY_DN10329_C0_G1|TRINITY_DN10475_C0_G2|TRINITY_DN10569_C0_G1|TRINITY_DN2874_C0_G1|TRINITY_DN10736_C0_G1|TRINITY_DN10983_C0_G1|TRINITY_DN37905_C0_G1|TRINITY_DN10989_C0_G1|TRINITY_DN11114_C0_G1|TRINITY_DN1111_C0_G1|TRINITY_DN1897_C0_G1|TRINITY_DN11143_C0…	actin filament organization	421	1.7726
Cytoskeleton reorganisation	0.5224	0.0169	GO:0032432	TRINITY_DN15801_C0_G1|TRINITY_DN2504_C2_G1|TRINITY_DN38460_C0_G1|TRINITY_DN14239_C0_G1|TRINITY_DN2065_C0_G2|TRINITY_DN30818_C0_G1|TRINITY_DN39534_C0_G1|TRINITY_DN4422_C0_G1|TRINITY_DN32679_C0_G1|TRINITY_DN3729_C0_G1|TRINITY_DN7379_C1_G1|TRINITY_DN4617_C0_G3|TRINITY_DN1132_C0_G1|TRINITY_DN1075_C0_G1|TRINITY_DN6206_C6_G1|TRINITY_DN1158_C1_G1|TRINITY_DN1474_C2_G1|TRINITY_DN9351_C0_G1|TRINITY_DN1799_…	actin filament bundle	31	2.0029
Cytoskeleton reorganisation	0.4484	0.0069	GO:0061572	TRINITY_DN5173_C0_G3|TRINITY_DN0_C0_G1|TRINITY_DN16997_C2_G2|TRINITY_DN32332_C0_G1|TRINITY_DN101_C0_G1|TRINITY_DN53539_C0_G1|TRINITY_DN31374_C0_G1|TRINITY_DN38460_C0_G1|TRINITY_DN5414_C0_G1|TRINITY_DN12832_C0_G1|TRINITY_DN10983_C0_G1|TRINITY_DN37905_C0_G1|TRINITY_DN14747_C0_G1|TRINITY_DN1897_C0_G1|TRINITY_DN814_C0_G1|TRINITY_DN1132_C0_G1|TRINITY_DN1153_C1_G1|TRINITY_DN6206_C6_G1|TRINITY_DN11728_C…	actin filament bundle organization	79	2.1534
Cytoskeleton reorganisation	0.4528	0.003	GO:0001726	TRINITY_DN5173_C0_G3|TRINITY_DN29783_C0_G1|TRINITY_DN32852_C0_G1|TRINITY_DN3042_C0_G1|TRINITY_DN53539_C0_G1|TRINITY_DN3548_C0_G2|TRINITY_DN7572_C1_G1|TRINITY_DN12694_C0_G1|TRINITY_DN1908_C0_G2|TRINITY_DN7805_C0_G1|TRINITY_DN10983_C0_G1|TRINITY_DN798_C0_G2|TRINITY_DN30000_C0_G1|TRINITY_DN33544_C0_G1|TRINITY_DN19450_C0_G1|TRINITY_DN2032_C0_G1|TRINITY_DN2032_C0_G2|TRINITY_DN6303_C0_G1|TRINITY_DN1107…	ruffle	91	2.2961
Cytoskeleton reorganisation	0.3616	0.0308	GO:1902904	TRINITY_DN32254_C0_G1|TRINITY_DN32332_C0_G1|TRINITY_DN32338_C0_G1|TRINITY_DN10184_C0_G1|TRINITY_DN10198_C0_G1|TRINITY_DN3309_C0_G1|TRINITY_DN101_C0_G1|TRINITY_DN10209_C0_G1|TRINITY_DN10329_C0_G1|TRINITY_DN34150_C0_G1|TRINITY_DN34643_C0_G1|TRINITY_DN10736_C0_G1|TRINITY_DN3482_C0_G2|TRINITY_DN10983_C0_G1|TRINITY_DN798_C0_G2|TRINITY_DN3532_C0_G6|TRINITY_DN35472_C0_G1|TRINITY_DN11143_C0_G1|TRINITY_DN…	negative regulation of supramolecular fiber organization	133	1.9041
Cytoskeleton reorganisation	0.2891	0.0871	GO:0032956	TRINITY_DN0_C0_G1|TRINITY_DN10006_C1_G1|TRINITY_DN10042_C0_G1|TRINITY_DN10053_C0_G1|TRINITY_DN10104_C0_G1|TRINITY_DN10184_C0_G1|TRINITY_DN10198_C0_G1|TRINITY_DN101_C0_G1|TRINITY_DN10209_C0_G1|TRINITY_DN1020_C0_G1|TRINITY_DN102_C0_G1|TRINITY_DN102_C0_G2|TRINITY_DN102_C0_G3|TRINITY_DN10329_C0_G1|TRINITY_DN10475_C0_G2|TRINITY_DN10547_C0_G1|TRINITY_DN10569_C0_G1|TRINITY_DN10655_C2_G1|TRINITY_DN10736_…	regulation of actin cytoskeleton organization	429	1.6442
Cytoskeleton reorganisation	0.3919	0.0446	GO:0097610	TRINITY_DN10439_C0_G1|TRINITY_DN6868_C1_G2|TRINITY_DN1334_C2_G1|TRINITY_DN2310_C0_G1|TRINITY_DN101_C0_G1|TRINITY_DN53539_C0_G1|TRINITY_DN2583_C0_G1|TRINITY_DN1805_C0_G1|TRINITY_DN40698_C0_G1|TRINITY_DN7819_C0_G1|TRINITY_DN10736_C0_G1|TRINITY_DN5682_C0_G1|TRINITY_DN10983_C0_G1|TRINITY_DN783_C0_G1|TRINITY_DN3532_C0_G2|TRINITY_DN1111_C0_G1|TRINITY_DN3532_C0_G6|TRINITY_DN19899_C0_G1|TRINITY_DN6054_C0…	cell surface furrow	68	1.8233
Cytoskeleton reorganisation	0.3238	0.0441	GO:0008064	TRINITY_DN0_C0_G1|TRINITY_DN10042_C0_G1|TRINITY_DN10053_C0_G1|TRINITY_DN10184_C0_G1|TRINITY_DN10198_C0_G1|TRINITY_DN101_C0_G1|TRINITY_DN10209_C0_G1|TRINITY_DN1020_C0_G1|TRINITY_DN102_C0_G1|TRINITY_DN102_C0_G2|TRINITY_DN102_C0_G3|TRINITY_DN10329_C0_G1|TRINITY_DN10547_C0_G1|TRINITY_DN10983_C0_G1|TRINITY_DN10989_C0_G1|TRINITY_DN11114_C0_G1|TRINITY_DN1111_C0_G1|TRINITY_DN11143_C0_G1|TRINITY_DN1132_C0…	regulation of actin polymerization or depolymerization	283	1.8112
Cytoskeleton reorganisation	0.3238	0.0446	GO:0030832	TRINITY_DN0_C0_G1|TRINITY_DN10042_C0_G1|TRINITY_DN10053_C0_G1|TRINITY_DN10184_C0_G1|TRINITY_DN10198_C0_G1|TRINITY_DN101_C0_G1|TRINITY_DN10209_C0_G1|TRINITY_DN1020_C0_G1|TRINITY_DN102_C0_G1|TRINITY_DN102_C0_G2|TRINITY_DN102_C0_G3|TRINITY_DN10329_C0_G1|TRINITY_DN10547_C0_G1|TRINITY_DN10983_C0_G1|TRINITY_DN10989_C0_G1|TRINITY_DN11114_C0_G1|TRINITY_DN1111_C0_G1|TRINITY_DN11143_C0_G1|TRINITY_DN1132_C0…	regulation of actin filament length	283	1.8184
Cytoskeleton reorganisation	0.2968	0.0774	GO:0008361	TRINITY_DN0_C0_G1|TRINITY_DN10042_C0_G1|TRINITY_DN19607_C0_G1|TRINITY_DN10053_C0_G1|TRINITY_DN10184_C0_G1|TRINITY_DN10198_C0_G1|TRINITY_DN101_C0_G1|TRINITY_DN10209_C0_G1|TRINITY_DN1020_C0_G1|TRINITY_DN21502_C0_G1|TRINITY_DN102_C0_G1|TRINITY_DN102_C0_G2|TRINITY_DN102_C0_G3|TRINITY_DN10329_C0_G1|TRINITY_DN10547_C0_G1|TRINITY_DN27670_C0_G1|TRINITY_DN35171_C0_G1|TRINITY_DN10983_C0_G1|TRINITY_DN3546_C…	regulation of cell size	367	1.6773
Cytoskeleton reorganisation	0.5958	0.0168	GO:0005522	TRINITY_DN4073_C0_G3|TRINITY_DN0_C0_G1|TRINITY_DN6890_C0_G1|TRINITY_DN11728_C0_G3|TRINITY_DN36620_C0_G1|TRINITY_DN15290_C2_G1|TRINITY_DN6562_C5_G1|TRINITY_DN15874_C0_G1|TRINITY_DN33745_C0_G1|TRINITY_DN17832_C0_G1|TRINITY_DN5411_C0_G1|TRINITY_DN27201_C0_G1|TRINITY_DN1612_C0_G1|TRINITY_DN5148_C0_G2|TRINITY_DN1432_C1_G1|TRINITY_DN5130_C2_G3|TRINITY_DN51386_C0_G1|TRINITY_DN28589_C0_G1|TRINITY_DN32189…	profilin binding	19	1.9986
Cytoskeleton reorganisation	0.321	0.036	GO:0030833	TRINITY_DN0_C0_G1|TRINITY_DN10042_C0_G1|TRINITY_DN10053_C0_G1|TRINITY_DN10184_C0_G1|TRINITY_DN10198_C0_G1|TRINITY_DN101_C0_G1|TRINITY_DN1020_C0_G1|TRINITY_DN102_C0_G1|TRINITY_DN102_C0_G2|TRINITY_DN102_C0_G3|TRINITY_DN10329_C0_G1|TRINITY_DN10547_C0_G1|TRINITY_DN10989_C0_G1|TRINITY_DN11114_C0_G1|TRINITY_DN1111_C0_G1|TRINITY_DN11143_C0_G1|TRINITY_DN1132_C0_G1|TRINITY_DN11596_C0_G1|TRINITY_DN11728_C0…	regulation of actin filament polymerization	253	1.8695
Cytoskeleton reorganisation	0.2947	0.0356	GO:0032535	TRINITY_DN0_C0_G1|TRINITY_DN10042_C0_G1|TRINITY_DN19607_C0_G1|TRINITY_DN10053_C0_G1|TRINITY_DN10184_C0_G1|TRINITY_DN10198_C0_G1|TRINITY_DN101_C0_G1|TRINITY_DN10209_C0_G1|TRINITY_DN1020_C0_G1|TRINITY_DN21502_C0_G1|TRINITY_DN102_C0_G1|TRINITY_DN102_C0_G2|TRINITY_DN102_C0_G3|TRINITY_DN10329_C0_G1|TRINITY_DN10547_C0_G1|TRINITY_DN27670_C0_G1|TRINITY_DN35171_C0_G1|TRINITY_DN10983_C0_G1|TRINITY_DN3546_C…	regulation of cellular component size	370	1.8747
Cytoskeleton reorganisation	0.495	0.0053	GO:0030835	TRINITY_DN32254_C0_G1|TRINITY_DN32332_C0_G1|TRINITY_DN32338_C0_G1|TRINITY_DN3309_C0_G1|TRINITY_DN53168_C0_G1|TRINITY_DN10209_C0_G1|TRINITY_DN53539_C0_G1|TRINITY_DN5414_C0_G1|TRINITY_DN10329_C0_G1|TRINITY_DN18252_C0_G2|TRINITY_DN5444_C0_G1|TRINITY_DN3482_C0_G2|TRINITY_DN10983_C0_G1|TRINITY_DN19695_C0_G1|TRINITY_DN11143_C0_G1|TRINITY_DN35878_C0_G1|TRINITY_DN6128_C0_G1|TRINITY_DN1132_C0_G1|TRINITY_D…	negative regulation of actin filament depolymerization	52	2.2031
Cytoskeleton reorganisation	0.4679	0.008	GO:1901879	TRINITY_DN32254_C0_G1|TRINITY_DN32332_C0_G1|TRINITY_DN32338_C0_G1|TRINITY_DN3309_C0_G1|TRINITY_DN53168_C0_G1|TRINITY_DN10209_C0_G1|TRINITY_DN53539_C0_G1|TRINITY_DN34074_C0_G1|TRINITY_DN5414_C0_G1|TRINITY_DN10329_C0_G1|TRINITY_DN18252_C0_G2|TRINITY_DN5444_C0_G1|TRINITY_DN3482_C0_G2|TRINITY_DN10983_C0_G1|TRINITY_DN19695_C0_G1|TRINITY_DN11143_C0_G1|TRINITY_DN8222_C0_G1|TRINITY_DN35878_C0_G1|TRINITY_…	regulation of protein depolymerization	62	2.1179
Cytoskeleton reorganisation	0.5366	0.0444	GO:0005885	TRINITY_DN20535_C0_G1|TRINITY_DN52048_C0_G1|TRINITY_DN29186_C0_G1|TRINITY_DN15209_C0_G1|TRINITY_DN484_C0_G1|TRINITY_DN2935_C1_G1|TRINITY_DN33534_C0_G1|TRINITY_DN26846_C0_G1|TRINITY_DN3735_C0_G1|TRINITY_DN27786_C0_G1|TRINITY_DN31012_C0_G1|TRINITY_DN28123_C0_G1|TRINITY_DN8_C0_G1|TRINITY_DN10989_C0_G1|TRINITY_DN39130_C0_G1|TRINITY_DN31_C0_G1|TRINITY_DN7500_C0_G1|TRINITY_DN20311_C0_G1	Arp2/3 protein complex	18	1.8215
Cytoskeleton reorganisation	0.5285	0.0003	GO:0030863	TRINITY_DN0_C0_G1|TRINITY_DN13980_C0_G2|TRINITY_DN2850_C0_G2|TRINITY_DN101_C0_G1|TRINITY_DN31825_C0_G1|TRINITY_DN31374_C0_G1|TRINITY_DN33634_C0_G1|TRINITY_DN38460_C0_G1|TRINITY_DN13031_C0_G1|TRINITY_DN12832_C0_G1|TRINITY_DN14819_C0_G2|TRINITY_DN1818_C0_G5|TRINITY_DN7198_C2_G1|TRINITY_DN3482_C0_G2|TRINITY_DN19695_C0_G1|TRINITY_DN1897_C0_G1|TRINITY_DN46960_C0_G1|TRINITY_DN23226_C0_G1|TRINITY_DN2032…	cortical cytoskeleton	78	2.5193
Cytoskeleton reorganisation	0.4284	0.022	GO:0030837	TRINITY_DN32254_C0_G1|TRINITY_DN17091_C0_G1|TRINITY_DN32338_C0_G1|TRINITY_DN10184_C0_G1|TRINITY_DN10198_C0_G1|TRINITY_DN3309_C0_G1|TRINITY_DN101_C0_G1|TRINITY_DN53168_C0_G1|TRINITY_DN10329_C0_G1|TRINITY_DN18252_C0_G2|TRINITY_DN5486_C0_G1|TRINITY_DN5523_C1_G1|TRINITY_DN19695_C0_G1|TRINITY_DN19702_C0_G1|TRINITY_DN3532_C0_G6|TRINITY_DN19899_C0_G1|TRINITY_DN11143_C0_G1|TRINITY_DN6128_C0_G1|TRINITY_DN…	negative regulation of actin filament polymerization	66	1.9609
Cytoskeleton reorganisation	0.495	0.0069	GO:1901880	TRINITY_DN32254_C0_G1|TRINITY_DN32332_C0_G1|TRINITY_DN32338_C0_G1|TRINITY_DN3309_C0_G1|TRINITY_DN53168_C0_G1|TRINITY_DN10209_C0_G1|TRINITY_DN53539_C0_G1|TRINITY_DN5414_C0_G1|TRINITY_DN10329_C0_G1|TRINITY_DN18252_C0_G2|TRINITY_DN5444_C0_G1|TRINITY_DN3482_C0_G2|TRINITY_DN10983_C0_G1|TRINITY_DN19695_C0_G1|TRINITY_DN11143_C0_G1|TRINITY_DN35878_C0_G1|TRINITY_DN6128_C0_G1|TRINITY_DN1132_C0_G1|TRINITY_D…	negative regulation of protein depolymerization	52	2.1727
Cytoskeleton reorganisation	0.3795	0.0147	GO:0051494	TRINITY_DN32254_C0_G1|TRINITY_DN32332_C0_G1|TRINITY_DN32338_C0_G1|TRINITY_DN10184_C0_G1|TRINITY_DN10198_C0_G1|TRINITY_DN3309_C0_G1|TRINITY_DN101_C0_G1|TRINITY_DN10209_C0_G1|TRINITY_DN10329_C0_G1|TRINITY_DN34150_C0_G1|TRINITY_DN34643_C0_G1|TRINITY_DN10736_C0_G1|TRINITY_DN3482_C0_G2|TRINITY_DN10983_C0_G1|TRINITY_DN798_C0_G2|TRINITY_DN3532_C0_G6|TRINITY_DN35472_C0_G1|TRINITY_DN11143_C0_G1|TRINITY_DN…	negative regulation of cytoskeleton organization	135	2.0233
Filopodium assembly	0.3829	0.0648	GO:0051489	TRINITY_DN5173_C0_G3|TRINITY_DN6730_C0_G1|TRINITY_DN8854_C0_G1|TRINITY_DN678_C1_G4|TRINITY_DN8252_C2_G1|TRINITY_DN10198_C0_G1|TRINITY_DN31794_C0_G1|TRINITY_DN5363_C0_G1|TRINITY_DN179_C0_G1|TRINITY_DN7572_C1_G1|TRINITY_DN5417_C1_G1|TRINITY_DN13290_C0_G1|TRINITY_DN7784_C0_G1|TRINITY_DN11114_C0_G1|TRINITY_DN33544_C0_G1|TRINITY_DN20293_C2_G1|TRINITY_DN205_C0_G1|TRINITY_DN11596_C0_G1|TRINITY_DN7841_C0…	regulation of filopodium assembly	62	1.7165
Filopodium assembly	0.4505	0.0057	GO:0030175	TRINITY_DN11990_C0_G1|TRINITY_DN21934_C0_G1|TRINITY_DN2850_C0_G2|TRINITY_DN3309_C0_G1|TRINITY_DN30658_C0_G1|TRINITY_DN31825_C0_G1|TRINITY_DN686_C4_G1|TRINITY_DN31374_C0_G1|TRINITY_DN31794_C0_G1|TRINITY_DN38460_C0_G1|TRINITY_DN5363_C0_G1|TRINITY_DN688_C0_G1|TRINITY_DN18252_C2_G1|TRINITY_DN7572_C1_G1|TRINITY_DN12832_C0_G1|TRINITY_DN3098_C0_G1|TRINITY_DN1494_C0_G5|TRINITY_DN11114_C0_G1|TRINITY_DN190…	filopodium	84	2.1976
Filopodium assembly	0.3946	0.0113	GO:0098858	TRINITY_DN28671_C0_G1|TRINITY_DN2850_C0_G2|TRINITY_DN3309_C0_G1|TRINITY_DN31825_C0_G1|TRINITY_DN31374_C0_G1|TRINITY_DN38460_C0_G1|TRINITY_DN33554_C0_G1|TRINITY_DN7572_C1_G1|TRINITY_DN3098_C0_G1|TRINITY_DN1494_C0_G5|TRINITY_DN11114_C0_G1|TRINITY_DN205_C0_G1|TRINITY_DN12612_C0_G1|TRINITY_DN11598_C0_G1|TRINITY_DN2970_C0_G1|TRINITY_DN31551_C0_G1|TRINITY_DN144_C0_G1|TRINITY_DN18948_C0_G1|TRINITY_DN296…	actin-based cell projection	113	2.0746
Filopodium assembly	0.5649	0.0041	GO:0051491	TRINITY_DN5173_C0_G3|TRINITY_DN8854_C0_G1|TRINITY_DN53780_C0_G1|TRINITY_DN12813_C1_G1|TRINITY_DN13316_C0_G1|TRINITY_DN1752_C0_G2|TRINITY_DN5363_C0_G1|TRINITY_DN1814_C0_G1|TRINITY_DN43148_C0_G1|TRINITY_DN45729_C0_G1|TRINITY_DN4520_C1_G1|TRINITY_DN8580_C0_G1|TRINITY_DN13290_C0_G1|TRINITY_DN2780_C2_G1|TRINITY_DN8953_C0_G1|TRINITY_DN11114_C0_G1|TRINITY_DN20769_C0_G1|TRINITY_DN33721_C0_G1|TRINITY_DN37…	positive regulation of filopodium assembly	31	2.2512
Phagosome	0.4695	0.0035	GO:0032009	TRINITY_DN6169_C0_G2|TRINITY_DN29783_C0_G1|TRINITY_DN29931_C0_G1|TRINITY_DN11899_C0_G1|TRINITY_DN12124_C0_G1|TRINITY_DN6922_C0_G1|TRINITY_DN101_C0_G1|TRINITY_DN71_C1_G1|TRINITY_DN7221_C1_G1|TRINITY_DN7224_C0_G1|TRINITY_DN3548_C0_G2|TRINITY_DN3127_C0_G1|TRINITY_DN9862_C4_G1|TRINITY_DN12855_C0_G1|TRINITY_DN31534_C0_G1|TRINITY_DN13031_C0_G1|TRINITY_DN13117_C0_G1|TRINITY_DN10322_C0_G1|TRINITY_DN13290…	early phagosome	88	2.273
Phagosome	0.2651	0.0981	GO:0030139	TRINITY_DN0_C0_G1|TRINITY_DN11834_C2_G1|TRINITY_DN26562_C0_G1|TRINITY_DN8253_C0_G1|TRINITY_DN11834_C3_G1|TRINITY_DN28600_C0_G1|TRINITY_DN11834_C6_G1|TRINITY_DN26382_C0_G1|TRINITY_DN11899_C0_G1|TRINITY_DN34454_C0_G1|TRINITY_DN12124_C0_G1|TRINITY_DN4546_C0_G1|TRINITY_DN101_C0_G1|TRINITY_DN4737_C0_G1|TRINITY_DN9939_C0_G1|TRINITY_DN13994_C0_G1|TRINITY_DN31374_C0_G1|TRINITY_DN12855_C0_G1|TRINITY_DN104…	endocytic vesicle	365	1.6031
Phagosome	0.3278	0.0977	GO:0080171	TRINITY_DN28744_C0_G1|TRINITY_DN1915_C0_G1|TRINITY_DN15771_C3_G1|TRINITY_DN2175_C0_G1|TRINITY_DN17406_C0_G1|TRINITY_DN25717_C0_G1|TRINITY_DN26200_C0_G1|TRINITY_DN26911_C0_G1|TRINITY_DN3386_C2_G1|TRINITY_DN6369_C0_G1|TRINITY_DN6943_C0_G1|TRINITY_DN8927_C0_G1|TRINITY_DN97_C0_G1|TRINITY_DN4322_C0_G1|TRINITY_DN4322_C0_G2|TRINITY_DN2801_C0_G1|TRINITY_DN593_C0_G1|TRINITY_DN13367_C0_G1|TRINITY_DN19869_C…	lytic vacuole organization	76	1.603
Cell leading edge	0.3739	0.034	GO:0031268	TRINITY_DN11569_C0_G1|TRINITY_DN0_C0_G1|TRINITY_DN101_C0_G1|TRINITY_DN3127_C0_G1|TRINITY_DN7714_C0_G1|TRINITY_DN5778_C0_G1|TRINITY_DN5778_C1_G1|TRINITY_DN338_C2_G2|TRINITY_DN338_C2_G3|TRINITY_DN338_C2_G4|TRINITY_DN11728_C0_G3|TRINITY_DN848_C0_G1|TRINITY_DN11075_C1_G1|TRINITY_DN15684_C0_G1|TRINITY_DN20755_C0_G1|TRINITY_DN4990_C0_G2|TRINITY_DN20755_C0_G2|TRINITY_DN8660_C1_G1|TRINITY_DN2107_C3_G1|TR…	pseudopodium organization	85	1.8881
Cell leading edge	0.5215	0	GO:0031143	TRINITY_DN0_C0_G1|TRINITY_DN101_C0_G1|TRINITY_DN31374_C0_G1|TRINITY_DN33745_C0_G1|TRINITY_DN13031_C0_G1|TRINITY_DN5920_C0_G1|TRINITY_DN7379_C1_G1|TRINITY_DN11266_C0_G1|TRINITY_DN814_C0_G1|TRINITY_DN8343_C0_G1|TRINITY_DN11728_C0_G3|TRINITY_DN144_C0_G1|TRINITY_DN8660_C1_G1|TRINITY_DN37133_C0_G1|TRINITY_DN11989_C2_G1|TRINITY_DN37414_C0_G1|TRINITY_DN3803_C0_G1|TRINITY_DN38159_C0_G1|TRINITY_DN827_C1_G…	pseudopodium	104	2.7535
Cell leading edge	0.4355	0.0028	GO:0006909	TRINITY_DN11834_C2_G1|TRINITY_DN11834_C3_G1|TRINITY_DN11834_C6_G1|TRINITY_DN6868_C1_G2|TRINITY_DN6902_C0_G1|TRINITY_DN4737_C0_G1|TRINITY_DN33634_C0_G1|TRINITY_DN26563_C0_G1|TRINITY_DN13031_C0_G1|TRINITY_DN308_C0_G1|TRINITY_DN10428_C0_G1|TRINITY_DN13214_C0_G1|TRINITY_DN3078_C0_G1|TRINITY_DN12139_C0_G1|TRINITY_DN10989_C0_G1|TRINITY_DN13743_C0_G1|TRINITY_DN11114_C0_G1|TRINITY_DN811_C0_G1|TRINITY_DN2…	phagocytosis	147	2.3026
Cell leading edge	0.6163	0.0169	GO:0032027	TRINITY_DN688_C0_G2|TRINITY_DN22992_C0_G1|TRINITY_DN2772_C1_G1|TRINITY_DN266_C0_G1|TRINITY_DN266_C0_G4|TRINITY_DN266_C0_G5|TRINITY_DN688_C0_G1|TRINITY_DN34429_C0_G1|TRINITY_DN38159_C0_G1|TRINITY_DN1683_C0_G1|TRINITY_DN14431_C0_G1|TRINITY_DN28482_C0_G1|TRINITY_DN19091_C1_G1|TRINITY_DN32424_C0_G1|TRINITY_DN51326_C0_G1	myosin light chain binding	15	2.0001
Cell leading edge	0.4153	0.0235	GO:0099515	TRINITY_DN11990_C0_G1|TRINITY_DN21934_C0_G1|TRINITY_DN30658_C0_G1|TRINITY_DN686_C4_G1|TRINITY_DN688_C0_G1|TRINITY_DN13212_C0_G1|TRINITY_DN23420_C0_G1|TRINITY_DN3127_C0_G1|TRINITY_DN30587_C0_G1|TRINITY_DN19091_C1_G1|TRINITY_DN32424_C0_G1|TRINITY_DN51326_C0_G1|TRINITY_DN688_C0_G2|TRINITY_DN11596_C0_G1|TRINITY_DN848_C0_G1|TRINITY_DN2968_C0_G1|TRINITY_DN38159_C0_G1|TRINITY_DN1636_C0_G1|TRINITY_DN570_…	actin filament-based transport	71	1.949
Cell leading edge	0.7354	0	GO:0070685	TRINITY_DN13161_C0_G1|TRINITY_DN4219_C0_G1|TRINITY_DN266_C0_G1|TRINITY_DN266_C0_G4|TRINITY_DN4387_C0_G1|TRINITY_DN266_C0_G5|TRINITY_DN688_C0_G1|TRINITY_DN13031_C0_G1|TRINITY_DN2003_C0_G1|TRINITY_DN2252_C0_G1|TRINITY_DN8343_C0_G1|TRINITY_DN2370_C0_G2|TRINITY_DN2397_C1_G1|TRINITY_DN52136_C0_G1|TRINITY_DN24428_C0_G1|TRINITY_DN25051_C0_G1|TRINITY_DN38157_C0_G1|TRINITY_DN1058_C0_G1|TRINITY_DN3803_C0_G…	macropinocytic cup	26	2.7388
Cell leading edge	0.3689	0.0427	GO:0017022	TRINITY_DN0_C0_G1|TRINITY_DN22992_C0_G1|TRINITY_DN8253_C0_G1|TRINITY_DN6868_C1_G2|TRINITY_DN12277_C0_G1|TRINITY_DN688_C0_G1|TRINITY_DN13031_C0_G1|TRINITY_DN5433_C0_G1|TRINITY_DN32084_C0_G1|TRINITY_DN783_C0_G1|TRINITY_DN10989_C0_G1|TRINITY_DN19702_C0_G1|TRINITY_DN35848_C0_G1|TRINITY_DN19091_C1_G1|TRINITY_DN1115_C0_G1|TRINITY_DN32424_C0_G1|TRINITY_DN51326_C0_G1|TRINITY_DN2031_C0_G1|TRINITY_DN8295_C…	myosin binding	88	1.8349
Cell leading edge	0.3971	0.0175	GO:0016459	TRINITY_DN22992_C0_G1|TRINITY_DN10006_C1_G1|TRINITY_DN101_C0_G1|TRINITY_DN23420_C0_G1|TRINITY_DN7572_C1_G1|TRINITY_DN848_C0_G1|TRINITY_DN2968_C0_G1|TRINITY_DN8754_C0_G1|TRINITY_DN38159_C0_G1|TRINITY_DN1636_C0_G1|TRINITY_DN570_C0_G1|TRINITY_DN941_C0_G1|TRINITY_DN7676_C1_G1|TRINITY_DN6612_C0_G1|TRINITY_DN2772_C1_G1|TRINITY_DN18087_C0_G1|TRINITY_DN42602_C0_G1|TRINITY_DN483_C0_G1|TRINITY_DN11714_C0_G…	myosin complex	99	1.993
Cell leading edge	0.4149	0.0024	GO:0031252	TRINITY_DN0_C0_G1|TRINITY_DN8854_C0_G1|TRINITY_DN11834_C2_G1|TRINITY_DN2390_C0_G4|TRINITY_DN6618_C2_G1|TRINITY_DN11834_C3_G1|TRINITY_DN11834_C6_G1|TRINITY_DN12334_C0_G1|TRINITY_DN2183_C0_G1|TRINITY_DN34074_C0_G1|TRINITY_DN13031_C0_G1|TRINITY_DN7986_C0_G1|TRINITY_DN1897_C0_G1|TRINITY_DN38584_C0_G1|TRINITY_DN11596_C0_G1|TRINITY_DN14226_C0_G1|TRINITY_DN8343_C0_G1|TRINITY_DN11728_C0_G3|TRINITY_DN5229…	cell leading edge	164	2.3176
Cell leading edge	0.4297	0.0111	GO:0030048	TRINITY_DN22992_C0_G1|TRINITY_DN11990_C0_G1|TRINITY_DN21934_C0_G1|TRINITY_DN101_C0_G1|TRINITY_DN30658_C0_G1|TRINITY_DN686_C4_G1|TRINITY_DN688_C0_G1|TRINITY_DN13212_C0_G1|TRINITY_DN23420_C0_G1|TRINITY_DN3127_C0_G1|TRINITY_DN34150_C0_G1|TRINITY_DN30587_C0_G1|TRINITY_DN19091_C1_G1|TRINITY_DN32424_C0_G1|TRINITY_DN51326_C0_G1|TRINITY_DN688_C0_G2|TRINITY_DN11596_C0_G1|TRINITY_DN848_C0_G1|TRINITY_DN2968…	actin filament-based movement	77	2.0704
Mitochondria localisition	0.3235	0.0804	GO:0051646	TRINITY_DN261_C0_G1|TRINITY_DN5735_C1_G2|TRINITY_DN10989_C0_G1|TRINITY_DN14747_C0_G1|TRINITY_DN19213_C0_G1|TRINITY_DN3453_C0_G3|TRINITY_DN15874_C0_G1|TRINITY_DN18214_C0_G1|TRINITY_DN29913_C0_G1|TRINITY_DN8328_C3_G1|TRINITY_DN53579_C0_G1|TRINITY_DN5462_C0_G1|TRINITY_DN18493_C0_G3|TRINITY_DN2764_C0_G1|TRINITY_DN24483_C0_G1|TRINITY_DN6890_C0_G1|TRINITY_DN29139_C0_G1|TRINITY_DN1465_C0_G1|TRINITY_DN16…	mitochondrion localization	116	1.666
Mitochondria localisition	0.4015	0.0303	GO:0048312	TRINITY_DN18511_C0_G1|TRINITY_DN20450_C0_G1|TRINITY_DN5387_C2_G1|TRINITY_DN23268_C0_G1|TRINITY_DN23292_C0_G1|TRINITY_DN25830_C0_G1|TRINITY_DN2608_C0_G1|TRINITY_DN26695_C0_G1|TRINITY_DN261_C0_G1|TRINITY_DN28137_C0_G1|TRINITY_DN2846_C0_G1|TRINITY_DN31920_C0_G1|TRINITY_DN3230_C0_G1|TRINITY_DN3230_C0_G2|TRINITY_DN34399_C0_G1|TRINITY_DN3532_C4_G1|TRINITY_DN40678_C0_G1|TRINITY_DN40737_C0_G1|TRINITY_DN4…	intracellular distribution of mitochondria	80	1.908
Mitochondria localisition	0.3687	0.036	GO:0048311	TRINITY_DN261_C0_G1|TRINITY_DN5735_C1_G2|TRINITY_DN10989_C0_G1|TRINITY_DN14747_C0_G1|TRINITY_DN15874_C0_G1|TRINITY_DN18214_C0_G1|TRINITY_DN53579_C0_G1|TRINITY_DN5462_C0_G1|TRINITY_DN18493_C0_G3|TRINITY_DN2764_C0_G1|TRINITY_DN6890_C0_G1|TRINITY_DN1465_C0_G1|TRINITY_DN16334_C0_G1|TRINITY_DN6462_C0_G1|TRINITY_DN1927_C1_G1|TRINITY_DN20633_C0_G1|TRINITY_DN2063_C0_G1|TRINITY_DN23046_C0_G1|TRINITY_DN234…	mitochondrion distribution	104	1.8718
Phospholipid binding	0.2694	0.0688	GO:0005543	TRINITY_DN10568_C0_G1|TRINITY_DN10807_C3_G1|TRINITY_DN7048_C0_G2|TRINITY_DN13669_C3_G2|TRINITY_DN8568_C0_G1|TRINITY_DN10329_C0_G1|TRINITY_DN27585_C0_G1|TRINITY_DN16337_C0_G1|TRINITY_DN16278_C0_G1|TRINITY_DN1128_C0_G1|TRINITY_DN16278_C0_G2|TRINITY_DN1163_C0_G1|TRINITY_DN15150_C0_G1|TRINITY_DN31604_C0_G1|TRINITY_DN25547_C0_G1|TRINITY_DN12326_C0_G1|TRINITY_DN287_C2_G1|TRINITY_DN11753_C1_G2|TRINITY_D…	phospholipid binding	426	1.7048
Phospholipid binding	0.4335	0.0422	GO:0005546	TRINITY_DN11569_C0_G1|TRINITY_DN32963_C0_G1|TRINITY_DN32254_C0_G1|TRINITY_DN2504_C2_G1|TRINITY_DN32338_C0_G1|TRINITY_DN43651_C0_G1|TRINITY_DN3898_C0_G1|TRINITY_DN29139_C0_G1|TRINITY_DN3309_C0_G1|TRINITY_DN24469_C0_G1|TRINITY_DN38338_C0_G1|TRINITY_DN10329_C0_G1|TRINITY_DN18252_C0_G2|TRINITY_DN7714_C0_G1|TRINITY_DN27585_C0_G1|TRINITY_DN44377_C0_G1|TRINITY_DN15159_C0_G1|TRINITY_DN1415_C0_G1|TRINITY_…	"phosphatidylinositol-4,5-bisphosphate binding"	47	1.8434
Phospholipid binding	0.3298	0.0841	GO:1902936	TRINITY_DN11569_C0_G1|TRINITY_DN32963_C0_G1|TRINITY_DN32254_C0_G1|TRINITY_DN32338_C0_G1|TRINITY_DN43651_C0_G1|TRINITY_DN9803_C0_G1|TRINITY_DN10568_C0_G1|TRINITY_DN6868_C1_G2|TRINITY_DN3309_C0_G1|TRINITY_DN38338_C0_G1|TRINITY_DN9238_C0_G3|TRINITY_DN18252_C2_G1|TRINITY_DN10329_C0_G1|TRINITY_DN18252_C0_G2|TRINITY_DN7714_C0_G1|TRINITY_DN27585_C0_G1|TRINITY_DN12484_C0_G1|TRINITY_DN39_C0_G2|TRINITY_DN1…	phosphatidylinositol bisphosphate binding	85	1.6545
GTPase signal transduction	0.2724	0.0749	GO:0046578	TRINITY_DN10006_C1_G1|TRINITY_DN10104_C0_G1|TRINITY_DN7048_C0_G2|TRINITY_DN17226_C0_G1|TRINITY_DN2733_C1_G3|TRINITY_DN10475_C0_G2|TRINITY_DN9123_C0_G1|TRINITY_DN10569_C0_G1|TRINITY_DN2155_C0_G2|TRINITY_DN3320_C4_G1|TRINITY_DN3753_C3_G1|TRINITY_DN35920_C0_G1|TRINITY_DN1153_C1_G1|TRINITY_DN554_C0_G1|TRINITY_DN39608_C0_G1|TRINITY_DN1163_C0_G1|TRINITY_DN11682_C0_G1|TRINITY_DN12119_C0_G1|TRINITY_DN125…	regulation of Ras protein signal transduction	423	1.6858
GTPase signal transduction	0.3334	0.0551	GO:0030055	TRINITY_DN10006_C1_G1|TRINITY_DN10439_C0_G1|TRINITY_DN0_C0_G2|TRINITY_DN30168_C0_G1|TRINITY_DN32852_C0_G1|TRINITY_DN32408_C0_G1|TRINITY_DN5909_C0_G1|TRINITY_DN845_C1_G1|TRINITY_DN33867_C0_G1|TRINITY_DN36997_C0_G1|TRINITY_DN6206_C3_G1|TRINITY_DN2874_C0_G1|TRINITY_DN10983_C0_G1|TRINITY_DN35116_C0_G1|TRINITY_DN798_C0_G2|TRINITY_DN5336_C0_G2|TRINITY_DN8914_C0_G1|TRINITY_DN11682_C0_G1|TRINITY_DN3790_C…	cell-substrate junction	147	1.7706
GTPase signal transduction	0.3213	0.0548	GO:0005912	TRINITY_DN10006_C1_G1|TRINITY_DN10439_C0_G1|TRINITY_DN0_C0_G2|TRINITY_DN30168_C0_G1|TRINITY_DN6761_C3_G1|TRINITY_DN32852_C0_G1|TRINITY_DN32408_C0_G1|TRINITY_DN5909_C0_G1|TRINITY_DN845_C1_G1|TRINITY_DN33867_C0_G1|TRINITY_DN34074_C0_G1|TRINITY_DN36997_C0_G1|TRINITY_DN6206_C3_G1|TRINITY_DN2874_C0_G1|TRINITY_DN10983_C0_G1|TRINITY_DN3320_C4_G1|TRINITY_DN35116_C0_G1|TRINITY_DN798_C0_G2|TRINITY_DN11114_…	adherens junction	182	1.7702
GTPase signal transduction	0.5742	0.0071	GO:1900028	TRINITY_DN4073_C0_G3|TRINITY_DN7499_C0_G1|TRINITY_DN7880_C0_G1|TRINITY_DN33867_C0_G1|TRINITY_DN5523_C1_G1|TRINITY_DN4347_C0_G1|TRINITY_DN1460_C2_G1|TRINITY_DN3634_C0_G1|TRINITY_DN8914_C0_G1|TRINITY_DN11682_C0_G1|TRINITY_DN12547_C0_G1|TRINITY_DN13622_C0_G1|TRINITY_DN13731_C0_G1|TRINITY_DN17128_C0_G1|TRINITY_DN17916_C0_G1|TRINITY_DN2735_C0_G1|TRINITY_DN2862_C1_G2|TRINITY_DN32306_C0_G1|TRINITY_DN332…	negative regulation of ruffle assembly	25	2.1591
GTPase signal transduction	0.3171	0.0704	GO:0070161	TRINITY_DN10006_C1_G1|TRINITY_DN10439_C0_G1|TRINITY_DN0_C0_G2|TRINITY_DN30168_C0_G1|TRINITY_DN6761_C3_G1|TRINITY_DN32852_C0_G1|TRINITY_DN32408_C0_G1|TRINITY_DN5909_C0_G1|TRINITY_DN845_C1_G1|TRINITY_DN33867_C0_G1|TRINITY_DN34074_C0_G1|TRINITY_DN36997_C0_G1|TRINITY_DN6206_C3_G1|TRINITY_DN2874_C0_G1|TRINITY_DN10983_C0_G1|TRINITY_DN3320_C4_G1|TRINITY_DN35116_C0_G1|TRINITY_DN798_C0_G2|TRINITY_DN11114_…	anchoring junction	183	1.7005
GTPase signal transduction	0.3176	0.0806	GO:0046580	TRINITY_DN4089_C0_G1|TRINITY_DN6618_C2_G1|TRINITY_DN5313_C0_G1|TRINITY_DN5439_C0_G1|TRINITY_DN12334_C0_G1|TRINITY_DN7048_C0_G2|TRINITY_DN80_C0_G1|TRINITY_DN16103_C0_G1|TRINITY_DN33867_C0_G1|TRINITY_DN80_C0_G2|TRINITY_DN9123_C0_G1|TRINITY_DN2926_C1_G2|TRINITY_DN7795_C0_G1|TRINITY_DN35920_C0_G1|TRINITY_DN37406_C0_G1|TRINITY_DN39608_C0_G1|TRINITY_DN6132_C0_G1|TRINITY_DN1163_C0_G1|TRINITY_DN15064_C0_…	negative regulation of Ras protein signal transduction	151	1.6695
GTPase signal transduction	0.458	0.0274	GO:0035021	TRINITY_DN7499_C0_G1|TRINITY_DN4089_C0_G1|TRINITY_DN7880_C0_G1|TRINITY_DN13273_C0_G1|TRINITY_DN5313_C0_G1|TRINITY_DN5439_C0_G1|TRINITY_DN80_C0_G1|TRINITY_DN33867_C0_G1|TRINITY_DN80_C0_G2|TRINITY_DN4324_C1_G1|TRINITY_DN5417_C1_G1|TRINITY_DN894_C0_G1|TRINITY_DN4347_C0_G1|TRINITY_DN1460_C2_G1|TRINITY_DN3634_C0_G1|TRINITY_DN20293_C2_G1|TRINITY_DN6303_C0_G1|TRINITY_DN9822_C0_G1|TRINITY_DN10470_C0_G1|T…	negative regulation of Rac protein signal transduction	44	1.9257
GTPase signal transduction	0.2987	0.0748	GO:0090630	TRINITY_DN25946_C0_G1|TRINITY_DN10006_C1_G1|TRINITY_DN11834_C2_G1|TRINITY_DN11834_C3_G1|TRINITY_DN11834_C6_G1|TRINITY_DN1634_C1_G1|TRINITY_DN17257_C0_G1|TRINITY_DN2178_C0_G2|TRINITY_DN28107_C0_G1|TRINITY_DN30967_C0_G1|TRINITY_DN39892_C0_G1|TRINITY_DN40248_C0_G1|TRINITY_DN44727_C0_G1|TRINITY_DN14239_C0_G1|TRINITY_DN2733_C1_G3|TRINITY_DN4670_C0_G1|TRINITY_DN2065_C0_G2|TRINITY_DN4753_C0_G1|TRINITY_D…	activation of GTPase activity	262	1.6849
GTPase signal transduction	0.3336	0.0459	GO:0005925	TRINITY_DN10006_C1_G1|TRINITY_DN10439_C0_G1|TRINITY_DN0_C0_G2|TRINITY_DN30168_C0_G1|TRINITY_DN32852_C0_G1|TRINITY_DN32408_C0_G1|TRINITY_DN5909_C0_G1|TRINITY_DN845_C1_G1|TRINITY_DN33867_C0_G1|TRINITY_DN36997_C0_G1|TRINITY_DN6206_C3_G1|TRINITY_DN2874_C0_G1|TRINITY_DN10983_C0_G1|TRINITY_DN35116_C0_G1|TRINITY_DN798_C0_G2|TRINITY_DN5336_C0_G2|TRINITY_DN8914_C0_G1|TRINITY_DN11682_C0_G1|TRINITY_DN3790_C…	focal adhesion	146	1.8047
GTPase signal transduction	0.4013	0.0113	GO:0035020	TRINITY_DN4089_C0_G1|TRINITY_DN10006_C1_G1|TRINITY_DN10104_C0_G1|TRINITY_DN5313_C0_G1|TRINITY_DN5439_C0_G1|TRINITY_DN80_C0_G1|TRINITY_DN33867_C0_G1|TRINITY_DN80_C0_G2|TRINITY_DN34074_C0_G1|TRINITY_DN10475_C0_G2|TRINITY_DN10569_C0_G1|TRINITY_DN34328_C0_G1|TRINITY_DN848_C0_G1|TRINITY_DN1484_C0_G1|TRINITY_DN8914_C0_G1|TRINITY_DN11682_C0_G1|TRINITY_DN12547_C0_G1|TRINITY_DN13622_C0_G1|TRINITY_DN13731_…	regulation of Rac protein signal transduction	117	2.0643
GTPase signal transduction	0.3231	0.0613	GO:0051058	TRINITY_DN4089_C0_G1|TRINITY_DN6618_C2_G1|TRINITY_DN10184_C0_G1|TRINITY_DN5313_C0_G1|TRINITY_DN5439_C0_G1|TRINITY_DN12334_C0_G1|TRINITY_DN7048_C0_G2|TRINITY_DN80_C0_G1|TRINITY_DN16103_C0_G1|TRINITY_DN33867_C0_G1|TRINITY_DN80_C0_G2|TRINITY_DN34074_C0_G1|TRINITY_DN9123_C0_G1|TRINITY_DN2926_C1_G2|TRINITY_DN7795_C0_G1|TRINITY_DN35920_C0_G1|TRINITY_DN37406_C0_G1|TRINITY_DN39608_C0_G1|TRINITY_DN6132_C0…	negative regulation of small GTPase mediated signal transduction	163	1.7483
Glyoxylate cycle	0.6753	0.0071	GO:0006097	TRINITY_DN1059_C0_G1|TRINITY_DN13203_C0_G1|TRINITY_DN10001_C0_G1|TRINITY_DN23499_C1_G1|TRINITY_DN34161_C0_G1|TRINITY_DN36572_C0_G1|TRINITY_DN4997_C0_G2|TRINITY_DN36486_C0_G1|TRINITY_DN7204_C0_G1|TRINITY_DN1892_C0_G1|TRINITY_DN30955_C0_G1|TRINITY_DN23066_C0_G1|TRINITY_DN23066_C0_G2|TRINITY_DN27523_C0_G1|TRINITY_DN35546_C0_G1|TRINITY_DN39303_C0_G1	glyoxylate cycle	16	2.1569
Glyoxylate cycle	0.6396	0.0054	GO:0046487	TRINITY_DN1059_C0_G1|TRINITY_DN13203_C0_G1|TRINITY_DN10001_C0_G1|TRINITY_DN23499_C1_G1|TRINITY_DN34161_C0_G1|TRINITY_DN36572_C0_G1|TRINITY_DN42957_C0_G1|TRINITY_DN4997_C0_G2|TRINITY_DN26919_C0_G1|TRINITY_DN36486_C0_G1|TRINITY_DN7204_C0_G1|TRINITY_DN1892_C0_G1|TRINITY_DN30955_C0_G1|TRINITY_DN23066_C0_G1|TRINITY_DN23066_C0_G2|TRINITY_DN372_C0_G1|TRINITY_DN27523_C0_G1|TRINITY_DN35546_C0_G1|TRINITY_D…	glyoxylate metabolic process	20	2.1964
Receptor signalling	0.5259	0.0138	GO:1900449	TRINITY_DN6261_C0_G1|TRINITY_DN6549_C0_G2|TRINITY_DN16524_C0_G1|TRINITY_DN1780_C1_G1|TRINITY_DN9918_C0_G1|TRINITY_DN29992_C0_G1|TRINITY_DN34643_C0_G1|TRINITY_DN5076_C0_G1|TRINITY_DN43640_C0_G1|TRINITY_DN686_C2_G1|TRINITY_DN1995_C0_G1|TRINITY_DN6717_C0_G1|TRINITY_DN7903_C3_G3|TRINITY_DN2289_C0_G1|TRINITY_DN3232_C0_G1|TRINITY_DN5242_C0_G1|TRINITY_DN2422_C0_G1|TRINITY_DN29129_C0_G1|TRINITY_DN7310_C0…	regulation of glutamate receptor signaling pathway	30	2.03
Receptor signalling	0.4913	0.0295	GO:0099601	TRINITY_DN6261_C0_G1|TRINITY_DN6549_C0_G2|TRINITY_DN16524_C0_G1|TRINITY_DN1780_C1_G1|TRINITY_DN9918_C0_G1|TRINITY_DN29992_C0_G1|TRINITY_DN34643_C0_G1|TRINITY_DN5076_C0_G1|TRINITY_DN686_C2_G1|TRINITY_DN6717_C0_G1|TRINITY_DN7903_C3_G3|TRINITY_DN2289_C0_G1|TRINITY_DN3232_C0_G1|TRINITY_DN5242_C0_G1|TRINITY_DN2422_C0_G1|TRINITY_DN29129_C0_G1|TRINITY_DN7310_C0_G1|TRINITY_DN13151_C0_G1|TRINITY_DN7569_C0…	regulation of neurotransmitter receptor activity	28	1.9159
Calmodulin signalling	0.5061	0.0218	GO:0005955	TRINITY_DN6461_C0_G1|TRINITY_DN7039_C3_G1|TRINITY_DN5758_C0_G1|TRINITY_DN10722_C0_G1|TRINITY_DN12549_C1_G1|TRINITY_DN1881_C0_G1|TRINITY_DN1720_C0_G1|TRINITY_DN12593_C2_G1|TRINITY_DN24497_C0_G1|TRINITY_DN8806_C0_G3|TRINITY_DN30585_C0_G1|TRINITY_DN23964_C0_G1|TRINITY_DN37632_C0_G1|TRINITY_DN4547_C0_G1|TRINITY_DN13795_C0_G1|TRINITY_DN3314_C1_G3|TRINITY_DN4243_C0_G1|TRINITY_DN15090_C1_G2|TRINITY_DN30…	calcineurin complex	38	1.9644
Calmodulin signalling	0.5586	0.0103	GO:0004723	TRINITY_DN6461_C0_G1|TRINITY_DN7039_C3_G1|TRINITY_DN5758_C0_G1|TRINITY_DN10722_C0_G1|TRINITY_DN12549_C1_G1|TRINITY_DN1881_C0_G1|TRINITY_DN1720_C0_G1|TRINITY_DN12593_C2_G1|TRINITY_DN24497_C0_G1|TRINITY_DN8806_C0_G3|TRINITY_DN30585_C0_G1|TRINITY_DN23964_C0_G1|TRINITY_DN37632_C0_G1|TRINITY_DN47377_C0_G1|TRINITY_DN13795_C0_G1|TRINITY_DN3314_C1_G3|TRINITY_DN4243_C0_G1|TRINITY_DN4371_C0_G1|TRINITY_DN53…	calcium-dependent protein serine/threonine phosphatase activity	29	2.09
Calmodulin signalling	0.4247	0.0806	GO:0043157	TRINITY_DN4860_C1_G1|TRINITY_DN6461_C0_G1|TRINITY_DN10722_C0_G1|TRINITY_DN12549_C1_G1|TRINITY_DN1881_C0_G1|TRINITY_DN2103_C2_G1|TRINITY_DN1720_C0_G1|TRINITY_DN24497_C0_G1|TRINITY_DN30585_C0_G1|TRINITY_DN23964_C0_G1|TRINITY_DN13795_C0_G1|TRINITY_DN3314_C1_G3|TRINITY_DN4371_C0_G1|TRINITY_DN2927_C0_G1|TRINITY_DN53464_C0_G1|TRINITY_DN5389_C0_G1|TRINITY_DN12989_C0_G1|TRINITY_DN7556_C0_G1|TRINITY_DN755…	response to cation stress	29	1.6684
Calmodulin signalling	0.5373	0.0101	GO:0097720	TRINITY_DN6461_C0_G1|TRINITY_DN7039_C3_G1|TRINITY_DN5758_C0_G1|TRINITY_DN10722_C0_G1|TRINITY_DN12549_C1_G1|TRINITY_DN1881_C0_G1|TRINITY_DN1720_C0_G1|TRINITY_DN12593_C2_G1|TRINITY_DN24497_C0_G1|TRINITY_DN8806_C0_G3|TRINITY_DN30585_C0_G1|TRINITY_DN23964_C0_G1|TRINITY_DN13795_C0_G1|TRINITY_DN3314_C1_G3|TRINITY_DN4243_C0_G1|TRINITY_DN4371_C0_G1|TRINITY_DN53464_C0_G1|TRINITY_DN5389_C0_G1|TRINITY_DN129…	calcineurin-mediated signaling	31	2.0897
Calmodulin signalling	0.6336	0.0014	GO:0033192	TRINITY_DN6461_C0_G1|TRINITY_DN7039_C3_G1|TRINITY_DN5758_C0_G1|TRINITY_DN10722_C0_G1|TRINITY_DN12549_C1_G1|TRINITY_DN1881_C0_G1|TRINITY_DN1720_C0_G1|TRINITY_DN12593_C2_G1|TRINITY_DN24497_C0_G1|TRINITY_DN8806_C0_G3|TRINITY_DN30585_C0_G1|TRINITY_DN23964_C0_G1|TRINITY_DN13795_C0_G1|TRINITY_DN3314_C1_G3|TRINITY_DN4243_C0_G1|TRINITY_DN4371_C0_G1|TRINITY_DN53464_C0_G1|TRINITY_DN5389_C0_G1|TRINITY_DN466…	calmodulin-dependent protein phosphatase activity	27	2.3666
Oxidoreductase activity	0.4862	0.0362	GO:0016634	TRINITY_DN22800_C0_G1|TRINITY_DN30660_C0_G1|TRINITY_DN34438_C0_G1|TRINITY_DN29373_C0_G1|TRINITY_DN25554_C0_G1|TRINITY_DN43139_C0_G1|TRINITY_DN43446_C0_G1|TRINITY_DN2689_C1_G1|TRINITY_DN29344_C0_G1|TRINITY_DN29624_C0_G1|TRINITY_DN4076_C0_G1|TRINITY_DN5907_C0_G1|TRINITY_DN13861_C0_G1|TRINITY_DN12091_C0_G1|TRINITY_DN13544_C0_G1|TRINITY_DN13544_C0_G2|TRINITY_DN3839_C0_G1|TRINITY_DN11200_C0_G1|TRINITY…	"oxidoreductase activity, acting on the CH-CH group of donors, oxygen as acceptor"	29	1.8669
Oxidoreductase activity	0.3065	0.0861	GO:0016616	TRINITY_DN6981_C0_G1|TRINITY_DN135_C0_G1|TRINITY_DN1798_C0_G1|TRINITY_DN11706_C0_G1|TRINITY_DN12642_C0_G1|TRINITY_DN7660_C0_G1|TRINITY_DN21854_C0_G1|TRINITY_DN34606_C0_G1|TRINITY_DN3973_C0_G1|TRINITY_DN31488_C0_G1|TRINITY_DN25696_C0_G1|TRINITY_DN10747_C3_G1|TRINITY_DN42413_C0_G1|TRINITY_DN14277_C0_G1|TRINITY_DN2996_C0_G1|TRINITY_DN52353_C0_G1|TRINITY_DN54608_C0_G1|TRINITY_DN23952_C0_G1|TRINITY_DN…	"oxidoreductase activity, acting on the CH-OH group of donors, NAD or NADP as acceptor"	222	1.6477
Oxidoreductase activity	0.284	0.0893	GO:0016614	TRINITY_DN6981_C0_G1|TRINITY_DN17252_C0_G1|TRINITY_DN177_C0_G1|TRINITY_DN135_C0_G1|TRINITY_DN1798_C0_G1|TRINITY_DN11706_C0_G1|TRINITY_DN12642_C0_G1|TRINITY_DN7660_C0_G1|TRINITY_DN21854_C0_G1|TRINITY_DN27605_C0_G1|TRINITY_DN34606_C0_G1|TRINITY_DN29561_C0_G1|TRINITY_DN3973_C0_G1|TRINITY_DN31488_C0_G1|TRINITY_DN25696_C0_G1|TRINITY_DN10747_C3_G1|TRINITY_DN42413_C0_G1|TRINITY_DN14277_C0_G1|TRINITY_DN2…	"oxidoreductase activity, acting on CH-OH group of donors"	253	1.6241
Lipid oxidation	0.3613	0.0551	GO:0052744	TRINITY_DN12878_C0_G1|TRINITY_DN1352_C0_G1|TRINITY_DN14556_C2_G1|TRINITY_DN15031_C1_G2|TRINITY_DN1506_C1_G1|TRINITY_DN1550_C0_G1|TRINITY_DN1569_C0_G1|TRINITY_DN15826_C0_G1|TRINITY_DN15835_C0_G1|TRINITY_DN16407_C0_G1|TRINITY_DN12606_C0_G1|TRINITY_DN1648_C0_G1|TRINITY_DN1870_C4_G1|TRINITY_DN18809_C0_G1|TRINITY_DN1992_C1_G1|TRINITY_DN21672_C1_G1|TRINITY_DN24896_C0_G1|TRINITY_DN25167_C0_G1|TRINITY_DN…	phosphatidylinositol monophosphate phosphatase activity	97	1.7729
Lipid oxidation	0.6923	0.0039	GO:0033540	TRINITY_DN30660_C0_G1|TRINITY_DN29373_C0_G1|TRINITY_DN25554_C0_G1|TRINITY_DN43139_C0_G1|TRINITY_DN43446_C0_G1|TRINITY_DN2689_C1_G1|TRINITY_DN29344_C0_G1|TRINITY_DN8625_C0_G1|TRINITY_DN29624_C0_G1|TRINITY_DN25226_C0_G1|TRINITY_DN4076_C0_G1|TRINITY_DN32819_C0_G1|TRINITY_DN12383_C0_G1|TRINITY_DN29263_C0_G1|TRINITY_DN14628_C0_G1|TRINITY_DN33080_C0_G1	fatty acid beta-oxidation using acyl-CoA oxidase	16	2.2476
Lipid oxidation	0.5371	0.0456	GO:0003857	TRINITY_DN25624_C0_G1|TRINITY_DN17598_C0_G1|TRINITY_DN10454_C3_G1|TRINITY_DN16032_C0_G1|TRINITY_DN25487_C0_G1|TRINITY_DN17842_C0_G1|TRINITY_DN24593_C0_G1|TRINITY_DN28463_C0_G1|TRINITY_DN30142_C0_G1|TRINITY_DN37343_C0_G1|TRINITY_DN37348_C0_G1|TRINITY_DN31197_C0_G1|TRINITY_DN33207_C0_G1|TRINITY_DN46963_C0_G1|TRINITY_DN54097_C0_G1|TRINITY_DN54529_C0_G1|TRINITY_DN32819_C0_G1|TRINITY_DN6828_C0_G2|TRIN…	3-hydroxyacyl-CoA dehydrogenase activity	20	1.8044
Lipid oxidation	0.527	0.03	GO:0004300	TRINITY_DN28571_C0_G1|TRINITY_DN1041_C0_G1|TRINITY_DN12358_C0_G1|TRINITY_DN31028_C0_G1|TRINITY_DN320_C0_G1|TRINITY_DN33426_C0_G1|TRINITY_DN17074_C0_G1|TRINITY_DN48955_C0_G1|TRINITY_DN23476_C0_G1|TRINITY_DN26177_C0_G1|TRINITY_DN4736_C1_G2|TRINITY_DN53716_C0_G1|TRINITY_DN7720_C0_G1|TRINITY_DN1406_C0_G1|TRINITY_DN40696_C0_G1|TRINITY_DN7751_C0_G1|TRINITY_DN9676_C0_G1|TRINITY_DN16032_C0_G1|TRINITY_DN1…	enoyl-CoA hydratase activity	26	1.9112
Lipid oxidation	0.6934	0.0041	GO:0003997	TRINITY_DN30660_C0_G1|TRINITY_DN34438_C0_G1|TRINITY_DN29373_C0_G1|TRINITY_DN25554_C0_G1|TRINITY_DN43139_C0_G1|TRINITY_DN43446_C0_G1|TRINITY_DN2689_C1_G1|TRINITY_DN29344_C0_G1|TRINITY_DN8625_C0_G1|TRINITY_DN29624_C0_G1|TRINITY_DN25226_C0_G1|TRINITY_DN4076_C0_G1|TRINITY_DN13861_C0_G1|TRINITY_DN12383_C0_G1|TRINITY_DN29263_C0_G1|TRINITY_DN14628_C0_G1	acyl-CoA oxidase activity	16	2.248
Lipid oxidation	0.3504	0.0428	GO:0009062	TRINITY_DN28571_C0_G1|TRINITY_DN2857_C5_G1|TRINITY_DN6507_C0_G2|TRINITY_DN10785_C0_G1|TRINITY_DN21983_C0_G1|TRINITY_DN42375_C0_G1|TRINITY_DN3335_C0_G1|TRINITY_DN15784_C0_G4|TRINITY_DN26319_C0_G1|TRINITY_DN5563_C0_G1|TRINITY_DN40429_C0_G1|TRINITY_DN27695_C0_G1|TRINITY_DN41850_C0_G1|TRINITY_DN44115_C0_G1|TRINITY_DN6492_C3_G1|TRINITY_DN16032_C0_G1|TRINITY_DN12750_C0_G1|TRINITY_DN17842_C0_G1|TRINITY_…	fatty acid catabolic process	142	1.8387
Lipid oxidation	0.3995	0.0113	GO:0019395	TRINITY_DN28571_C0_G1|TRINITY_DN2857_C5_G1|TRINITY_DN36591_C0_G1|TRINITY_DN6507_C0_G2|TRINITY_DN10785_C0_G1|TRINITY_DN18830_C0_G1|TRINITY_DN21983_C0_G1|TRINITY_DN37734_C0_G1|TRINITY_DN3335_C0_G1|TRINITY_DN15784_C0_G4|TRINITY_DN26319_C0_G1|TRINITY_DN40429_C0_G1|TRINITY_DN27695_C0_G1|TRINITY_DN41850_C0_G1|TRINITY_DN44115_C0_G1|TRINITY_DN9287_C0_G1|TRINITY_DN6492_C3_G1|TRINITY_DN16032_C0_G1|TRINITY_…	fatty acid oxidation	125	2.0609
Lipid oxidation	0.4123	0.085	GO:0005782	TRINITY_DN29008_C0_G1|TRINITY_DN34438_C0_G1|TRINITY_DN25554_C0_G1|TRINITY_DN34728_C0_G1|TRINITY_DN43446_C0_G1|TRINITY_DN47599_C0_G1|TRINITY_DN15848_C0_G3|TRINITY_DN2689_C1_G1|TRINITY_DN24356_C0_G1|TRINITY_DN9326_C0_G1|TRINITY_DN9484_C0_G1|TRINITY_DN44038_C0_G1|TRINITY_DN23780_C0_G2|TRINITY_DN9862_C2_G1|TRINITY_DN8529_C0_G1|TRINITY_DN7459_C0_G2|TRINITY_DN6136_C0_G1|TRINITY_DN3295_C3_G1|TRINITY_DN3…	peroxisomal matrix	33	1.652
Lipid oxidation	0.323	0.0607	GO:0072329	TRINITY_DN28571_C0_G1|TRINITY_DN2857_C5_G1|TRINITY_DN6507_C0_G2|TRINITY_DN10785_C0_G1|TRINITY_DN21983_C0_G1|TRINITY_DN42375_C0_G1|TRINITY_DN3335_C0_G1|TRINITY_DN15784_C0_G4|TRINITY_DN27336_C0_G1|TRINITY_DN26319_C0_G1|TRINITY_DN5563_C0_G1|TRINITY_DN40429_C0_G1|TRINITY_DN27695_C0_G1|TRINITY_DN34303_C0_G1|TRINITY_DN41850_C0_G1|TRINITY_DN44115_C0_G1|TRINITY_DN6492_C3_G1|TRINITY_DN16032_C0_G1|TRINITY_…	monocarboxylic acid catabolic process	173	1.7471
Lipid oxidation	0.3644	0.0485	GO:0004438	TRINITY_DN12878_C0_G1|TRINITY_DN46535_C0_G1|TRINITY_DN1352_C0_G1|TRINITY_DN29953_C0_G1|TRINITY_DN14556_C2_G1|TRINITY_DN15031_C1_G2|TRINITY_DN1506_C1_G1|TRINITY_DN1550_C0_G1|TRINITY_DN1569_C0_G1|TRINITY_DN15826_C0_G1|TRINITY_DN15835_C0_G1|TRINITY_DN16407_C0_G1|TRINITY_DN41186_C0_G1|TRINITY_DN12606_C0_G1|TRINITY_DN1648_C0_G1|TRINITY_DN1870_C4_G1|TRINITY_DN18809_C0_G1|TRINITY_DN1992_C1_G1|TRINITY_DN…	phosphatidylinositol-3-phosphatase activity	96	1.794
Lipid oxidation	0.4051	0.0098	GO:0006635	TRINITY_DN28571_C0_G1|TRINITY_DN2857_C5_G1|TRINITY_DN10785_C0_G1|TRINITY_DN21983_C0_G1|TRINITY_DN3335_C0_G1|TRINITY_DN15784_C0_G4|TRINITY_DN26319_C0_G1|TRINITY_DN40429_C0_G1|TRINITY_DN27695_C0_G1|TRINITY_DN41850_C0_G1|TRINITY_DN44115_C0_G1|TRINITY_DN6492_C3_G1|TRINITY_DN16032_C0_G1|TRINITY_DN17842_C0_G1|TRINITY_DN24593_C0_G1|TRINITY_DN458_C2_G1|TRINITY_DN30142_C0_G1|TRINITY_DN31197_C0_G1|TRINITY_…	fatty acid beta-oxidation	115	2.098
Lipid oxidation	0.4024	0.0076	GO:0034440	TRINITY_DN28571_C0_G1|TRINITY_DN2857_C5_G1|TRINITY_DN36591_C0_G1|TRINITY_DN6507_C0_G2|TRINITY_DN10785_C0_G1|TRINITY_DN18830_C0_G1|TRINITY_DN12567_C0_G1|TRINITY_DN21983_C0_G1|TRINITY_DN37734_C0_G1|TRINITY_DN3335_C0_G1|TRINITY_DN20365_C0_G1|TRINITY_DN15784_C0_G4|TRINITY_DN26319_C0_G1|TRINITY_DN40429_C0_G1|TRINITY_DN27695_C0_G1|TRINITY_DN43842_C0_G1|TRINITY_DN41850_C0_G1|TRINITY_DN44115_C0_G1|TRINIT…	lipid oxidation	131	2.1382
Lipid oxidation	0.3761	0.0909	GO:0046466	TRINITY_DN34509_C0_G1|TRINITY_DN36521_C0_G1|TRINITY_DN132_C0_G1|TRINITY_DN132_C0_G2|TRINITY_DN33083_C0_G1|TRINITY_DN1293_C0_G1|TRINITY_DN5447_C0_G1|TRINITY_DN4322_C0_G2|TRINITY_DN44507_C0_G1|TRINITY_DN593_C0_G1|TRINITY_DN34963_C0_G1|TRINITY_DN5814_C0_G1|TRINITY_DN1108_C0_G1|TRINITY_DN5814_C2_G1|TRINITY_DN20201_C0_G1|TRINITY_DN14337_C0_G1|TRINITY_DN1580_C0_G1|TRINITY_DN28705_C0_G1|TRINITY_DN18410_…	membrane lipid catabolic process	46	1.619
Lipid modification	0.4994	0.0644	GO:0019107	TRINITY_DN14918_C0_G1|TRINITY_DN29008_C0_G1|TRINITY_DN34438_C0_G1|TRINITY_DN9521_C0_G1|TRINITY_DN1553_C0_G1|TRINITY_DN4870_C0_G1|TRINITY_DN26409_C0_G1|TRINITY_DN29234_C0_G1|TRINITY_DN78_C0_G1|TRINITY_DN34728_C0_G1|TRINITY_DN2728_C0_G1|TRINITY_DN27606_C0_G1|TRINITY_DN4619_C7_G1|TRINITY_DN2877_C0_G1|TRINITY_DN44038_C0_G1|TRINITY_DN8529_C0_G1|TRINITY_DN2569_C0_G1|TRINITY_DN10421_C0_G1|TRINITY_DN1840…	myristoyltransferase activity	20	1.723
Lipid modification	0.2977	0.0442	GO:0030258	TRINITY_DN40916_C0_G1|TRINITY_DN28571_C0_G1|TRINITY_DN42942_C0_G1|TRINITY_DN9544_C0_G1|TRINITY_DN45440_C0_G1|TRINITY_DN10807_C3_G1|TRINITY_DN650_C1_G1|TRINITY_DN10209_C0_G1|TRINITY_DN12606_C0_G1|TRINITY_DN13669_C3_G2|TRINITY_DN6507_C0_G2|TRINITY_DN10547_C0_G1|TRINITY_DN21983_C0_G1|TRINITY_DN16337_C0_G1|TRINITY_DN22090_C0_G2|TRINITY_DN15784_C0_G4|TRINITY_DN2078_C1_G1|TRINITY_DN27695_C0_G1|TRINITY_…	lipid modification	420	1.8211
Lipid modification	0.4833	0.0341	GO:0030259	TRINITY_DN132_C0_G1|TRINITY_DN132_C0_G2|TRINITY_DN33083_C0_G1|TRINITY_DN10839_C0_G2|TRINITY_DN11398_C0_G1|TRINITY_DN5447_C0_G1|TRINITY_DN44507_C0_G1|TRINITY_DN593_C0_G1|TRINITY_DN15948_C0_G1|TRINITY_DN20089_C0_G1|TRINITY_DN5814_C0_G1|TRINITY_DN21741_C0_G1|TRINITY_DN5814_C2_G1|TRINITY_DN24312_C0_G1|TRINITY_DN25451_C0_G1|TRINITY_DN2696_C0_G1|TRINITY_DN28978_C0_G1|TRINITY_DN4736_C1_G1|TRINITY_DN3292…	lipid glycosylation	32	1.886
Glutamate metabolism	0.4162	0.0436	GO:0006536	TRINITY_DN24107_C0_G1|TRINITY_DN5710_C0_G1|TRINITY_DN44194_C0_G1|TRINITY_DN135_C0_G1|TRINITY_DN1886_C0_G2|TRINITY_DN45827_C0_G1|TRINITY_DN1590_C1_G1|TRINITY_DN48831_C0_G1|TRINITY_DN1680_C0_G1|TRINITY_DN51975_C0_G1|TRINITY_DN14582_C0_G1|TRINITY_DN8819_C0_G1|TRINITY_DN25870_C0_G1|TRINITY_DN475_C0_G1|TRINITY_DN17302_C0_G1|TRINITY_DN41457_C0_G1|TRINITY_DN447_C0_G1|TRINITY_DN12833_C0_G1|TRINITY_DN3198…	glutamate metabolic process	50	1.8304
Glucosidase activity	0.5524	0.0429	GO:0004348	TRINITY_DN28978_C0_G1|TRINITY_DN4736_C1_G1|TRINITY_DN132_C0_G1|TRINITY_DN132_C0_G2|TRINITY_DN33083_C0_G1|TRINITY_DN36911_C0_G1|TRINITY_DN16621_C0_G1|TRINITY_DN2935_C2_G1|TRINITY_DN15777_C0_G1|TRINITY_DN45755_C0_G1|TRINITY_DN5447_C0_G1|TRINITY_DN44507_C0_G1|TRINITY_DN1266_C0_G1|TRINITY_DN593_C0_G1|TRINITY_DN1266_C0_G2|TRINITY_DN23999_C0_G1|TRINITY_DN5814_C0_G1|TRINITY_DN5814_C2_G1	glucosylceramidase activity	18	1.8399
Glucosidase activity	0.4965	0.0446	GO:0042406	TRINITY_DN28978_C0_G1|TRINITY_DN4736_C1_G1|TRINITY_DN3531_C1_G1|TRINITY_DN26407_C0_G1|TRINITY_DN132_C0_G1|TRINITY_DN132_C0_G2|TRINITY_DN33083_C0_G1|TRINITY_DN36911_C0_G1|TRINITY_DN50408_C0_G1|TRINITY_DN5586_C2_G1|TRINITY_DN2935_C2_G1|TRINITY_DN10642_C0_G1|TRINITY_DN7787_C0_G1|TRINITY_DN15777_C0_G1|TRINITY_DN4005_C0_G1|TRINITY_DN5447_C0_G1|TRINITY_DN44507_C0_G1|TRINITY_DN1266_C0_G1|TRINITY_DN1266_…	extrinsic component of endoplasmic reticulum membrane	23	1.812
Glucosidase activity	0.6494	0.0111	GO:0050295	TRINITY_DN28978_C0_G1|TRINITY_DN4736_C1_G1|TRINITY_DN132_C0_G1|TRINITY_DN132_C0_G2|TRINITY_DN33083_C0_G1|TRINITY_DN36911_C0_G1|TRINITY_DN2935_C2_G1|TRINITY_DN15777_C0_G1|TRINITY_DN5447_C0_G1|TRINITY_DN44507_C0_G1|TRINITY_DN1266_C0_G1|TRINITY_DN593_C0_G1|TRINITY_DN1266_C0_G2|TRINITY_DN23999_C0_G1|TRINITY_DN5814_C0_G1|TRINITY_DN5814_C2_G1	steryl-beta-glucosidase activity	16	2.0729
